# Supplementary material for: The influence of APOEε4 on the pTau interactome in sporadic Alzheimer’s disease
Source: Acta Neuropathol. 2024 May 21;147(1):91. doi: 10.1007/s00401-024-02744-8 (PMC11108952; doi:10.1007/s00401-024-02744-8)
Supplement: Supplementary file 1 — Supplementary file1 (XLSX 678 KB) [file 401_2024_2744_MOESM1_ESM.xlsx]

## Sheet: Online Resource 1
Online Resource 1: Original proteomic dataset describing the pTau pS396/pS404 interactome in sporadic Alzheimer’s disease cases with an APOEε3/ε3 or APOEε4/ε4 genotype.
UniProt ID	Gene ID	Description	pTau interactor? (APOE genotype)	In previous pTau interactome? (Drummond et al., 2020)	Avg. #PSMs Control APOE Ɛ3/Ɛ3	Avg. #PSMs PHF1 APOE Ɛ3/Ɛ3	FC (PHF1 APOE Ɛ3/Ɛ3+1)/(Control APOE Ɛ3/Ɛ3+1)	Saint Score APOE Ɛ3/Ɛ3	Avg. #PSMs Control APOE Ɛ4/Ɛ4	Avg. #PSMs PHF1 APOE Ɛ4/Ɛ4	FC (PHF1 APOE Ɛ4/Ɛ4+1)/(Control APOE Ɛ4/Ɛ4+1)	Saint Score APOE Ɛ4/Ɛ4	FC (PHF1 APOE Ɛ4/Ɛ4+1)/(PHF1 APOE Ɛ3/Ɛ3+1)	# PSM A2- Control_1 APOE Ɛ3/Ɛ3	# PSM B2- Control_2 APOE Ɛ3/Ɛ3	# PSM C2- Control_3 APOE Ɛ3/Ɛ3	# PSM D2- Control_4 APOE Ɛ3/Ɛ3	# PSM E2- Control_5 APOE Ɛ3/Ɛ3	# PSM F2- PHF1_1 APOE Ɛ3/Ɛ3	# PSM G2- PHF1_2 APOE Ɛ3/Ɛ3	# PSM H2- PHF1_3 APOE Ɛ3/Ɛ3	# PSM I2- PHF1_4 APOE Ɛ3/Ɛ3	# PSM J2- PHF1_5 APOE Ɛ3/Ɛ3	# PSM K2- Control_6 APOE Ɛ4/Ɛ4	# PSM L2- Control_7 APOE Ɛ4/Ɛ4	# PSM M2- Control_8 APOE Ɛ4/Ɛ4	# PSM N2- Control_9 APOE Ɛ4/Ɛ4	# PSM O2- Control_10 APOE Ɛ4/Ɛ4	# PSM P2- PHF1_6 APOE Ɛ4/Ɛ4	# PSM Q2- PHF1_7APOE Ɛ4/Ɛ4	# PSM R2- PHF1_8 APOE Ɛ4/Ɛ4	# PSM S2- PHF1_9 APOE Ɛ4/Ɛ4	# PSM T2- PHF1_10 APOE Ɛ4/Ɛ4	# AAs	MW [kDa]	calc. pI
Q13367	AP3B2	AP-3 complex subunit beta-2 OS=Homo sapiens OX=9606 GN=AP3B2 PE=1 SV=2 - [AP3B2_HUMAN]	YES (Ɛ3/Ɛ3, Ɛ4/Ɛ4)	YES	0.4	17.2	13	1	0	21.8	22.8	1	1.25275	0	0	2	0	0	13	8	26	17	22	0	0	0	0	0	12	36	18	23	20	1082	118.985	5.59229
O14617-5	AP3D1	Isoform 5 of AP-3 complex subunit delta-1 OS=Homo sapiens OX=9606 GN=AP3D1 - [AP3D1_HUMAN]	YES (Ɛ3/Ɛ3, Ɛ4/Ɛ4)	NO	1.2	10.2	5.09091	0.93	0.6	11.4	7.75	0.91	1.10714	0	2	4	0	0	10	6	17	8	10	0	3	0	0	0	4	18	14	13	8	1215	136.565	7.63525
P53677	AP3M2	AP-3 complex subunit mu-2 OS=Homo sapiens OX=9606 GN=AP3M2 PE=1 SV=1 - [AP3M2_HUMAN]	YES (Ɛ3/Ɛ3, Ɛ4/Ɛ4)	NO	0	5	6	0.99	0	4.6	5.6	0.99	0.933333	0	0	0	0	0	6	2	8	3	6	0	0	0	0	0	2	6	4	5	6	418	46.9474	7.56201
Q8IUR7-2	ARMC8	Isoform 2 of Armadillo repeat-containing protein 8 OS=Homo sapiens OX=9606 GN=ARMC8 - [ARMC8_HUMAN]	YES (Ɛ3/Ɛ3, Ɛ4/Ɛ4)	YES	0	7.8	8.8	1	0	7.6	8.6	1	0.977273	0	0	0	0	0	4	4	16	5	10	0	0	0	0	0	8	17	3	5	5	659	73.9464	6.72705
Q9UDT6	CLIP2	CAP-Gly domain-containing linker protein 2 OS=Homo sapiens OX=9606 GN=CLIP2 PE=1 SV=1 - [CLIP2_HUMAN]	YES (Ɛ3/Ɛ3, Ɛ4/Ɛ4)	NO	0.4	5.2	4.42857	0.93	0	4.4	5.4	0.99	0.870968	2	0	0	0	0	4	3	8	5	6	0	0	0	0	0	2	4	3	7	6	1046	115.767	6.72705
Q92499	DDX1	ATP-dependent RNA helicase DDX1 OS=Homo sapiens OX=9606 GN=DDX1 PE=1 SV=2 - [DDX1_HUMAN]	YES (Ɛ3/Ɛ3, Ɛ4/Ɛ4)	NO	3	17.8	4.7	0.81	1.8	16	6.07143	0.8	0.904255	2	0	6	5	2	26	7	29	14	13	2	5	2	0	0	12	16	34	4	14	740	82.3798	7.2251
Q53GQ0	HSD17B12	Very-long-chain 3-oxoacyl-CoA reductase OS=Homo sapiens OX=9606 GN=HSD17B12 PE=1 SV=2 - [DHB12_HUMAN]	YES (Ɛ3/Ɛ3, Ɛ4/Ɛ4)	NO	0.8	6	3.88889	0.8	0.4	5	4.28571	0.83	0.857143	0	2	2	0	0	9	3	11	4	3	0	2	0	0	0	3	5	8	4	5	312	34.3022	9.31982
Q13303	KCNAB2	Voltage-gated potassium channel subunit beta-2 OS=Homo sapiens OX=9606 GN=KCNAB2 PE=1 SV=2 - [KCAB2_HUMAN]	YES (Ɛ3/Ɛ3, Ɛ4/Ɛ4)	YES	0	8.6	9.6	1	0	9.2	10.2	1	1.0625	0	0	0	0	0	9	10	7	14	3	0	0	0	0	0	4	11	12	11	8	367	40.974	8.99756
O14910	LIN7A	Protein lin-7 homolog A OS=Homo sapiens OX=9606 GN=LIN7A PE=1 SV=2 - [LIN7A_HUMAN]	YES (Ɛ3/Ɛ3, Ɛ4/Ɛ4)	NO	0.4	4.2	3.71429	0.87	0	3.6	4.6	0.99	0.884615	0	2	0	0	0	7	3	4	2	5	0	0	0	0	0	2	4	4	3	5	233	25.9806	8.71924
P10636	MAPT	Microtubule-associated protein tau OS=Homo sapiens OX=9606 GN=MAPT PE=1 SV=5 - [TAU_HUMAN]	YES (Ɛ3/Ɛ3, Ɛ4/Ɛ4)	YES	13.4	152.2	10.6389	1	11	158	13.25	1	1.03786	14	10	17	12	14	175	105	167	158	156	7	14	13	7	14	144	154	181	145	166	758	78.8798	6.7124
P10636-3	MAPT	Isoform Tau-A of Microtubule-associated protein tau OS=Homo sapiens OX=9606 GN=MAPT - [TAU_HUMAN]	YES (Ɛ3/Ɛ3, Ɛ4/Ɛ4)	YES	10.8	106.8	9.13559	1	9.6	110	10.4717	1	1.02968	13	8	12	11	10	120	68	123	115	108	5	12	10	7	14	96	102	133	98	121	316	32.9243	10.0229
P10636-6	MAPT	Isoform Tau-D of Microtubule-associated protein tau OS=Homo sapiens OX=9606 GN=MAPT - [TAU_HUMAN]	YES (Ɛ3/Ɛ3, Ɛ4/Ɛ4)	YES	13.4	150.6	10.5278	1	11.6	158.6	12.6667	1	1.05277	14	10	17	12	14	173	103	167	159	151	7	14	14	8	15	142	154	180	149	168	383	39.9825	9.43701
P10636-7	MAPT	Isoform Tau-E of Microtubule-associated protein tau OS=Homo sapiens OX=9606 GN=MAPT - [TAU_HUMAN]	YES (Ɛ3/Ɛ3, Ɛ4/Ɛ4)	YES	13.6	154	10.6164	1	11.4	161.6	13.1129	1	1.04903	14	10	18	12	14	180	105	168	162	155	7	15	13	7	15	146	158	183	149	172	412	42.9408	8.92432
P10636-8	MAPT	Isoform Tau-F of Microtubule-associated protein tau OS=Homo sapiens OX=9606 GN=MAPT - [TAU_HUMAN]	YES (Ɛ3/Ɛ3, Ɛ4/Ɛ4)	YES	13.4	152.6	10.6667	1	11	158	13.25	1	1.03516	14	10	17	12	14	175	106	167	159	156	7	14	13	7	14	145	155	178	145	167	441	45.8222	8.25049
Q9P2K5	MYEF2	Myelin expression factor 2 OS=Homo sapiens OX=9606 GN=MYEF2 PE=1 SV=3 - [MYEF2_HUMAN]	YES (Ɛ3/Ɛ3, Ɛ4/Ɛ4)	NO	0	8.4	9.4	0.99	0	4	5	0.8	0.531915	0	0	0	0	0	18	5	13	4	2	0	0	0	0	0	3	4	10	0	3	600	64.0805	8.74854
Q96NT1	NAP1L5	Nucleosome assembly protein 1-like 5 OS=Homo sapiens OX=9606 GN=NAP1L5 PE=1 SV=1 - [NP1L5_HUMAN]	YES (Ɛ3/Ɛ3, Ɛ4/Ɛ4)	NO	0	3.6	4.6	0.8	0	3.2	4.2	0.99	0.913043	0	0	0	0	0	4	0	6	3	5	0	0	0	0	0	4	3	3	3	3	182	19.5809	4.2085
Q9ULB1	NRXN1	Neurexin-1 OS=Homo sapiens OX=9606 GN=NRXN1 PE=1 SV=1 - [NRX1A_HUMAN]	YES (Ɛ3/Ɛ3, Ɛ4/Ɛ4)	NO	0	2.8	3.8	0.8	0	3.8	4.8	0.99	1.26316	0	0	0	0	0	3	0	4	3	4	0	0	0	0	0	3	7	3	4	2	1477	161.78	5.89697
Q9NYI0-3	PSD3	Isoform 3 of PH and SEC7 domain-containing protein 3 OS=Homo sapiens OX=9606 GN=PSD3 - [PSD3_HUMAN]	YES (Ɛ3/Ɛ3, Ɛ4/Ɛ4)	NO	2	9.2	3.4	0.85	1.8	13.2	5.07143	0.82	1.39216	0	3	5	0	2	10	7	10	8	11	2	5	2	0	0	7	12	12	16	19	513	58.0406	8.74854
P62191	PSMC1	26S proteasome regulatory subunit 4 OS=Homo sapiens OX=9606 GN=PSMC1 PE=1 SV=1 - [PRS4_HUMAN]	YES (Ɛ3/Ɛ3, Ɛ4/Ɛ4)	YES	1.4	9.2	4.25	0.88	0	12.8	13.8	1	1.35294	0	0	3	2	2	8	4	15	10	9	0	0	0	0	0	8	15	14	12	15	440	49.1537	6.21436
P35998	PSMC2	26S proteasome regulatory subunit 7 OS=Homo sapiens OX=9606 GN=PSMC2 PE=1 SV=3 - [PRS7_HUMAN]	YES (Ɛ3/Ɛ3, Ɛ4/Ɛ4)	YES	3	11.4	3.1	0.81	2.4	14.2	4.47059	0.8	1.22581	0	5	3	3	4	14	7	15	10	11	0	5	4	3	0	10	17	18	12	14	433	48.6031	5.94775
P62333	PSMC6	26S proteasome regulatory subunit 10B OS=Homo sapiens OX=9606 GN=PSMC6 PE=1 SV=1 - [PRS10_HUMAN]	YES (Ɛ3/Ɛ3, Ɛ4/Ɛ4)	NO	1.2	8.4	4.27273	0.84	0.8	9.4	5.77778	0.97	1.10638	0	0	4	2	0	12	4	13	5	8	0	2	2	0	0	6	13	16	6	6	389	44.1451	7.48877
Q99460	PSMD1	26S proteasome non-ATPase regulatory subunit 1 OS=Homo sapiens OX=9606 GN=PSMD1 PE=1 SV=2 - [PSMD1_HUMAN]	YES (Ɛ3/Ɛ3, Ɛ4/Ɛ4)	NO	0.4	10	7.85714	0.98	1.2	11.4	5.63636	0.82	1.12727	0	0	2	0	0	15	4	13	8	10	0	4	2	0	0	5	13	19	10	10	953	105.769	5.38916
O00232	PSMD12	26S proteasome non-ATPase regulatory subunit 12 OS=Homo sapiens OX=9606 GN=PSMD12 PE=1 SV=3 - [PSD12_HUMAN]	YES (Ɛ3/Ɛ3, Ɛ4/Ɛ4)	NO	0	5.6	6.6	0.99	0	6.8	7.8	1	1.18182	0	0	0	0	0	8	2	9	5	4	0	0	0	0	0	3	8	13	4	6	456	52.8706	7.6499
Q9UNM6	PSMD13	26S proteasome non-ATPase regulatory subunit 13 OS=Homo sapiens OX=9606 GN=PSMD13 PE=1 SV=2 - [PSD13_HUMAN]	YES (Ɛ3/Ɛ3, Ɛ4/Ɛ4)	YES	0.8	8.2	5.11111	0.86	0.8	12	7.22222	1	1.41304	2	0	2	0	0	10	2	11	8	10	0	2	2	0	0	8	13	17	10	12	376	42.9181	5.80811
O00487	PSMD14	26S proteasome non-ATPase regulatory subunit 14 OS=Homo sapiens OX=9606 GN=PSMD14 PE=1 SV=1 - [PSDE_HUMAN]	YES (Ɛ3/Ɛ3, Ɛ4/Ɛ4)	NO	0	3.6	4.6	0.98	0	3	4	0.98	0.869565	0	0	0	0	0	5	2	6	2	3	0	0	0	0	0	2	4	4	3	2	310	34.5546	6.52197
Q13200	PSMD2	26S proteasome non-ATPase regulatory subunit 2 OS=Homo sapiens OX=9606 GN=PSMD2 PE=1 SV=3 - [PSMD2_HUMAN]	YES (Ɛ3/Ɛ3, Ɛ4/Ɛ4)	YES	3.8	20.2	4.41667	0.98	3.6	22	5	0.97	1.08491	3	3	6	2	5	30	12	23	18	18	0	7	4	3	4	15	24	33	21	17	908	100.136	5.19873
O43242	PSMD3	26S proteasome non-ATPase regulatory subunit 3 OS=Homo sapiens OX=9606 GN=PSMD3 PE=1 SV=2 - [PSMD3_HUMAN]	YES (Ɛ3/Ɛ3, Ɛ4/Ɛ4)	YES	0.4	12.2	9.42857	1	0.8	14.2	8.44444	1	1.15152	0	0	2	0	0	15	8	15	11	12	0	2	0	0	2	13	18	14	13	13	534	60.9395	8.44092
Q15008	PSMD6	26S proteasome non-ATPase regulatory subunit 6 OS=Homo sapiens OX=9606 GN=PSMD6 PE=1 SV=1 - [PSMD6_HUMAN]	YES (Ɛ3/Ɛ3, Ɛ4/Ɛ4)	NO	0	5.6	6.6	0.8	0	8.4	9.4	1	1.42424	0	0	0	0	0	9	0	9	4	6	0	0	0	0	0	3	9	12	9	9	389	45.5023	5.61768
Q96S59	RANBP9	Ran-binding protein 9 OS=Homo sapiens OX=9606 GN=RANBP9 PE=1 SV=1 - [RANB9_HUMAN]	YES (Ɛ3/Ɛ3, Ɛ4/Ɛ4)	YES	0	7	8	1	0	6.2	7.2	0.99	0.9	0	0	0	0	0	7	3	10	6	9	0	0	0	0	0	7	12	2	6	4	729	77.798	6.78564
P62979	RPS27A	Ubiquitin-40S ribosomal protein S27a OS=Homo sapiens OX=9606 GN=RPS27A PE=1 SV=2 - [RS27A_HUMAN]	YES (Ɛ3/Ɛ3, Ɛ4/Ɛ4)	NO	3.4	18.8	4.5	1	3.2	18.4	4.61905	1	0.979798	2	3	3	4	5	16	13	24	22	19	3	5	3	2	3	16	24	18	16	18	156	17.9535	9.64209
Q9H2X9-2	SLC12A5	Isoform 2 of Solute carrier family 12 member 5 OS=Homo sapiens OX=9606 GN=SLC12A5 - [S12A5_HUMAN]	YES (Ɛ3/Ɛ3, Ɛ4/Ɛ4)	NO	1.4	11	5	0.85	0	11.2	12.2	0.99	1.01667	0	2	5	0	0	11	7	18	4	15	0	0	0	0	0	2	14	5	23	12	1116	123.431	6.29053
Q13501	SQSTM1	Sequestosome-1 OS=Homo sapiens OX=9606 GN=SQSTM1 PE=1 SV=1 - [SQSTM_HUMAN]	YES (Ɛ3/Ɛ3, Ɛ4/Ɛ4)	YES	0	27.2	28.2	1	0	22.2	23.2	1	0.822695	0	0	0	0	0	28	21	38	21	28	0	0	0	0	0	29	28	24	9	21	440	47.6569	5.22412
Q07955-3	SRSF1	Isoform ASF-3 of Serine/arginine-rich splicing factor 1 OS=Homo sapiens OX=9606 GN=SRSF1 - [SRSF1_HUMAN]	YES (Ɛ3/Ɛ3, Ɛ4/Ɛ4)	NO	0.4	7	5.71429	0.89	0	5	6	1	0.75	0	2	0	0	0	9	8	3	13	2	0	0	0	0	0	8	4	6	4	3	201	22.446	7.94287
P62995-3	TRA2B	Isoform 3 of Transformer-2 protein homolog beta OS=Homo sapiens OX=9606 GN=TRA2B - [TRA2B_HUMAN]	YES (Ɛ3/Ɛ3, Ɛ4/Ɛ4)	NO	0.4	6.6	5.42857	0.91	0	3.6	4.6	0.8	0.605263	2	0	0	0	0	6	10	4	11	2	0	0	0	0	0	6	3	4	0	5	188	21.9217	10.1548
P0CG48	UBC	Polyubiquitin-C OS=Homo sapiens OX=9606 GN=UBC PE=1 SV=3 - [UBC_HUMAN]	YES (Ɛ3/Ɛ3, Ɛ4/Ɛ4)	NO	3.4	18.6	4.45455	1	3.2	18.6	4.66667	1	1	2	3	3	4	5	16	13	23	22	19	3	5	3	2	3	16	24	19	16	18	685	76.9915	7.66455
Q5T4S7-3	UBR4	Isoform 3 of E3 ubiquitin-protein ligase UBR4 OS=Homo sapiens OX=9606 GN=UBR4 - [UBR4_HUMAN]	YES (Ɛ3/Ɛ3, Ɛ4/Ɛ4)	NO	0	17.4	18.4	1	0	18.2	19.2	1	1.04348	0	0	0	0	0	21	6	26	10	24	0	0	0	0	0	9	21	33	17	11	5159	571.489	6.03662
Q9H7D7-2	WDR26	Isoform 2 of WD repeat-containing protein 26 OS=Homo sapiens OX=9606 GN=WDR26 - [WDR26_HUMAN]	YES (Ɛ3/Ɛ3, Ɛ4/Ɛ4)	YES	0	7.8	8.8	1	0	9	10	1	1.13636	0	0	0	0	0	8	5	10	6	10	0	0	0	0	0	10	10	6	9	10	645	70.4157	6.15088
Q9Y6K8-3	AK5	Isoform 3 of Adenylate kinase isoenzyme 5 OS=Homo sapiens OX=9606 GN=AK5 - [KAD5_HUMAN]	YES (Ɛ3/Ɛ3)	NO	0.8	5.8	3.77778	0.81	0.6	6.2	4.5	0.75	1.05882	0	0	4	0	0	7	2	9	5	6	0	3	0	0	0	2	7	10	6	6	536	60.2765	5.08447
Q8IU85-2	CAMK1D	Isoform 2 of Calcium/calmodulin-dependent protein kinase type 1D OS=Homo sapiens OX=9606 GN=CAMK1D - [KCC1D_HUMAN]	YES (Ɛ3/Ɛ3)	NO	0.6	4.6	3.5	0.86	0.4	4.8	4.14286	0.78	1.03571	0	0	3	0	0	5	4	6	4	4	0	2	0	0	0	2	6	8	4	4	357	40.1643	6.55127
O95674	CDS2	Phosphatidate cytidylyltransferase 2 OS=Homo sapiens OX=9606 GN=CDS2 PE=1 SV=1 - [CDS2_HUMAN]	YES (Ɛ3/Ɛ3)	NO	0.4	3.6	3.28571	0.85	1	3	2	0.13	0.869565	0	2	0	0	0	4	3	5	2	4	0	2	0	0	3	2	3	5	2	3	445	51.3841	7.09326
O75122-3	CLASP2	Isoform 3 of CLIP-associating protein 2 OS=Homo sapiens OX=9606 GN=CLASP2 - [CLAP2_HUMAN]	YES (Ɛ3/Ɛ3)	NO	0	2.8	3.8	0.98	0.8	2.4	1.88889	0.28	0.894737	0	0	0	0	0	2	2	5	2	3	0	4	0	0	0	0	0	4	5	3	1515	165.752	8.30908
Q8NFW8	CMAS	N-acylneuraminate cytidylyltransferase OS=Homo sapiens OX=9606 GN=CMAS PE=1 SV=2 - [NEUA_HUMAN]	YES (Ɛ3/Ɛ3)	NO	1.6	8.6	3.69231	0.8	1.4	6.4	3.08333	0.35	0.770833	3	0	3	2	0	16	7	10	5	5	0	5	0	0	2	6	7	14	0	5	434	48.3487	7.92822
Q96F85-2	CNRIP1	Isoform 2 of CB1 cannabinoid receptor-interacting protein 1 OS=Homo sapiens OX=9606 GN=CNRIP1 - [CNRP1_HUMAN]	YES (Ɛ3/Ɛ3)	NO	0	2.2	3.2	0.97	0.4	1.8	2	0.37	0.875	0	0	0	0	0	2	2	3	2	2	0	2	0	0	0	0	2	3	2	2	128	14.2154	5.10986
P39060-2	COL18A1	Isoform 3 of Collagen alpha-1(XVIII) chain OS=Homo sapiens OX=9606 GN=COL18A1 - [COIA1_HUMAN]	YES (Ɛ3/Ɛ3)	NO	0.4	3.2	3	0.81	1.4	2	1.25	0.01	0.714286	0	2	0	0	0	3	3	3	2	5	0	2	2	0	3	0	4	4	0	2	1339	135.677	6.46826
O75534-2	CSDE1	Isoform 2 of Cold shock domain-containing protein E1 OS=Homo sapiens OX=9606 GN=CSDE1 - [CSDE1_HUMAN]	YES (Ɛ3/Ɛ3)	NO	0.4	3.8	3.42857	0.82	0.8	3.6	2.55556	0.47	0.958333	0	0	2	0	0	4	2	7	2	4	0	2	2	0	0	0	7	5	2	4	767	85.6934	6.20166
O43143	DHX15	ATP-dependent RNA helicase DHX15 OS=Homo sapiens OX=9606 GN=DHX15 PE=1 SV=2 - [DHX15_HUMAN]	YES (Ɛ3/Ɛ3)	NO	0.4	8	6.42857	0.89	0	5.8	6.8	0.79	0.755556	0	0	2	0	0	17	3	11	7	2	0	0	0	0	0	4	7	16	0	2	795	90.8752	7.45947
Q15029-2	EFTUD2	Isoform 2 of 116 kDa U5 small nuclear ribonucleoprotein component OS=Homo sapiens OX=9606 GN=EFTUD2 - [U5S1_HUMAN]	YES (Ɛ3/Ɛ3)	NO	0.4	12.8	9.85714	0.98	0.6	9.6	6.625	0.72	0.768116	0	0	2	0	0	23	4	21	8	8	0	3	0	0	0	8	5	26	0	9	937	105.317	5.22412
Q12926	ELAVL2	ELAV-like protein 2 OS=Homo sapiens OX=9606 GN=ELAVL2 PE=1 SV=2 - [ELAV2_HUMAN]	YES (Ɛ3/Ɛ3)	NO	1	7.4	4.2	0.88	1.4	5.4	2.66667	0.26	0.761905	0	0	2	3	0	11	7	10	4	5	0	4	0	0	3	5	6	6	2	8	359	39.4791	9.12939
Q96A26	FAM162A	Protein FAM162A OS=Homo sapiens OX=9606 GN=FAM162A PE=1 SV=2 - [F162A_HUMAN]	YES (Ɛ3/Ɛ3)	NO	0	2.4	3.4	0.97	0.6	2.4	2.125	0.37	1	0	0	0	0	0	2	2	3	2	3	0	3	0	0	0	0	3	3	3	3	154	17.3312	9.77393
Q8TBF8	FAM81A	Protein FAM81A OS=Homo sapiens OX=9606 GN=FAM81A PE=1 SV=3 - [FA81A_HUMAN]	YES (Ɛ3/Ɛ3)	NO	0	4	5	0.98	0	2.4	3.4	0.6	0.68	0	0	0	0	0	2	2	4	5	7	0	0	0	0	0	5	4	0	3	0	368	42.3651	8.92432
P22087	FBL	rRNA 2'-O-methyltransferase fibrillarin OS=Homo sapiens OX=9606 GN=FBL PE=1 SV=2 - [FBRL_HUMAN]	YES (Ɛ3/Ɛ3)	NO	0	4.6	5.6	0.8	0.4	3.2	3	0.53	0.75	0	0	0	0	0	9	0	7	3	4	0	2	0	0	0	2	3	8	0	3	321	33.7634	10.1841
Q9UN86	G3BP2	Ras GTPase-activating protein-binding protein 2 OS=Homo sapiens OX=9606 GN=G3BP2 PE=1 SV=2 - [G3BP2_HUMAN]	YES (Ɛ3/Ɛ3)	NO	0	3.6	4.6	0.98	0	2.4	3.4	0.78	0.73913	0	0	0	0	0	5	2	7	2	2	0	0	0	0	0	2	4	4	0	2	482	54.0878	5.5542
P17174	GOT1	Aspartate aminotransferase, cytoplasmic OS=Homo sapiens OX=9606 GN=GOT1 PE=1 SV=3 - [AATC_HUMAN]	YES (Ɛ3/Ɛ3)	NO	0	2.6	3.6	0.98	0	2.4	3.4	0.6	0.944444	0	0	0	0	0	3	3	3	2	2	0	0	0	0	0	0	3	0	6	3	413	46.2185	7.00537
P78347-2	GTF2I	Isoform 2 of General transcription factor II-I OS=Homo sapiens OX=9606 GN=GTF2I - [GTF2I_HUMAN]	YES (Ɛ3/Ɛ3)	NO	0	7.6	8.6	0.8	0	5	6	0.59	0.697674	0	0	0	0	0	19	0	12	3	4	0	0	0	0	0	0	2	19	0	4	957	107.902	7.94287
Q1KMD3	HNRNPUL2	Heterogeneous nuclear ribonucleoprotein U-like protein 2 OS=Homo sapiens OX=9606 GN=HNRNPUL2 PE=1 SV=1 - [HNRL2_HUMAN]	YES (Ɛ3/Ɛ3)	NO	1.4	13.2	5.91667	0.97	1.6	11.2	4.69231	0.63	0.859155	0	2	2	3	0	24	6	18	11	7	0	6	2	0	0	10	10	22	4	10	747	85.0522	4.90674
Q99714	HSD17B10	3-hydroxyacyl-CoA dehydrogenase type-2 OS=Homo sapiens OX=9606 GN=HSD17B10 PE=1 SV=3 - [HCD2_HUMAN]	YES (Ɛ3/Ɛ3)	NO	0	4.4	5.4	1	1.2	4.6	2.54545	0.3	1.03704	0	0	0	0	0	4	4	7	3	4	0	4	2	0	0	0	4	11	6	2	261	26.9061	7.78174
O95757	HSPA4L	Heat shock 70 kDa protein 4L OS=Homo sapiens OX=9606 GN=HSPA4L PE=1 SV=3 - [HS74L_HUMAN]	YES (Ɛ3/Ɛ3)	NO	0.4	4.6	4	0.82	0.4	3.6	3.28571	0.61	0.821429	0	0	2	0	0	2	2	11	4	4	0	2	0	0	0	0	2	5	7	4	839	94.4525	5.88428
O60282	KIF5C	Kinesin heavy chain isoform 5C OS=Homo sapiens OX=9606 GN=KIF5C PE=1 SV=1 - [KIF5C_HUMAN]	YES (Ɛ3/Ɛ3)	YES	1.4	7.8	3.66667	0.84	3	9.6	2.65	0.25	1.20455	0	0	5	0	2	11	9	7	6	6	2	6	3	0	4	6	11	14	8	9	957	109.427	6.18896
Q9NS86	LANCL2	LanC-like protein 2 OS=Homo sapiens OX=9606 GN=LANCL2 PE=1 SV=1 - [LANC2_HUMAN]	YES (Ɛ3/Ɛ3)	YES	0	5	6	1	0.6	5.4	4	0.76	1.06667	0	0	0	0	0	7	3	7	4	4	0	3	0	0	0	4	6	7	4	6	450	50.8214	7.43018
O15394	NCAM2	Neural cell adhesion molecule 2 OS=Homo sapiens OX=9606 GN=NCAM2 PE=1 SV=2 - [NCAM2_HUMAN]	YES (Ɛ3/Ɛ3)	NO	1.6	9.6	4.07692	0.85	3.8	10	2.29167	0.05	1.03774	0	0	8	0	0	8	6	17	7	10	0	8	7	2	2	0	11	13	11	15	837	92.9882	5.60498
O00567	NOP56	Nucleolar protein 56 OS=Homo sapiens OX=9606 GN=NOP56 PE=1 SV=4 - [NOP56_HUMAN]	YES (Ɛ3/Ɛ3)	NO	0	8	9	0.99	0.4	4.6	4	0.64	0.622222	0	0	0	0	0	19	2	11	5	3	0	2	0	0	0	3	4	12	0	4	594	66.0087	9.18799
Q9Y2X3	NOP58	Nucleolar protein 58 OS=Homo sapiens OX=9606 GN=NOP58 PE=1 SV=1 - [NOP58_HUMAN]	YES (Ɛ3/Ɛ3)	NO	0	7.6	8.6	0.98	0.6	4.6	3.5	0.51	0.651163	0	0	0	0	0	15	2	16	3	2	0	3	0	0	0	3	3	13	0	4	529	59.5405	8.92432
Q14980-2	NUMA1	Isoform 2 of Nuclear mitotic apparatus protein 1 OS=Homo sapiens OX=9606 GN=NUMA1 - [NUMA1_HUMAN]	YES (Ɛ3/Ɛ3)	NO	1.4	25.2	10.9167	0.84	1	22	11.5	0.78	0.877863	0	3	4	0	0	44	12	49	18	3	0	5	0	0	0	19	15	62	0	14	2101	236.372	5.79541
P13667	PDIA4	Protein disulfide-isomerase A4 OS=Homo sapiens OX=9606 GN=PDIA4 PE=1 SV=2 - [PDIA4_HUMAN]	YES (Ɛ3/Ɛ3)	NO	0.6	5	3.75	0.84	1.2	4.8	2.63636	0.33	0.966667	0	0	0	0	3	3	5	5	9	3	0	0	4	0	2	0	0	13	5	6	645	72.887	5.07178
Q9UPV7	PHF24	PHD finger protein 24 OS=Homo sapiens OX=9606 GN=PHF24 PE=1 SV=2 - [PHF24_HUMAN]	YES (Ɛ3/Ɛ3)	NO	0.8	5.2	3.44444	0.83	1.6	6	2.69231	0.28	1.12903	0	0	4	0	0	5	4	7	4	6	2	6	0	0	0	0	8	6	7	9	400	45.1633	5.66846
Q13526	PIN1	Peptidyl-prolyl cis-trans isomerase NIMA-interacting 1 OS=Homo sapiens OX=9606 GN=PIN1 PE=1 SV=1 - [PIN1_HUMAN]	YES (Ɛ3/Ɛ3)	YES	1	7	4	0.86	2	6.2	2.4	0.3	0.9	0	0	3	0	2	7	3	11	7	7	2	4	2	2	0	3	8	6	8	6	163	18.232	8.82178
P78356	PIP4K2B	Phosphatidylinositol 5-phosphate 4-kinase type-2 beta OS=Homo sapiens OX=9606 GN=PIP4K2B PE=1 SV=1 - [PI42B_HUMAN]	YES (Ɛ3/Ɛ3)	YES	0.6	6.2	4.5	0.92	1	5.6	3.3	0.6	0.916667	0	0	3	0	0	7	5	9	5	5	0	3	2	0	0	4	7	6	6	5	416	47.3478	7.32764
Q9H307	PNN	Pinin OS=Homo sapiens OX=9606 GN=PNN PE=1 SV=5 - [PININ_HUMAN]	YES (Ɛ3/Ɛ3)	NO	0	3.6	4.6	0.98	0	2	3	0.59	0.652174	0	0	0	0	0	6	2	5	3	2	0	0	0	0	0	2	3	5	0	0	717	81.579	7.13721
P62136	PPP1CA	Serine/threonine-protein phosphatase PP1-alpha catalytic subunit OS=Homo sapiens OX=9606 GN=PPP1CA PE=1 SV=1 - [PP1A_HUMAN]	YES (Ɛ3/Ɛ3)	NO	0.4	5.4	4.57143	0.92	0.8	6.2	4	0.77	1.125	0	0	0	0	2	8	3	8	3	5	0	2	2	0	0	2	8	9	7	5	330	37.4878	6.32861
P62140	PPP1CB	Serine/threonine-protein phosphatase PP1-beta catalytic subunit OS=Homo sapiens OX=9606 GN=PPP1CB PE=1 SV=3 - [PP1B_HUMAN]	YES (Ɛ3/Ɛ3)	NO	0.4	6.2	5.14286	0.92	0.8	6.8	4.33333	0.77	1.08333	0	0	2	0	0	9	2	8	5	7	0	2	2	0	0	2	9	9	9	5	327	37.1626	6.18896
P05129	PRKCG	Protein kinase C gamma type OS=Homo sapiens OX=9606 GN=PRKCG PE=1 SV=3 - [KPCG_HUMAN]	YES (Ɛ3/Ɛ3)	NO	0.6	7	5	0.85	0.6	10.8	7.375	0.79	1.475	0	0	3	0	0	9	3	11	2	10	0	0	3	0	0	0	10	19	11	14	697	78.3972	7.45947
P78527	PRKDC	DNA-dependent protein kinase catalytic subunit OS=Homo sapiens OX=9606 GN=PRKDC PE=1 SV=3 - [PRKDC_HUMAN]	YES (Ɛ3/Ɛ3)	NO	1	35.8	18.4	0.94	2	32.8	11.2667	0.64	0.918478	0	0	5	0	0	73	4	71	18	13	0	10	0	0	0	9	25	103	0	27	4128	468.788	7.12256
P17980	PSMC3	26S proteasome regulatory subunit 6A OS=Homo sapiens OX=9606 GN=PSMC3 PE=1 SV=3 - [PRS6A_HUMAN]	YES (Ɛ3/Ɛ3)	YES	0.6	6.6	4.75	0.89	1.4	9.2	4.25	0.77	1.34211	0	0	3	0	0	8	2	8	7	8	2	3	2	0	0	5	12	12	9	8	439	49.1725	5.23682
O00231	PSMD11	26S proteasome non-ATPase regulatory subunit 11 OS=Homo sapiens OX=9606 GN=PSMD11 PE=1 SV=3 - [PSD11_HUMAN]	YES (Ɛ3/Ɛ3)	YES	1.6	10.4	4.38462	0.99	3.2	12.2	3.14286	0.79	1.15789	3	2	3	0	0	11	9	11	8	13	2	5	3	3	3	11	13	16	11	10	422	47.434	6.48096
P48556	PSMD8	26S proteasome non-ATPase regulatory subunit 8 OS=Homo sapiens OX=9606 GN=PSMD8 PE=1 SV=2 - [PSMD8_HUMAN]	YES (Ɛ3/Ɛ3)	YES	0	4.4	5.4	1	0.4	5	4.28571	0.78	1.11111	0	0	0	0	0	6	3	5	4	4	0	0	2	0	0	2	8	7	3	5	350	39.5868	9.70068
Q14498-3	RBM39	Isoform 3 of RNA-binding protein 39 OS=Homo sapiens OX=9606 GN=RBM39 - [RBM39_HUMAN]	YES (Ɛ3/Ɛ3)	NO	0	3.2	4.2	0.98	0.4	3.4	3.14286	0.46	1.04762	0	0	0	0	0	5	2	5	2	2	0	2	0	0	0	2	0	10	0	5	508	57.0544	10.0083
Q15287-3	RNPS1	Isoform 3 of RNA-binding protein with serine-rich domain 1 OS=Homo sapiens OX=9606 GN=RNPS1 - [RNPS1_HUMAN]	YES (Ɛ3/Ɛ3)	NO	0	3	4	0.99	0	2.8	3.8	0.79	0.95	0	0	0	0	0	3	2	4	3	3	0	0	0	0	0	2	4	5	0	3	268	30.3357	11.854
P62854	RPS26	40S ribosomal protein S26 OS=Homo sapiens OX=9606 GN=RPS26 PE=1 SV=3 - [RS26_HUMAN]	YES (Ɛ3/Ɛ3)	NO	0	2.6	3.6	0.98	1	2.8	1.9	0.08	1.05556	0	0	0	0	0	4	2	2	2	3	0	3	0	2	0	2	3	3	4	2	115	13.0071	11.0044
Q9Y224	RTRAF	RNA transcription, translation and transport factor protein OS=Homo sapiens OX=9606 GN=RTRAF PE=1 SV=1 - [RTRAF_HUMAN]	YES (Ɛ3/Ɛ3)	NO	0.4	5.6	4.71429	0.82	0.4	5.2	4.42857	0.72	0.939394	0	0	2	0	0	10	2	11	3	2	0	0	2	0	0	4	6	11	0	5	244	28.0507	6.65381
O75643	SNRNP200	U5 small nuclear ribonucleoprotein 200 kDa helicase OS=Homo sapiens OX=9606 GN=SNRNP200 PE=1 SV=2 - [U520_HUMAN]	YES (Ɛ3/Ɛ3)	NO	0	14.2	15.2	1	0.6	13.2	8.875	0.75	0.934211	0	0	0	0	0	33	3	27	5	3	0	3	0	0	0	6	9	39	0	12	2136	244.353	6.06201
P55769	SNU13	NHP2-like protein 1 OS=Homo sapiens OX=9606 GN=SNU13 PE=1 SV=3 - [NH2L1_HUMAN]	YES (Ɛ3/Ɛ3)	NO	0	2.4	3.4	0.97	0.4	2	2.14286	0.41	0.882353	0	0	0	0	0	3	2	3	2	2	0	2	0	0	0	2	2	4	0	2	128	14.1646	8.45557
Q13263	TRIM28	Transcription intermediary factor 1-beta OS=Homo sapiens OX=9606 GN=TRIM28 PE=1 SV=5 - [TIF1B_HUMAN]	YES (Ɛ3/Ɛ3)	NO	0	11	12	1	0.6	8.8	6.125	0.62	0.816667	0	0	0	0	0	21	3	19	7	5	0	3	0	0	0	3	5	28	0	8	835	88.4934	5.77002
Q8NBS9-2	TXNDC5	Isoform 2 of Thioredoxin domain-containing protein 5 OS=Homo sapiens OX=9606 GN=TXNDC5 - [TXND5_HUMAN]	YES (Ɛ3/Ɛ3)	NO	0	3.8	4.8	0.8	0.6	2.2	2	0.3	0.666667	0	0	0	0	0	7	0	4	4	4	0	0	3	0	0	0	3	6	0	2	324	36.155	5.46533
P26640	VARS1	Valine--tRNA ligase OS=Homo sapiens OX=9606 GN=VARS1 PE=1 SV=4 - [SYVC_HUMAN]	YES (Ɛ3/Ɛ3)	NO	0.8	6.4	4.11111	0.8	4.4	8.8	1.81481	0.06	1.32432	0	2	2	0	0	3	3	13	4	9	0	7	8	5	2	2	10	17	4	11	1264	140.387	7.59131
P55265-5	ADAR	Isoform 5 of Double-stranded RNA-specific adenosine deaminase OS=Homo sapiens OX=9606 GN=ADAR - [DSRAD_HUMAN]	YES (Ɛ4/Ɛ4)	NO	0	7.4	8.4	0.6	0	7.6	8.6	0.8	1.02381	0	0	0	0	0	17	0	16	4	0	0	0	0	0	0	3	7	21	0	7	931	103.576	8.66064
O00203-3	AP3B1	Isoform 2 of AP-3 complex subunit beta-1 OS=Homo sapiens OX=9606 GN=AP3B1 - [AP3B1_HUMAN]	YES (Ɛ4/Ɛ4)	NO	0	3	4	0.79	0.4	5	4.28571	0.8	1.5	0	0	0	0	0	5	0	3	2	5	0	0	2	0	0	3	9	6	4	3	1045	116.122	6.30322
Q92974-3	ARHGEF2	Isoform 3 of Rho guanine nucleotide exchange factor 2 OS=Homo sapiens OX=9606 GN=ARHGEF2 - [ARHG2_HUMAN]	YES (Ɛ4/Ɛ4)	NO	0.8	4	2.77778	0.67	0	3.8	4.8	0.8	0.96	0	0	2	2	0	3	0	4	6	7	0	0	0	0	0	0	3	4	5	7	958	108.175	6.87354
P49407-2	ARRB1	Isoform 1B of Beta-arrestin-1 OS=Homo sapiens OX=9606 GN=ARRB1 - [ARRB1_HUMAN]	YES (Ɛ4/Ɛ4)	NO	0	1.4	2.4	0.4	0	3.8	4.8	0.8	2	0	0	0	0	0	0	0	0	3	4	0	0	0	0	0	0	6	4	6	3	410	46.2799	6.34131
Q8NCB2-3	CAMKV	Isoform 3 of CaM kinase-like vesicle-associated protein OS=Homo sapiens OX=9606 GN=CAMKV - [CAMKV_HUMAN]	YES (Ɛ4/Ɛ4)	NO	2.8	12.4	3.52632	0.73	1.6	12.6	5.23077	0.92	1.01493	0	3	7	0	4	11	11	19	6	15	0	4	2	0	2	8	18	11	13	13	470	51.6549	5.63037
Q16204	CCDC6	Coiled-coil domain-containing protein 6 OS=Homo sapiens OX=9606 GN=CCDC6 PE=1 SV=2 - [CCDC6_HUMAN]	YES (Ɛ4/Ɛ4)	NO	0	2	3	0.59	0	3.4	4.4	0.8	1.46667	0	0	0	0	0	2	0	4	0	4	0	0	0	0	0	0	3	4	6	4	474	53.2578	7.34229
Q9Y6G9	DYNC1LI1	Cytoplasmic dynein 1 light intermediate chain 1 OS=Homo sapiens OX=9606 GN=DYNC1LI1 PE=1 SV=3 - [DC1L1_HUMAN]	YES (Ɛ4/Ɛ4)	NO	0.4	3.2	3	0.68	0	3.4	4.4	0.99	1.04762	0	0	2	0	0	3	0	6	2	5	0	0	0	0	0	3	3	3	5	3	523	56.544	6.41748
O43237	DYNC1LI2	Cytoplasmic dynein 1 light intermediate chain 2 OS=Homo sapiens OX=9606 GN=DYNC1LI2 PE=1 SV=1 - [DC1L2_HUMAN]	YES (Ɛ4/Ɛ4)	NO	0.6	2.6	2.25	0.59	0	4	5	0.8	1.38889	0	0	3	0	0	3	2	4	0	4	0	0	0	0	0	0	4	7	6	3	492	54.0655	6.37939
Q9UBC2-3	EPS15L1	Isoform 3 of Epidermal growth factor receptor substrate 15-like 1 OS=Homo sapiens OX=9606 GN=EPS15L1 - [EP15R_HUMAN]	YES (Ɛ4/Ɛ4)	NO	0.4	3.6	3.28571	0.72	0	4	5	0.8	1.08696	2	0	0	0	0	3	3	7	0	5	0	0	0	0	0	0	6	4	6	4	754	83.1967	5.08447
O94925	GLS	Glutaminase kidney isoform, mitochondrial OS=Homo sapiens OX=9606 GN=GLS PE=1 SV=1 - [GLSK_HUMAN]	YES (Ɛ4/Ɛ4)	YES	4.6	11.6	2.25	0.49	2.6	18.6	5.44444	0.8	1.55556	4	3	9	2	5	13	7	16	4	18	2	6	0	3	2	4	27	15	25	22	669	73.4139	7.76709
P36915	GNL1	Guanine nucleotide-binding protein-like 1 OS=Homo sapiens OX=9606 GN=GNL1 PE=1 SV=2 - [GNL1_HUMAN]	YES (Ɛ4/Ɛ4)	NO	1	3.4	2.2	0.55	0	6.6	7.6	0.99	1.72727	0	0	5	0	0	4	3	7	0	3	0	0	0	0	0	2	5	11	5	10	607	68.6185	5.79541
P42262-2	GRIA2	Isoform Flip of Glutamate receptor 2 OS=Homo sapiens OX=9606 GN=GRIA2 - [GRIA2_HUMAN]	YES (Ɛ4/Ɛ4)	NO	0	2.6	3.6	0.6	0	5.2	6.2	0.8	1.72222	0	0	0	0	0	5	0	3	0	5	0	0	0	0	0	0	8	6	6	6	883	98.8153	7.75244
Q4V328	GRIPAP1	GRIP1-associated protein 1 OS=Homo sapiens OX=9606 GN=GRIPAP1 PE=1 SV=2 - [GRAP1_HUMAN]	YES (Ɛ4/Ɛ4)	NO	0	2.2	3.2	0.6	0	3.4	4.4	0.8	1.375	0	0	0	0	0	0	0	3	3	5	0	0	0	0	0	0	5	4	3	5	841	95.9469	5.10986
Q7Z6Z7-2	HUWE1	Isoform 2 of E3 ubiquitin-protein ligase HUWE1 OS=Homo sapiens OX=9606 GN=HUWE1 - [HUWE1_HUMAN]	YES (Ɛ4/Ɛ4)	NO	0	2.8	3.8	0.79	0	3.8	4.8	0.8	1.26316	0	0	0	0	0	6	0	3	3	2	0	0	0	0	0	0	4	7	4	4	4358	479.897	5.23682
Q6DN90-2	IQSEC1	Isoform 2 of IQ motif and SEC7 domain-containing protein 1 OS=Homo sapiens OX=9606 GN=IQSEC1 - [IQEC1_HUMAN]	YES (Ɛ4/Ɛ4)	NO	1.2	5.2	2.81818	0.57	0	4.2	5.2	0.8	0.83871	0	0	6	0	0	6	2	10	0	8	0	0	0	0	0	0	7	3	5	6	841	94.8548	7.66455
Q7Z4S6-5	KIF21A	Isoform 5 of Kinesin-like protein KIF21A OS=Homo sapiens OX=9606 GN=KIF21A - [KI21A_HUMAN]	YES (Ɛ4/Ɛ4)	NO	0	3.6	4.6	0.6	0	5.8	6.8	0.99	1.47826	0	0	0	0	0	3	0	8	0	7	0	0	0	0	0	2	6	6	7	8	1637	182.741	6.52197
Q9UPN3	MACF1	Microtubule-actin cross-linking factor 1, isoforms 1/2/3/4/5 OS=Homo sapiens OX=9606 GN=MACF1 PE=1 SV=4 - [MACF1_HUMAN]	YES (Ɛ4/Ɛ4)	NO	0.4	5	4.28571	0.75	0	5.2	6.2	1	1.03333	0	0	2	0	0	7	4	11	0	3	0	0	0	0	0	3	4	7	6	6	7388	837.787	5.38916
Q9UPT6	MAPK8IP3	C-Jun-amino-terminal kinase-interacting protein 3 OS=Homo sapiens OX=9606 GN=MAPK8IP3 PE=1 SV=3 - [JIP3_HUMAN]	YES (Ɛ4/Ɛ4)	NO	0	2.6	3.6	0.6	0	3.4	4.4	0.99	1.22222	0	0	0	0	0	4	0	4	0	5	0	0	0	0	0	2	3	3	6	3	1336	147.365	5.40186
O15294-3	OGT	Isoform 1 of UDP-N-acetylglucosamine--peptide N-acetylglucosaminyltransferase 110 kDa subunit OS=Homo sapiens OX=9606 GN=OGT - [OGT1_HUMAN]	YES (Ɛ4/Ɛ4)	NO	0	4.8	5.8	0.79	0	5.2	6.2	0.8	1.06897	0	0	0	0	0	11	0	8	2	3	0	0	0	0	0	0	4	11	5	6	1036	115.632	6.65381
Q9NZW5	PALS2	Protein PALS2 OS=Homo sapiens OX=9606 GN=PALS2 PE=1 SV=2 - [PALS2_HUMAN]	YES (Ɛ4/Ɛ4)	NO	0.6	4.4	3.375	0.7	0	4.6	5.6	0.8	1.03704	0	0	3	0	0	4	0	8	3	7	0	0	0	0	0	0	3	4	9	7	540	61.0788	6.17627
Q01064-2	PDE1B	Isoform PDE1B2 of Dual specificity calcium/calmodulin-dependent 3',5'-cyclic nucleotide phosphodiesterase 1B OS=Homo sapiens OX=9606 GN=PDE1B - [PDE1B_HUMAN]	YES (Ɛ4/Ɛ4)	NO	0.4	2.8	2.71429	0.65	0	3	4	0.8	1.05263	0	0	2	0	0	3	2	6	0	3	0	0	0	0	0	0	5	3	3	4	516	59.0138	5.70654
Q96FC7	PHYHIPL	Phytanoyl-CoA hydroxylase-interacting protein-like OS=Homo sapiens OX=9606 GN=PHYHIPL PE=1 SV=3 - [PHIPL_HUMAN]	YES (Ɛ4/Ɛ4)	NO	1.6	4.8	2.23077	0.49	0	5.4	6.4	0.8	1.10345	2	3	3	0	0	5	3	7	4	5	0	0	0	0	0	0	5	9	8	5	376	42.459	6.41748
P36873	PPP1CC	Serine/threonine-protein phosphatase PP1-gamma catalytic subunit OS=Homo sapiens OX=9606 GN=PPP1CC PE=1 SV=1 - [PP1G_HUMAN]	YES (Ɛ4/Ɛ4)	NO	0.8	5.4	3.55556	0.76	0.4	6.4	5.28571	0.85	1.15625	0	0	2	0	2	8	2	9	3	5	0	2	0	0	0	2	8	9	8	5	323	36.9597	6.53662
P63151	PPP2R2A	Serine/threonine-protein phosphatase 2A 55 kDa regulatory subunit B alpha isoform OS=Homo sapiens OX=9606 GN=PPP2R2A PE=1 SV=1 - [2ABA_HUMAN]	YES (Ɛ4/Ɛ4)	NO	0	1.8	2.8	0.59	0	3.8	4.8	0.99	1.71429	0	0	0	0	0	0	2	4	0	3	0	0	0	0	0	2	6	5	3	3	447	51.6595	6.20166
P43686	PSMC4	26S proteasome regulatory subunit 6B OS=Homo sapiens OX=9606 GN=PSMC4 PE=1 SV=2 - [PRS6B_HUMAN]	YES (Ɛ4/Ɛ4)	YES	1	7	4	0.74	0.4	9	7.14286	0.97	1.25	0	0	2	0	3	11	0	13	5	6	0	2	0	0	0	5	11	14	8	7	418	47.3365	5.21143
P62195-2	PSMC5	Isoform 2 of 26S proteasome regulatory subunit 8 OS=Homo sapiens OX=9606 GN=PSMC5 - [PRS8_HUMAN]	YES (Ɛ4/Ɛ4)	YES	1.8	7.4	3	0.52	0	11	12	0.99	1.42857	2	0	3	2	2	13	0	15	4	5	0	0	0	0	0	2	18	18	7	10	398	44.7557	8.17725
P55036	PSMD4	26S proteasome non-ATPase regulatory subunit 4 OS=Homo sapiens OX=9606 GN=PSMD4 PE=1 SV=1 - [PSMD4_HUMAN]	YES (Ɛ4/Ɛ4)	NO	0.4	3.8	3.42857	0.72	0	4.6	5.6	0.99	1.16667	0	0	0	0	2	6	3	7	0	3	0	0	0	0	0	4	7	7	3	2	377	40.7112	4.79248
Q14257	RCN2	Reticulocalbin-2 OS=Homo sapiens OX=9606 GN=RCN2 PE=1 SV=1 - [RCN2_HUMAN]	YES (Ɛ4/Ɛ4)	NO	0	2	3	0.59	0	3.4	4.4	0.98	1.46667	0	0	0	0	0	4	0	4	0	2	0	0	0	0	0	2	5	4	2	4	317	36.8536	4.39893
Q7L099	RUFY3	Protein RUFY3 OS=Homo sapiens OX=9606 GN=RUFY3 PE=1 SV=1 - [RUFY3_HUMAN]	YES (Ɛ4/Ɛ4)	NO	2.4	9.8	3.17647	0.59	1.4	10.2	4.66667	0.84	1.03704	3	2	7	0	0	12	3	14	5	15	2	3	0	2	0	6	13	12	9	11	469	52.9311	5.49072
Q8TD22	SFXN5	Sideroflexin-5 OS=Homo sapiens OX=9606 GN=SFXN5 PE=1 SV=1 - [SFXN5_HUMAN]	YES (Ɛ4/Ɛ4)	NO	0	0.8	1.8	0.2	0	2.2	3.2	0.96	1.77778	0	0	0	0	0	0	0	4	0	0	0	0	0	0	0	2	2	2	3	2	340	37.1007	9.33447
Q99963-4	SH3GL3	Isoform 4 of Endophilin-A3 OS=Homo sapiens OX=9606 GN=SH3GL3 - [SH3G3_HUMAN]	YES (Ɛ4/Ɛ4)	NO	0.4	2	2.14286	0.59	0	4	5	0.8	1.66667	0	0	0	2	0	3	2	3	2	0	0	0	0	0	0	0	3	7	5	5	340	38.7151	8.47021
P43007	SLC1A4	Neutral amino acid transporter A OS=Homo sapiens OX=9606 GN=SLC1A4 PE=1 SV=1 - [SATT_HUMAN]	YES (Ɛ4/Ɛ4)	NO	1.6	1.8	1.07692	0.13	0	2.2	3.2	0.96	1.14286	2	2	2	0	2	2	2	5	0	0	0	0	0	0	0	2	2	2	2	3	532	55.6876	6.25244
P14678-2	SNRPB	Isoform SM-B of Small nuclear ribonucleoprotein-associated proteins B and B' OS=Homo sapiens OX=9606 GN=SNRPB - [RSMB_HUMAN]	YES (Ɛ4/Ɛ4)	NO	0.4	1.8	2	0.55	0	2.2	3.2	0.96	1.14286	0	0	2	0	0	2	2	3	2	0	0	0	0	0	0	2	2	3	2	2	231	23.6402	10.9019
Q04837	SSBP1	Single-stranded DNA-binding protein, mitochondrial OS=Homo sapiens OX=9606 GN=SSBP1 PE=1 SV=1 - [SSBP_HUMAN]	YES (Ɛ4/Ɛ4)	YES	0.8	2.2	1.77778	0.41	0	3	4	0.98	1.25	0	0	2	2	0	4	2	3	2	0	0	0	0	0	0	2	5	3	2	3	148	17.249	9.59814
O14787-2	TNPO2	Isoform 2 of Transportin-2 OS=Homo sapiens OX=9606 GN=TNPO2 - [TNPO2_HUMAN]	YES (Ɛ4/Ɛ4)	NO	0.6	3	2.5	0.61	0	3.4	4.4	0.98	1.1	0	0	3	0	0	6	0	4	3	2	0	0	0	0	0	2	2	6	3	4	887	100.343	4.98291
P01023	A2M	Alpha-2-macroglobulin OS=Homo sapiens OX=9606 GN=A2M PE=1 SV=3 - [A2MG_HUMAN]	NO	NO	0.8	1.4	1.33333	0.28	1.4	0	0.416667	#N/A	0.416667	0	2	0	2	0	0	3	0	4	0	0	0	5	2	0	0	0	0	0	0	1474	163.188	6.45557
Q2M2I8	AAK1	AP2-associated protein kinase 1 OS=Homo sapiens OX=9606 GN=AAK1 PE=1 SV=3 - [AAK1_HUMAN]	NO	NO	0.4	2.4	2.42857	0.49	0	3	4	0.79	1.17647	0	0	2	0	0	0	3	7	0	2	0	0	0	0	0	0	2	3	7	3	961	103.821	6.59521
P49588	AARS1	Alanine--tRNA ligase, cytoplasmic OS=Homo sapiens OX=9606 GN=AARS1 PE=1 SV=2 - [SYAC_HUMAN]	NO	NO	6.6	13.4	1.89474	0.19	5	15.2	2.7	0.56	1.125	4	5	12	5	7	12	11	21	11	12	5	4	7	5	4	9	21	17	17	12	968	106.743	5.52881
Q9BTE6	AARSD1	Alanyl-tRNA editing protein Aarsd1 OS=Homo sapiens OX=9606 GN=AARSD1 PE=1 SV=2 - [AASD1_HUMAN]	NO	NO	0	0.4	1.4	0.19	0	1.4	2.4	0.58	1.71429	0	0	0	0	0	2	0	0	0	0	0	0	0	0	0	0	3	2	0	2	412	45.4513	6.41748
Q9NRN7	AASDHPPT	L-aminoadipate-semialdehyde dehydrogenase-phosphopantetheinyl transferase OS=Homo sapiens OX=9606 GN=AASDHPPT PE=1 SV=2 - [ADPPT_HUMAN]	NO	NO	0	0	1	#N/A	0	1.4	2.4	0.58	2.4	0	0	0	0	0	0	0	0	0	0	0	0	0	0	0	0	0	3	2	2	309	35.7531	6.80029
P80404	ABAT	4-aminobutyrate aminotransferase, mitochondrial OS=Homo sapiens OX=9606 GN=ABAT PE=1 SV=3 - [GABT_HUMAN]	NO	NO	5.6	10	1.66667	0.07	5.2	8.8	1.58065	0	0.890909	5	6	11	2	4	14	8	15	4	9	6	9	4	2	5	6	12	5	13	8	500	56.4026	7.95752
Q9BZC7-2	ABCA2	Isoform 2 of ATP-binding cassette sub-family A member 2 OS=Homo sapiens OX=9606 GN=ABCA2 - [ABCA2_HUMAN]	NO	NO	0	0	1	#N/A	0	0.4	1.4	0.19	1.4	0	0	0	0	0	0	0	0	0	0	0	0	0	0	0	0	0	2	0	0	2090	230.377	6.7124
Q9NUT2-5	ABCB8	Isoform 5 of Mitochondrial potassium channel ATP-binding subunit OS=Homo sapiens OX=9606 GN=ABCB8 - [MITOS_HUMAN]	NO	NO	0	0	1	#N/A	0	0.4	1.4	0.19	1.4	0	0	0	0	0	0	0	0	0	0	0	0	0	0	0	0	0	2	0	0	548	59.3448	8.22119
O15439-2	ABCC4	Isoform 2 of ATP-binding cassette sub-family C member 4 OS=Homo sapiens OX=9606 GN=ABCC4 - [MRP4_HUMAN]	NO	NO	0.4	0	0.714286	#N/A	0	0	1	#N/A	1	0	0	2	0	0	0	0	0	0	0	0	0	0	0	0	0	0	0	0	0	1278	144.109	8.19189
P28288	ABCD3	ATP-binding cassette sub-family D member 3 OS=Homo sapiens OX=9606 GN=ABCD3 PE=1 SV=1 - [ABCD3_HUMAN]	NO	NO	0	0.4	1.4	0.19	0	0.8	1.8	0.38	1.28571	0	0	0	0	0	2	0	0	0	0	0	0	0	0	0	2	0	2	0	0	659	75.4276	9.36377
P61221	ABCE1	ATP-binding cassette sub-family E member 1 OS=Homo sapiens OX=9606 GN=ABCE1 PE=1 SV=1 - [ABCE1_HUMAN]	NO	NO	0	1.2	2.2	0.58	0	0	1	#N/A	0.454545	0	0	0	0	0	2	0	2	0	2	0	0	0	0	0	0	0	0	0	0	599	67.271	8.33838
Q8NE71	ABCF1	ATP-binding cassette sub-family F member 1 OS=Homo sapiens OX=9606 GN=ABCF1 PE=1 SV=2 - [ABCF1_HUMAN]	NO	NO	0	0.4	1.4	0.19	0	0.8	1.8	0.2	1.28571	0	0	0	0	0	0	0	0	0	2	0	0	0	0	0	0	0	4	0	0	845	95.8665	6.80029
Q9UNQ0-2	ABCG2	Isoform 2 of Broad substrate specificity ATP-binding cassette transporter ABCG2 OS=Homo sapiens OX=9606 GN=ABCG2 - [ABCG2_HUMAN]	NO	NO	0.4	0	0.714286	#N/A	0	0	1	#N/A	1	0	0	0	2	0	0	0	0	0	0	0	0	0	0	0	0	0	0	0	0	611	67.4097	8.42627
Q9NUJ1	ABHD10	Palmitoyl-protein thioesterase ABHD10, mitochondrial OS=Homo sapiens OX=9606 GN=ABHD10 PE=1 SV=1 - [ABHDA_HUMAN]	NO	NO	0	0	1	#N/A	0	0	1	#N/A	1	0	0	0	0	0	0	0	0	0	0	0	0	0	0	0	0	0	0	0	0	306	33.9107	8.57275
Q8N2K0	ABHD12	Lysophosphatidylserine lipase ABHD12 OS=Homo sapiens OX=9606 GN=ABHD12 PE=1 SV=2 - [ABD12_HUMAN]	NO	NO	0	2	3	0.59	0	1	2	0.2	0.666667	0	0	0	0	0	5	0	3	0	2	0	0	0	0	0	0	0	5	0	0	398	45.0682	8.646
Q96IU4	ABHD14B	Putative protein-lysine deacylase ABHD14B OS=Homo sapiens OX=9606 GN=ABHD14B PE=1 SV=1 - [ABHEB_HUMAN]	NO	NO	1.8	0	0.357143	#N/A	0.6	0.4	0.875	0.05	1.4	2	0	3	2	2	0	0	0	0	0	0	0	3	0	0	0	0	2	0	0	210	22.3316	6.40479
Q8IZP0-10	ABI1	Isoform 10 of Abl interactor 1 OS=Homo sapiens OX=9606 GN=ABI1 - [ABI1_HUMAN]	NO	NO	2.8	3.6	1.21053	0.12	2	2.6	1.2	0.01	0.782609	2	3	2	4	3	8	2	3	3	2	0	2	3	2	3	0	0	5	4	4	388	42.6413	6.03662
Q9NYB9-2	ABI2	Isoform 2 of Abl interactor 2 OS=Homo sapiens OX=9606 GN=ABI2 - [ABI2_HUMAN]	NO	NO	2.2	4.2	1.625	0.24	2.8	4	1.31579	0	0.961538	2	2	2	3	2	7	2	6	3	3	0	5	4	3	2	2	4	6	4	4	475	52.4132	6.01123
Q9P2A4-2	ABI3	Isoform 2 of ABI gene family member 3 OS=Homo sapiens OX=9606 GN=ABI3 - [ABI3_HUMAN]	NO	NO	3.2	0	0.238095	#N/A	3	0	0.25	#N/A	1	4	0	4	4	4	0	0	0	0	0	0	4	4	3	4	0	0	0	0	0	360	38.4255	5.08447
O14639-2	ABLIM1	Isoform 2 of Actin-binding LIM protein 1 OS=Homo sapiens OX=9606 GN=ABLIM1 - [ABLM1_HUMAN]	NO	NO	0.4	1.2	1.57143	0.31	0.4	1.2	1.57143	0.19	1	0	0	0	0	2	0	0	4	0	2	0	0	2	0	0	0	0	6	0	0	718	81.0685	8.11865
Q6H8Q1-6	ABLIM2	Isoform 6 of Actin-binding LIM protein 2 OS=Homo sapiens OX=9606 GN=ABLIM2 - [ABLM2_HUMAN]	NO	NO	0	0.8	1.8	0.38	0	0.8	1.8	0.2	1	0	0	0	0	0	0	0	2	0	2	0	0	0	0	0	0	0	0	4	0	470	51.6645	7.28369
Q12979-4	ABR	Isoform 4 of Active breakpoint cluster region-related protein OS=Homo sapiens OX=9606 GN=ABR - [ABR_HUMAN]	NO	NO	5	4.8	0.966667	0	2.2	6.2	2.25	0.18	1.24138	8	2	5	5	5	7	2	8	2	5	2	4	5	0	0	2	6	12	5	6	813	92.3669	7.07861
P09110	ACAA1	3-ketoacyl-CoA thiolase, peroxisomal OS=Homo sapiens OX=9606 GN=ACAA1 PE=1 SV=2 - [THIK_HUMAN]	NO	NO	0	1	2	0.39	0.4	1.4	1.71429	0.26	1.2	0	0	0	0	0	0	0	3	0	2	0	2	0	0	0	0	0	5	0	2	424	44.2639	8.44092
P42765	ACAA2	3-ketoacyl-CoA thiolase, mitochondrial OS=Homo sapiens OX=9606 GN=ACAA2 PE=1 SV=2 - [THIM_HUMAN]	NO	NO	2.2	3	1.25	0.03	3	4.8	1.45	0.01	1.45	2	2	3	4	0	4	0	3	4	4	0	4	3	4	4	0	4	7	5	8	397	41.8976	8.08936
Q13085-3	ACACA	Isoform 3 of Acetyl-CoA carboxylase 1 OS=Homo sapiens OX=9606 GN=ACACA - [ACACA_HUMAN]	NO	NO	0	0	1	#N/A	0	0	1	#N/A	1	0	0	0	0	0	0	0	0	0	0	0	0	0	0	0	0	0	0	0	0	2268	257.075	6.60986
Q9UKU7	ACAD8	Isobutyryl-CoA dehydrogenase, mitochondrial OS=Homo sapiens OX=9606 GN=ACAD8 PE=1 SV=1 - [ACAD8_HUMAN]	NO	NO	0.4	0.4	1	0.13	0.4	0.4	1	0.08	1	2	0	0	0	0	2	0	0	0	0	0	2	0	0	0	0	2	0	0	0	415	45.0405	7.85498
Q9H845	ACAD9	Complex I assembly factor ACAD9, mitochondrial OS=Homo sapiens OX=9606 GN=ACAD9 PE=1 SV=1 - [ACAD9_HUMAN]	NO	NO	0	0	1	#N/A	0	0.4	1.4	0.19	1.4	0	0	0	0	0	0	0	0	0	0	0	0	0	0	0	0	0	2	0	0	621	68.7167	7.95752
P11310	ACADM	Medium-chain specific acyl-CoA dehydrogenase, mitochondrial OS=Homo sapiens OX=9606 GN=ACADM PE=1 SV=1 - [ACADM_HUMAN]	NO	NO	1.2	0.4	0.636364	0.02	1.4	0.4	0.583333	0	1	2	0	2	0	2	2	0	0	0	0	2	3	2	0	0	0	2	0	0	0	421	46.5586	8.36768
P16219	ACADS	Short-chain specific acyl-CoA dehydrogenase, mitochondrial OS=Homo sapiens OX=9606 GN=ACADS PE=1 SV=1 - [ACADS_HUMAN]	NO	NO	0	0	1	#N/A	0.4	0	0.714286	#N/A	1	0	0	0	0	0	0	0	0	0	0	0	2	0	0	0	0	0	0	0	0	412	44.2688	7.98682
P49748-2	ACADVL	Isoform 2 of Very long-chain specific acyl-CoA dehydrogenase, mitochondrial OS=Homo sapiens OX=9606 GN=ACADVL - [ACADV_HUMAN]	NO	NO	2.4	3.6	1.35294	0.18	3.2	3.4	1.04762	0	0.956522	3	0	5	0	4	9	0	5	2	2	0	7	4	0	5	0	4	7	3	3	633	68.0152	8.55811
P24752	ACAT1	Acetyl-CoA acetyltransferase, mitochondrial OS=Homo sapiens OX=9606 GN=ACAT1 PE=1 SV=1 - [THIL_HUMAN]	NO	NO	6.4	8	1.21622	0	5.8	7.4	1.23529	0	0.933333	7	8	8	5	4	8	9	10	5	8	6	8	8	4	3	5	8	9	9	6	427	45.1706	8.85107
Q9BWD1	ACAT2	Acetyl-CoA acetyltransferase, cytosolic OS=Homo sapiens OX=9606 GN=ACAT2 PE=1 SV=2 - [THIC_HUMAN]	NO	NO	0	1	2	0.39	0	1.6	2.6	0.58	1.3	0	0	0	0	0	0	0	3	0	2	0	0	0	0	0	0	2	2	4	0	397	41.3244	6.91748
Q9UKV3-5	ACIN1	Isoform 4 of Apoptotic chromatin condensation inducer in the nucleus OS=Homo sapiens OX=9606 GN=ACIN1 - [ACINU_HUMAN]	NO	NO	0	3.4	4.4	0.6	0.6	2.8	2.375	0.24	0.863636	0	0	0	0	0	7	0	7	3	0	0	3	0	0	0	0	0	12	0	2	1328	150.467	6.43018
P53396-2	ACLY	Isoform 2 of ATP-citrate synthase OS=Homo sapiens OX=9606 GN=ACLY - [ACLY_HUMAN]	NO	NO	1.2	5.6	3	0.73	2.4	8.2	2.70588	0.38	1.39394	0	0	3	0	3	4	4	9	5	6	0	2	5	3	2	2	5	16	10	8	1091	119.695	7.32764
Q99798	ACO2	Aconitate hydratase, mitochondrial OS=Homo sapiens OX=9606 GN=ACO2 PE=1 SV=2 - [ACON_HUMAN]	NO	NO	11.4	20.8	1.75806	0	12	21.4	1.72308	0	1.02752	7	12	22	4	12	21	16	27	12	28	9	20	9	11	11	9	21	21	34	22	780	85.3719	7.60596
Q9NPJ3-2	ACOT13	Isoform 2 of Acyl-coenzyme A thioesterase 13 OS=Homo sapiens OX=9606 GN=ACOT13 - [ACO13_HUMAN]	NO	NO	0	0.4	1.4	0.19	0.4	0.4	1	0.08	1	0	0	0	0	0	2	0	0	0	0	0	2	0	0	0	0	0	0	2	0	117	12.3585	8.49951
O00154-6	ACOT7	Isoform 6 of Cytosolic acyl coenzyme A thioester hydrolase OS=Homo sapiens OX=9606 GN=ACOT7 - [BACH_HUMAN]	NO	NO	3.6	5	1.30435	0.01	3.4	7	1.81818	0.01	1.33333	6	4	2	4	2	6	5	7	3	4	6	5	4	0	2	3	11	7	7	7	329	36.5446	7.78174
O14734	ACOT8	Acyl-coenzyme A thioesterase 8 OS=Homo sapiens OX=9606 GN=ACOT8 PE=1 SV=1 - [ACOT8_HUMAN]	NO	NO	0	0.4	1.4	0.19	0	0	1	#N/A	0.714286	0	0	0	0	0	0	0	2	0	0	0	0	0	0	0	0	0	0	0	0	319	35.891	7.56201
Q9Y305-2	ACOT9	Isoform 2 of Acyl-coenzyme A thioesterase 9, mitochondrial OS=Homo sapiens OX=9606 GN=ACOT9 - [ACOT9_HUMAN]	NO	NO	1	2	1.5	0.34	0	1.6	2.6	0.59	0.866667	0	0	5	0	0	0	2	5	0	3	0	0	0	0	0	0	2	0	3	3	406	46.3245	7.97217
P24666-3	ACP1	Isoform 3 of Low molecular weight phosphotyrosine protein phosphatase OS=Homo sapiens OX=9606 GN=ACP1 - [PPAC_HUMAN]	NO	NO	0.4	0.8	1.28571	0.26	0.8	0.4	0.777778	0.01	0.777778	2	0	0	0	0	2	0	2	0	0	2	0	0	0	2	2	0	0	0	0	124	14.333	5.57959
Q4G176	ACSF3	Malonate--CoA ligase ACSF3, mitochondrial OS=Homo sapiens OX=9606 GN=ACSF3 PE=1 SV=3 - [ACSF3_HUMAN]	NO	NO	0	0	1	#N/A	0	0.4	1.4	0.19	1.4	0	0	0	0	0	0	0	0	0	0	0	0	0	0	0	0	0	0	2	0	576	64.0893	8.36768
P33121-2	ACSL1	Isoform 2 of Long-chain-fatty-acid--CoA ligase 1 OS=Homo sapiens OX=9606 GN=ACSL1 - [ACSL1_HUMAN]	NO	NO	0.4	1	1.42857	0.29	1.4	0.8	0.75	0.01	0.9	0	0	0	0	2	0	0	2	3	0	0	2	3	2	0	0	0	4	0	0	688	76.8213	6.99072
O95573	ACSL3	Fatty acid CoA ligase Acsl3 OS=Homo sapiens OX=9606 GN=ACSL3 PE=1 SV=3 - [ACSL3_HUMAN]	NO	NO	0	2.6	3.6	0.59	0	3.4	4.4	0.79	1.22222	0	0	0	0	0	5	0	6	0	2	0	0	0	0	0	0	2	8	4	3	720	80.3683	8.38232
O60488-2	ACSL4	Isoform Short of Long-chain-fatty-acid--CoA ligase 4 OS=Homo sapiens OX=9606 GN=ACSL4 - [ACSL4_HUMAN]	NO	NO	0	0	1	#N/A	0	0.6	1.6	0.2	1.6	0	0	0	0	0	0	0	0	0	0	0	0	0	0	0	0	0	3	0	0	670	74.3879	8.03076
Q9UKU0-5	ACSL6	Isoform 5 of Long-chain-fatty-acid--CoA ligase 6 OS=Homo sapiens OX=9606 GN=ACSL6 - [ACSL6_HUMAN]	NO	NO	0	4.8	5.8	0.79	0.4	2.2	2.28571	0.43	0.551724	0	0	0	0	0	6	2	8	0	8	0	2	0	0	0	0	3	0	5	3	690	76.8334	7.1665
Q9NUB1-3	ACSS1	Isoform 3 of Acetyl-coenzyme A synthetase 2-like, mitochondrial OS=Homo sapiens OX=9606 GN=ACSS1 - [ACS2L_HUMAN]	NO	NO	0	0	1	#N/A	0	0.6	1.6	0.2	1.6	0	0	0	0	0	0	0	0	0	0	0	0	0	0	0	0	0	3	0	0	568	62.6819	7.25439
P62736	ACTA2	Actin, aortic smooth muscle OS=Homo sapiens OX=9606 GN=ACTA2 PE=1 SV=1 - [ACTA_HUMAN]	NO	NO	46	53.8	1.16596	0	46.6	54.2	1.15966	0	1.0073	53	34	49	48	46	51	47	68	56	47	38	58	74	30	33	36	55	67	48	65	377	41.9818	5.38916
Q562R1	ACTBL2	Beta-actin-like protein 2 OS=Homo sapiens OX=9606 GN=ACTBL2 PE=1 SV=2 - [ACTBL_HUMAN]	NO	NO	22	26.6	1.2	0	21	26.4	1.24545	0	0.992754	30	15	23	22	20	25	18	36	31	23	14	30	39	12	10	14	30	33	22	33	376	41.976	5.59229
P12814	ACTN1	Alpha-actinin-1 OS=Homo sapiens OX=9606 GN=ACTN1 PE=1 SV=2 - [ACTN1_HUMAN]	NO	NO	6.6	11.6	1.65789	0.04	5.8	12.8	2.02941	0.01	1.09524	6	8	8	6	5	15	9	16	7	11	2	11	4	5	7	3	16	17	17	11	892	102.993	5.41455
P35609	ACTN2	Alpha-actinin-2 OS=Homo sapiens OX=9606 GN=ACTN2 PE=1 SV=1 - [ACTN2_HUMAN]	NO	NO	1.6	6	2.69231	0.61	1.6	7.8	3.38462	0.45	1.25714	3	2	3	0	0	8	3	9	3	7	0	6	0	2	0	2	10	8	12	7	894	103.788	5.45264
O43707	ACTN4	Alpha-actinin-4 OS=Homo sapiens OX=9606 GN=ACTN4 PE=1 SV=2 - [ACTN4_HUMAN]	NO	NO	7	12.4	1.675	0	6.6	12.2	1.73684	0	0.985075	7	8	10	6	4	14	10	15	13	10	3	13	5	6	6	3	19	14	15	10	911	104.788	5.43994
Q9NZ32	ACTR10	Actin-related protein 10 OS=Homo sapiens OX=9606 GN=ACTR10 PE=1 SV=1 - [ARP10_HUMAN]	NO	NO	0	0	1	#N/A	0	0.4	1.4	0.19	1.4	0	0	0	0	0	0	0	0	0	0	0	0	0	0	0	0	2	0	0	0	417	46.2773	7.37158
P61163	ACTR1A	Alpha-centractin OS=Homo sapiens OX=9606 GN=ACTR1A PE=1 SV=1 - [ACTZ_HUMAN]	NO	NO	4	6.2	1.44	0.02	4.8	6.8	1.34483	0	1.08333	2	4	6	3	5	8	5	9	5	4	2	7	7	4	4	4	11	7	7	5	376	42.5869	6.63916
P42025	ACTR1B	Beta-centractin OS=Homo sapiens OX=9606 GN=ACTR1B PE=1 SV=1 - [ACTY_HUMAN]	NO	NO	3.4	4.6	1.27273	0.01	3.8	4.4	1.125	0	0.964286	2	3	5	3	4	5	3	7	3	5	2	8	5	0	4	3	7	5	4	3	376	42.2667	6.40479
P61160	ACTR2	Actin-related protein 2 OS=Homo sapiens OX=9606 GN=ACTR2 PE=1 SV=1 - [ARP2_HUMAN]	NO	NO	4	5	1.2	0.01	4.8	4.8	1	0	0.966667	5	3	3	5	4	8	5	3	4	5	3	4	8	4	5	4	5	7	5	3	394	44.7322	6.7417
P61158	ACTR3	Actin-related protein 3 OS=Homo sapiens OX=9606 GN=ACTR3 PE=1 SV=3 - [ARP3_HUMAN]	NO	NO	5.2	6.2	1.16129	0	4.2	7.2	1.57692	0	1.13889	6	4	8	3	5	7	3	9	8	4	2	6	10	3	0	5	9	10	10	2	418	47.341	5.88428
Q9P1U1	ACTR3B	Actin-related protein 3B OS=Homo sapiens OX=9606 GN=ACTR3B PE=2 SV=1 - [ARP3B_HUMAN]	NO	NO	0	0.4	1.4	0.19	0	0.4	1.4	0.19	1	0	0	0	0	0	2	0	0	0	0	0	0	0	0	0	0	2	0	0	0	418	47.5772	5.88428
P14621	ACYP2	Acylphosphatase-2 OS=Homo sapiens OX=9606 GN=ACYP2 PE=1 SV=2 - [ACYP2_HUMAN]	NO	NO	0.8	3.2	2.33333	0.62	1.4	3.4	1.83333	0.02	1.04762	0	0	0	2	2	4	3	3	2	4	3	2	2	0	0	3	3	4	3	4	99	11.1326	9.49561
O14672	ADAM10	Disintegrin and metalloproteinase domain-containing protein 10 OS=Homo sapiens OX=9606 GN=ADAM10 PE=1 SV=1 - [ADA10_HUMAN]	NO	NO	2.2	0	0.3125	#N/A	1.2	1	0.909091	0.01	2	4	0	2	2	3	0	0	0	0	0	0	0	2	2	2	0	0	3	0	2	748	84.0877	7.76709
Q9P0K1-4	ADAM22	Isoform 4 of Disintegrin and metalloproteinase domain-containing protein 22 OS=Homo sapiens OX=9606 GN=ADAM22 - [ADA22_HUMAN]	NO	NO	0.4	1.2	1.57143	0.31	0	1.8	2.8	0.4	1.27273	0	0	2	0	0	2	0	4	0	0	0	0	0	0	0	0	0	0	6	3	823	91.4325	6.91748
O75077	ADAM23	Disintegrin and metalloproteinase domain-containing protein 23 OS=Homo sapiens OX=9606 GN=ADAM23 PE=1 SV=1 - [ADA23_HUMAN]	NO	NO	0	0	1	#N/A	0	0.4	1.4	0.19	1.4	0	0	0	0	0	0	0	0	0	0	0	0	0	0	0	0	0	0	2	0	832	91.8665	7.63525
O75689-3	ADAP1	Isoform 3 of Arf-GAP with dual PH domain-containing protein 1 OS=Homo sapiens OX=9606 GN=ADAP1 - [ADAP1_HUMAN]	NO	NO	0	2	3	0.59	0	0.6	1.6	0.2	0.533333	0	0	0	0	0	2	0	5	0	3	0	0	0	0	0	0	0	3	0	0	302	35.3308	9.21729
P78563-3	ADARB1	Isoform 3 of Double-stranded RNA-specific editase 1 OS=Homo sapiens OX=9606 GN=ADARB1 - [RED1_HUMAN]	NO	NO	0	0.4	1.4	0.19	0	0	1	#N/A	0.714286	0	0	0	0	0	2	0	0	0	0	0	0	0	0	0	0	0	0	0	0	714	77.7468	9.02686
P35611-2	ADD1	Isoform 2 of Alpha-adducin OS=Homo sapiens OX=9606 GN=ADD1 - [ADDA_HUMAN]	NO	NO	8.8	14	1.53061	0.03	10.4	13.8	1.29825	0	0.986667	8	7	14	5	10	12	13	22	9	14	10	12	12	8	10	9	13	15	15	17	631	69.9413	6.45557
P35612	ADD2	Beta-adducin OS=Homo sapiens OX=9606 GN=ADD2 PE=1 SV=3 - [ADDB_HUMAN]	NO	NO	4.4	7.8	1.62963	0.22	5.6	8	1.36364	0	1.02273	3	2	7	4	6	6	6	12	3	12	3	8	5	7	5	5	8	8	13	6	726	80.8034	5.92236
Q9UEY8-2	ADD3	Isoform 1 of Gamma-adducin OS=Homo sapiens OX=9606 GN=ADD3 - [ADDG_HUMAN]	NO	NO	5.8	8.4	1.38235	0	5.6	7.6	1.30303	0	0.914894	6	4	11	3	5	9	9	11	5	8	4	4	10	5	5	7	5	11	7	8	674	75.6235	6.81494
Q9Y653-2	ADGRG1	Isoform 2 of Adhesion G-protein coupled receptor G1 OS=Homo sapiens OX=9606 GN=ADGRG1 - [AGRG1_HUMAN]	NO	NO	0.4	0.4	1	0.13	0	0	1	#N/A	0.714286	0	0	2	0	0	0	0	0	0	2	0	0	0	0	0	0	0	0	0	0	687	77.0228	8.44092
P11766	ADH5	Alcohol dehydrogenase class-3 OS=Homo sapiens OX=9606 GN=ADH5 PE=1 SV=4 - [ADHX_HUMAN]	NO	NO	0	0	1	#N/A	0.6	0.4	0.875	0.05	1.4	0	0	0	0	0	0	0	0	0	0	0	0	0	3	0	0	0	2	0	0	374	39.6984	7.48877
Q9H2P0	ADNP	Activity-dependent neuroprotector homeobox protein OS=Homo sapiens OX=9606 GN=ADNP PE=1 SV=1 - [ADNP_HUMAN]	NO	NO	0	0.4	1.4	0.19	0	0	1	#N/A	0.714286	0	0	0	0	0	0	0	2	0	0	0	0	0	0	0	0	0	0	0	0	1102	123.485	7.34229
Q16186	ADRM1	Proteasomal ubiquitin receptor ADRM1 OS=Homo sapiens OX=9606 GN=ADRM1 PE=1 SV=2 - [ADRM1_HUMAN]	NO	NO	0	0.6	1.6	0.2	0	0.6	1.6	0.2	1	0	0	0	0	0	0	0	3	0	0	0	0	0	0	0	0	0	3	0	0	407	42.1268	5.07178
P30520	ADSS2	Adenylosuccinate synthetase isozyme 2 OS=Homo sapiens OX=9606 GN=ADSS2 PE=1 SV=3 - [PURA2_HUMAN]	NO	NO	0	0.4	1.4	0.19	0	0	1	#N/A	0.714286	0	0	0	0	0	0	0	2	0	0	0	0	0	0	0	0	0	0	0	0	456	50.0658	6.55127
Q9Y4W6	AFG3L2	AFG3-like protein 2 OS=Homo sapiens OX=9606 GN=AFG3L2 PE=1 SV=2 - [AFG32_HUMAN]	NO	NO	1	2	1.5	0.28	0.4	3.2	3	0.59	1.4	0	3	0	0	2	3	2	2	0	3	0	2	0	0	0	0	2	6	4	4	797	88.5282	8.66064
Q99490	AGAP2	Arf-GAP with GTPase, ANK repeat and PH domain-containing protein 2 OS=Homo sapiens OX=9606 GN=AGAP2 PE=1 SV=2 - [AGAP2_HUMAN]	NO	NO	0	0	1	#N/A	0	0	1	#N/A	1	0	0	0	0	0	0	0	0	0	0	0	0	0	0	0	0	0	0	0	0	1192	124.597	9.89111
Q96P47-3	AGAP3	Isoform 3 of Arf-GAP with GTPase, ANK repeat and PH domain-containing protein 3 OS=Homo sapiens OX=9606 GN=AGAP3 - [AGAP3_HUMAN]	NO	NO	1	3.2	2.1	0.5	0	1.4	2.4	0.4	0.571429	2	3	0	0	0	4	3	4	2	3	0	0	0	0	0	0	0	4	0	3	360	39.5853	7.76709
P52594-2	AGFG1	Isoform 2 of Arf-GAP domain and FG repeat-containing protein 1 OS=Homo sapiens OX=9606 GN=AGFG1 - [AGFG1_HUMAN]	NO	NO	0.4	0	0.714286	#N/A	0	0.4	1.4	0.19	1.4	0	0	2	0	0	0	0	0	0	0	0	0	0	0	0	0	0	2	0	0	522	54.1484	8.92432
Q53H12	AGK	Acylglycerol kinase, mitochondrial OS=Homo sapiens OX=9606 GN=AGK PE=1 SV=2 - [AGK_HUMAN]	NO	NO	0	1.4	2.4	0.58	0.6	2	1.875	0.28	1.25	0	0	0	0	0	2	0	2	0	3	0	3	0	0	0	0	2	2	3	3	422	47.1074	8.08936
O00468-6	AGRN	Isoform 6 of Agrin OS=Homo sapiens OX=9606 GN=AGRN - [AGRIN_HUMAN]	NO	NO	9	10	1.1	0	7	7.8	1.1	0	0.8	11	4	12	8	10	18	3	14	5	10	4	7	18	2	4	8	8	16	2	5	2045	214.706	6.40479
Q8WYP5	AHCTF1	Protein ELYS OS=Homo sapiens OX=9606 GN=AHCTF1 PE=1 SV=3 - [ELYS_HUMAN]	NO	NO	0	0.4	1.4	0.19	0	0	1	#N/A	0.714286	0	0	0	0	0	2	0	0	0	0	0	0	0	0	0	0	0	0	0	0	2266	252.342	6.59521
P23526-2	AHCY	Isoform 2 of Adenosylhomocysteinase OS=Homo sapiens OX=9606 GN=AHCY - [SAHH_HUMAN]	NO	NO	0	0	1	#N/A	0	1	2	0.39	2	0	0	0	0	0	0	0	0	0	0	0	0	0	0	0	0	2	0	3	0	404	44.6296	6.46826
O43865	AHCYL1	S-adenosylhomocysteine hydrolase-like protein 1 OS=Homo sapiens OX=9606 GN=AHCYL1 PE=1 SV=2 - [SAHH2_HUMAN]	NO	NO	5	9	1.66667	0.03	5.4	10.6	1.8125	0	1.16	5	8	5	3	4	9	12	6	10	8	5	6	7	5	4	12	11	8	12	10	530	58.9134	6.88818
Q96HN2-3	AHCYL2	Isoform 3 of Adenosylhomocysteinase 3 OS=Homo sapiens OX=9606 GN=AHCYL2 - [SAHH3_HUMAN]	NO	NO	4.6	7.6	1.53571	0.01	4.8	9	1.72414	0	1.16279	4	7	5	3	4	9	9	5	8	7	5	6	5	5	3	10	10	6	11	8	508	56.6605	8.08936
Q09666	AHNAK	Neuroblast differentiation-associated protein AHNAK OS=Homo sapiens OX=9606 GN=AHNAK PE=1 SV=2 - [AHNK_HUMAN]	NO	NO	17.2	16.4	0.956044	0	14.4	11	0.779221	0	0.689655	16	20	21	12	17	25	16	27	5	9	14	17	21	10	10	16	5	25	4	5	5890	628.699	6.15088
O95433	AHSA1	Activator of 90 kDa heat shock protein ATPase homolog 1 OS=Homo sapiens OX=9606 GN=AHSA1 PE=1 SV=1 - [AHSA1_HUMAN]	NO	NO	1.4	3.6	1.91667	0.37	1.6	5	2.30769	0.18	1.30435	0	2	5	0	0	4	2	6	3	3	0	2	4	2	0	4	3	9	5	4	338	38.2503	5.52881
P02765	AHSG	Alpha-2-HS-glycoprotein OS=Homo sapiens OX=9606 GN=AHSG PE=1 SV=2 - [FETUA_HUMAN]	NO	YES	0	1.4	2.4	0.58	0	1.2	2.2	0.4	0.916667	0	0	0	0	0	0	2	3	2	0	0	0	0	0	0	0	3	0	0	3	367	39.3157	5.71924
Q96BJ3	AIDA	Axin interactor, dorsalization-associated protein OS=Homo sapiens OX=9606 GN=AIDA PE=1 SV=1 - [AIDA_HUMAN]	NO	NO	0	0	1	#N/A	0	0.8	1.8	0.38	1.8	0	0	0	0	0	0	0	0	0	0	0	0	0	0	0	0	0	2	0	2	306	35.0013	6.55127
P55008	AIF1	Allograft inflammatory factor 1 OS=Homo sapiens OX=9606 GN=AIF1 PE=1 SV=1 - [AIF1_HUMAN]	NO	NO	0.6	0	0.625	#N/A	0.6	0	0.625	#N/A	1	3	0	0	0	0	0	0	0	0	0	3	0	0	0	0	0	0	0	0	0	147	16.6926	6.23975
O95831-3	AIFM1	Isoform 3 of Apoptosis-inducing factor 1, mitochondrial OS=Homo sapiens OX=9606 GN=AIFM1 - [AIFM1_HUMAN]	NO	NO	0	1.4	2.4	0.4	0.4	0.8	1.28571	0.17	0.75	0	0	0	0	0	3	0	4	0	0	0	2	0	0	0	0	2	2	0	0	609	66.2536	8.93896
Q12904	AIMP1	Aminoacyl tRNA synthase complex-interacting multifunctional protein 1 OS=Homo sapiens OX=9606 GN=AIMP1 PE=1 SV=2 - [AIMP1_HUMAN]	NO	NO	0	0.6	1.6	0.2	0	1.8	2.8	0.77	1.75	0	0	0	0	0	0	0	3	0	0	0	0	0	0	0	0	2	2	3	2	312	34.3311	8.42627
Q13155-2	AIMP2	Isoform 2 of Aminoacyl tRNA synthase complex-interacting multifunctional protein 2 OS=Homo sapiens OX=9606 GN=AIMP2 - [AIMP2_HUMAN]	NO	NO	0	0	1	#N/A	0	0	1	#N/A	1	0	0	0	0	0	0	0	0	0	0	0	0	0	0	0	0	0	0	0	0	251	27.7914	9.31982
O00170	AIP	AH receptor-interacting protein OS=Homo sapiens OX=9606 GN=AIP PE=1 SV=3 - [AIP_HUMAN]	NO	NO	1.8	3.2	1.5	0.14	1.2	2	1.36364	0.11	0.714286	0	0	4	2	3	5	2	4	3	2	2	0	2	0	2	0	0	6	2	2	330	37.6401	6.41748
P00568	AK1	Adenylate kinase isoenzyme 1 OS=Homo sapiens OX=9606 GN=AK1 PE=1 SV=3 - [KAD1_HUMAN]	NO	YES	4.6	5.2	1.10714	0	4.8	7.6	1.48276	0.19	1.3871	6	6	4	2	5	6	5	6	4	5	5	5	6	4	4	4	8	17	6	3	194	21.6213	8.63135
Q9UIJ7	AK3	GTP:AMP phosphotransferase AK3, mitochondrial OS=Homo sapiens OX=9606 GN=AK3 PE=1 SV=4 - [KAD3_HUMAN]	NO	NO	1.2	2.4	1.54545	0.28	2.6	3.6	1.27778	0.01	1.35294	2	0	2	2	0	5	3	2	0	2	4	3	2	2	2	4	0	6	5	3	227	25.5495	9.15869
P27144	AK4	Adenylate kinase 4, mitochondrial OS=Homo sapiens OX=9606 GN=AK4 PE=1 SV=1 - [KAD4_HUMAN]	NO	NO	0.8	1.8	1.55556	0.38	1.2	3.6	2.09091	0.32	1.64286	0	0	4	0	0	3	0	4	0	2	2	2	0	0	2	0	0	7	6	5	223	25.2522	8.39697
Q02952-3	AKAP12	Isoform 3 of A-kinase anchor protein 12 OS=Homo sapiens OX=9606 GN=AKAP12 - [AKA12_HUMAN]	NO	NO	2.6	2.6	1	0.01	1.4	2.8	1.58333	0.2	1.05556	0	3	5	0	5	2	3	4	0	4	0	3	2	2	0	0	0	3	11	0	1677	180.881	4.43701
Q9ULX6	AKAP8L	A-kinase anchor protein 8-like OS=Homo sapiens OX=9606 GN=AKAP8L PE=1 SV=4 - [AKP8L_HUMAN]	NO	NO	0	1	2	0.39	0	0.8	1.8	0.2	0.9	0	0	0	0	0	3	0	2	0	0	0	0	0	0	0	0	0	4	0	0	646	71.5947	5.04639
P14550	AKR1A1	Aldo-keto reductase family 1 member A1 OS=Homo sapiens OX=9606 GN=AKR1A1 PE=1 SV=3 - [AK1A1_HUMAN]	NO	NO	4.8	6	1.2069	0.03	8.8	8.2	0.938776	0	1.31429	8	0	7	3	6	5	0	12	3	10	3	8	12	11	10	2	9	14	12	4	325	36.5499	6.78564
P15121	AKR1B1	Aldo-keto reductase family 1 member B1 OS=Homo sapiens OX=9606 GN=AKR1B1 PE=1 SV=3 - [ALDR_HUMAN]	NO	NO	0.8	0	0.555556	#N/A	2.2	2.4	1.0625	0	3.4	0	0	2	0	2	0	0	0	0	0	0	0	6	5	0	0	0	7	5	0	316	35.8305	6.97607
Q04828	AKR1C1	Aldo-keto reductase family 1 member C1 OS=Homo sapiens OX=9606 GN=AKR1C1 PE=1 SV=1 - [AK1C1_HUMAN]	NO	NO	1.6	2	1.15385	0.13	0.4	1	1.42857	0.18	0.666667	0	0	5	0	3	3	0	3	0	4	0	2	0	0	0	0	0	5	0	0	323	36.765	7.88428
P42330	AKR1C3	Aldo-keto reductase family 1 member C3 OS=Homo sapiens OX=9606 GN=AKR1C3 PE=1 SV=4 - [AK1C3_HUMAN]	NO	NO	1.2	1.4	1.09091	0.13	0.4	1.2	1.57143	0.19	0.916667	0	0	4	0	2	2	0	3	0	2	0	2	0	0	0	0	0	6	0	0	323	36.8298	7.94287
O43488	AKR7A2	Aflatoxin B1 aldehyde reductase member 2 OS=Homo sapiens OX=9606 GN=AKR7A2 PE=1 SV=3 - [ARK72_HUMAN]	NO	NO	1	2	1.5	0.32	2	1.4	0.8	0.01	0.8	0	3	2	0	0	2	0	4	4	0	3	2	3	0	2	0	0	5	0	2	359	39.5637	7.1665
P02768	ALB	Albumin OS=Homo sapiens OX=9606 GN=ALB PE=1 SV=2 - [ALBU_HUMAN]	NO	NO	16.2	15.6	0.965116	0	14.4	14.2	0.987013	0	0.915663	18	14	11	23	15	11	14	15	26	12	13	13	17	13	16	12	16	14	15	14	609	69.3215	6.27783
Q13740-2	ALCAM	Isoform 2 of CD166 antigen OS=Homo sapiens OX=9606 GN=ALCAM - [CD166_HUMAN]	NO	NO	0	0	1	#N/A	0	0.4	1.4	0.19	1.4	0	0	0	0	0	0	0	0	0	0	0	0	0	0	0	0	0	0	2	0	570	63.6245	7.29834
O75891	ALDH1L1	Cytosolic 10-formyltetrahydrofolate dehydrogenase OS=Homo sapiens OX=9606 GN=ALDH1L1 PE=1 SV=2 - [AL1L1_HUMAN]	NO	NO	0.4	3	2.85714	0.55	1.6	7.2	3.15385	0.25	2.05	0	0	2	0	0	3	0	8	0	4	0	0	5	3	0	0	2	23	7	4	902	98.7666	5.93506
P05091	ALDH2	Aldehyde dehydrogenase, mitochondrial OS=Homo sapiens OX=9606 GN=ALDH2 PE=1 SV=2 - [ALDH2_HUMAN]	NO	YES	6.8	9.8	1.38462	0.02	5.2	8.4	1.51613	0	0.87037	7	4	9	7	7	14	5	16	4	10	2	12	4	4	4	2	8	10	13	9	517	56.3456	7.04932
P51648	ALDH3A2	Aldehyde dehydrogenase family 3 member A2 OS=Homo sapiens OX=9606 GN=ALDH3A2 PE=1 SV=1 - [AL3A2_HUMAN]	NO	NO	0.4	2.2	2.28571	0.45	0	3	4	0.79	1.25	0	0	2	0	0	2	2	7	0	0	0	0	0	0	0	0	2	7	3	3	485	54.8129	7.88428
P30038	ALDH4A1	Delta-1-pyrroline-5-carboxylate dehydrogenase, mitochondrial OS=Homo sapiens OX=9606 GN=ALDH4A1 PE=1 SV=3 - [AL4A1_HUMAN]	NO	NO	0	1.2	2.2	0.58	0.6	0.8	1.125	0.09	0.818182	0	0	0	0	0	2	0	2	0	2	0	0	3	0	0	0	0	2	2	0	563	61.6806	8.07471
P51649	ALDH5A1	Succinate-semialdehyde dehydrogenase, mitochondrial OS=Homo sapiens OX=9606 GN=ALDH5A1 PE=1 SV=2 - [SSDH_HUMAN]	NO	NO	2.8	4.2	1.36842	0.09	3	4.8	1.45	0	1.11538	5	0	6	0	3	5	5	8	0	3	4	3	3	3	2	4	5	4	5	6	535	57.1783	8.27979
Q02252-2	ALDH6A1	Isoform 2 of Methylmalonate-semialdehyde dehydrogenase [acylating], mitochondrial OS=Homo sapiens OX=9606 GN=ALDH6A1 - [MMSA_HUMAN]	NO	NO	11	8	0.75	0	10	9.4	0.945455	0	1.15556	14	8	11	10	12	14	8	12	2	4	8	11	12	9	10	4	6	12	14	11	522	56.1917	8.36768
P49419-2	ALDH7A1	Isoform 2 of Alpha-aminoadipic semialdehyde dehydrogenase OS=Homo sapiens OX=9606 GN=ALDH7A1 - [AL7A1_HUMAN]	NO	NO	6.4	6	0.945946	0	7.2	5.2	0.756098	0	0.885714	9	6	8	5	4	11	5	8	3	3	7	10	9	2	8	4	6	5	5	6	511	55.3315	6.85889
P49189	ALDH9A1	4-trimethylaminobutyraldehyde dehydrogenase OS=Homo sapiens OX=9606 GN=ALDH9A1 PE=1 SV=3 - [AL9A1_HUMAN]	NO	NO	0.4	0.8	1.28571	0.26	0	1.6	2.6	0.59	1.44444	0	0	0	2	0	2	0	0	0	2	0	0	0	0	0	0	0	3	3	2	494	53.767	5.87158
P04075	ALDOA	Fructose-bisphosphate aldolase A OS=Homo sapiens OX=9606 GN=ALDOA PE=1 SV=2 - [ALDOA_HUMAN]	NO	NO	11.2	19.8	1.70492	0.01	14.6	21.4	1.4359	0	1.07692	5	13	14	14	10	16	16	27	16	24	6	21	14	23	9	11	29	19	28	20	364	39.3953	8.08936
P09972	ALDOC	Fructose-bisphosphate aldolase C OS=Homo sapiens OX=9606 GN=ALDOC PE=1 SV=2 - [ALDOC_HUMAN]	NO	NO	7.8	19	2.27273	0.25	11.2	19.4	1.67213	0	1.02	0	9	13	9	8	19	15	26	11	24	2	17	10	20	7	6	20	23	28	20	364	39.4312	6.87354
P09917-5	ALOX5	Isoform 5 of Polyunsaturated fatty acid 5-lipoxygenase OS=Homo sapiens OX=9606 GN=ALOX5 - [LOX5_HUMAN]	NO	NO	0.4	0	0.714286	#N/A	0	0	1	#N/A	1	0	0	0	2	0	0	0	0	0	0	0	0	0	0	0	0	0	0	0	0	484	56.2544	5.92236
P20292	ALOX5AP	Arachidonate 5-lipoxygenase-activating protein OS=Homo sapiens OX=9606 GN=ALOX5AP PE=1 SV=2 - [AL5AP_HUMAN]	NO	NO	1.2	0	0.454545	#N/A	1.2	0.4	0.636364	0	1.4	2	0	0	2	2	0	0	0	0	0	2	0	0	2	2	0	2	0	0	0	161	18.1454	8.44092
P49418	AMPH	Amphiphysin OS=Homo sapiens OX=9606 GN=AMPH PE=1 SV=1 - [AMPH_HUMAN]	NO	NO	5.6	7.8	1.33333	0	4	8.6	1.92	0	1.09091	6	6	6	6	4	9	9	10	4	7	0	7	3	5	5	2	11	10	11	9	695	76.21	4.64014
Q01484	ANK2	Ankyrin-2 OS=Homo sapiens OX=9606 GN=ANK2 PE=1 SV=4 - [ANK2_HUMAN]	NO	NO	18.8	43	2.22222	0.2	18.2	44.2	2.35417	0	1.02727	14	18	30	14	18	34	37	70	27	47	10	29	28	16	8	20	37	56	60	48	3957	433.448	5.13525
Q12955	ANK3	Ankyrin-3 OS=Homo sapiens OX=9606 GN=ANK3 PE=1 SV=3 - [ANK3_HUMAN]	NO	NO	3.4	8.6	2.18182	0.25	1.4	8.4	3.91667	0.74	0.979167	0	3	12	2	0	7	7	14	6	9	0	2	3	2	0	5	8	9	12	8	4377	480.113	6.49365
Q9P2R3	ANKFY1	Rabankyrin-5 OS=Homo sapiens OX=9606 GN=ANKFY1 PE=1 SV=2 - [ANFY1_HUMAN]	NO	NO	2.6	2	0.833333	0.04	1.4	2.8	1.58333	0.12	1.26667	4	0	4	2	3	6	0	4	0	0	0	2	3	0	2	0	2	7	3	2	1169	128.318	6.1001
Q8IV38	ANKMY2	Ankyrin repeat and MYND domain-containing protein 2 OS=Homo sapiens OX=9606 GN=ANKMY2 PE=1 SV=1 - [ANKY2_HUMAN]	NO	NO	0	0.8	1.8	0.38	0	0	1	#N/A	0.555556	0	0	0	0	0	0	0	2	0	2	0	0	0	0	0	0	0	0	0	0	441	49.2667	6.25244
Q8N283	ANKRD35	Ankyrin repeat domain-containing protein 35 OS=Homo sapiens OX=9606 GN=ANKRD35 PE=2 SV=2 - [ANR35_HUMAN]	NO	NO	0	0	1	#N/A	0	0.6	1.6	0.2	1.6	0	0	0	0	0	0	0	0	0	0	0	0	0	0	0	0	0	3	0	0	1001	109.898	6.02393
Q7Z6G8-3	ANKS1B	Isoform 3 of Ankyrin repeat and sterile alpha motif domain-containing protein 1B OS=Homo sapiens OX=9606 GN=ANKS1B - [ANS1B_HUMAN]	NO	NO	0	2.2	3.2	0.59	0	1	2	0.2	0.625	0	0	0	0	0	2	0	4	0	5	0	0	0	0	0	0	0	0	0	5	510	57.8283	7.60596
Q9NQW6-2	ANLN	Isoform 2 of Anillin OS=Homo sapiens OX=9606 GN=ANLN - [ANLN_HUMAN]	NO	NO	0	0	1	#N/A	0	0.8	1.8	0.2	1.8	0	0	0	0	0	0	0	0	0	0	0	0	0	0	0	0	0	4	0	0	1087	119.942	8.1626
P39687	ANP32A	Acidic leucine-rich nuclear phosphoprotein 32 family member A OS=Homo sapiens OX=9606 GN=ANP32A PE=1 SV=1 - [AN32A_HUMAN]	NO	NO	0	0	1	#N/A	0	0.8	1.8	0.2	1.8	0	0	0	0	0	0	0	0	0	0	0	0	0	0	0	0	0	4	0	0	249	28.5683	4.09424
Q92688-2	ANP32B	Isoform 2 of Acidic leucine-rich nuclear phosphoprotein 32 family member B OS=Homo sapiens OX=9606 GN=ANP32B - [AN32B_HUMAN]	NO	NO	0	0	1	#N/A	0	1.2	2.2	0.2	2.2	0	0	0	0	0	0	0	0	0	0	0	0	0	0	0	0	0	6	0	0	195	22.2629	4.29736
Q9BTT0-3	ANP32E	Isoform 3 of Acidic leucine-rich nuclear phosphoprotein 32 family member E OS=Homo sapiens OX=9606 GN=ANP32E - [AN32E_HUMAN]	NO	NO	0	2	3	0.59	0	2	3	0.59	1	0	0	0	0	0	5	0	3	2	0	0	0	0	0	0	3	0	5	0	2	220	25.1101	3.73877
P04083	ANXA1	Annexin A1 OS=Homo sapiens OX=9606 GN=ANXA1 PE=1 SV=2 - [ANXA1_HUMAN]	NO	NO	5.4	4.6	0.875	0	5.8	4.2	0.764706	0	0.928571	4	7	4	7	5	4	3	6	6	4	4	6	10	4	5	0	2	13	3	3	346	38.69	7.02002
P50995-2	ANXA11	Isoform 2 of Annexin A11 OS=Homo sapiens OX=9606 GN=ANXA11 - [ANX11_HUMAN]	NO	NO	0.8	2.4	1.88889	0.46	1.8	2	1.07143	0	0.882353	0	2	0	2	0	3	0	5	0	4	0	2	5	0	2	0	3	2	5	0	472	51.2096	7.66455
P07355	ANXA2	Annexin A2 OS=Homo sapiens OX=9606 GN=ANXA2 PE=1 SV=2 - [ANXA2_HUMAN]	NO	NO	8	4.8	0.644444	0	5.6	2	0.454545	0	0.517241	4	8	8	13	7	7	2	5	6	4	4	8	5	4	7	0	2	6	2	0	339	38.5798	7.75244
P09525	ANXA4	Annexin A4 OS=Homo sapiens OX=9606 GN=ANXA4 PE=1 SV=4 - [ANXA4_HUMAN]	NO	NO	0	0	1	#N/A	0	0.4	1.4	0.19	1.4	0	0	0	0	0	0	0	0	0	0	0	0	0	0	0	0	0	2	0	0	319	35.8601	6.12549
P08758	ANXA5	Annexin A5 OS=Homo sapiens OX=9606 GN=ANXA5 PE=1 SV=2 - [ANXA5_HUMAN]	NO	NO	5.8	6.6	1.11765	0	4	5.8	1.36	0.18	0.894737	5	2	7	9	6	8	3	10	7	5	2	3	8	4	3	0	3	16	5	5	320	35.9144	5.04639
P08133	ANXA6	Annexin A6 OS=Homo sapiens OX=9606 GN=ANXA6 PE=1 SV=3 - [ANXA6_HUMAN]	NO	NO	8.4	14	1.59574	0	7.2	16.4	2.12195	0.1	1.16	2	7	14	10	9	10	14	19	10	17	2	13	12	5	4	3	19	29	15	16	673	75.8256	5.60498
P20073-2	ANXA7	Isoform 2 of Annexin A7 OS=Homo sapiens OX=9606 GN=ANXA7 - [ANXA7_HUMAN]	NO	NO	2	1.8	0.933333	0.08	1.2	1.4	1.09091	0.16	0.857143	2	3	3	2	0	0	0	5	0	4	2	2	2	0	0	0	7	0	0	0	466	50.2837	6.60986
Q10567-4	AP1B1	Isoform 4 of AP-1 complex subunit beta-1 OS=Homo sapiens OX=9606 GN=AP1B1 - [AP1B1_HUMAN]	NO	NO	10.6	12.6	1.17241	0	10.4	14	1.31579	0	1.10294	12	11	15	6	9	14	11	14	12	12	9	16	12	7	8	7	20	17	15	11	919	101.253	5.10986
O43747	AP1G1	AP-1 complex subunit gamma-1 OS=Homo sapiens OX=9606 GN=AP1G1 PE=1 SV=5 - [AP1G1_HUMAN]	NO	NO	0	1	2	0.39	0.6	1.4	1.5	0.19	1.2	0	0	0	0	0	3	0	2	0	0	0	3	0	0	0	0	2	5	0	0	822	91.2931	6.80029
Q9BXS5	AP1M1	AP-1 complex subunit mu-1 OS=Homo sapiens OX=9606 GN=AP1M1 PE=1 SV=3 - [AP1M1_HUMAN]	NO	NO	0	1.8	2.8	0.78	0	1	2	0.39	0.714286	0	0	0	0	0	3	0	2	2	2	0	0	0	0	0	0	0	3	2	0	423	48.5561	7.29834
O95782-2	AP2A1	Isoform B of AP-2 complex subunit alpha-1 OS=Homo sapiens OX=9606 GN=AP2A1 - [AP2A1_HUMAN]	NO	NO	13.8	22	1.55405	0	11.2	22.6	1.93443	0	1.02609	13	15	22	12	7	29	15	31	19	16	11	16	9	9	11	14	30	25	26	18	955	105.295	7.66455
O94973	AP2A2	AP-2 complex subunit alpha-2 OS=Homo sapiens OX=9606 GN=AP2A2 PE=1 SV=2 - [AP2A2_HUMAN]	NO	NO	9.8	12.4	1.24074	0	7.8	17.4	2.09091	0.05	1.37313	6	10	21	7	5	21	10	16	8	7	7	15	6	5	6	11	21	27	17	11	939	103.895	6.96143
P63010	AP2B1	AP-2 complex subunit beta OS=Homo sapiens OX=9606 GN=AP2B1 PE=1 SV=1 - [AP2B1_HUMAN]	NO	NO	13	22.4	1.67143	0	13.4	24.8	1.79167	0	1.10256	14	12	20	8	11	30	18	31	14	19	15	21	11	8	12	16	35	28	27	18	937	104.486	5.37646
Q96CW1-2	AP2M1	Isoform 2 of AP-2 complex subunit mu OS=Homo sapiens OX=9606 GN=AP2M1 - [AP2M1_HUMAN]	NO	NO	8.2	13.6	1.58696	0.03	8	14.6	1.73333	0	1.06849	9	6	9	11	6	16	8	20	12	12	6	12	10	8	4	7	16	21	15	14	433	49.3579	9.53955
P53680	AP2S1	AP-2 complex subunit sigma OS=Homo sapiens OX=9606 GN=AP2S1 PE=1 SV=2 - [AP2S1_HUMAN]	NO	NO	0.4	1.4	1.71429	0.35	0.4	2	2.14286	0.41	1.25	0	0	0	0	2	4	0	3	0	0	0	2	0	0	0	0	3	4	3	0	142	17.0067	6.17627
Q9Y2T2	AP3M1	AP-3 complex subunit mu-1 OS=Homo sapiens OX=9606 GN=AP3M1 PE=1 SV=1 - [AP3M1_HUMAN]	NO	NO	0	1	2	0.39	0.4	0.6	1.14286	0.13	0.8	0	0	0	0	0	0	0	2	0	3	0	0	2	0	0	0	0	3	0	0	418	46.9093	6.93213
Q92572	AP3S1	AP-3 complex subunit sigma-1 OS=Homo sapiens OX=9606 GN=AP3S1 PE=1 SV=1 - [AP3S1_HUMAN]	NO	NO	0	2.4	3.4	0.78	0	2.4	3.4	0.78	1	0	0	0	0	0	0	2	3	2	5	0	0	0	0	0	0	2	3	5	2	193	21.7181	5.38916
Q7Z5R6	APBB1IP	Amyloid beta A4 precursor protein-binding family B member 1-interacting protein OS=Homo sapiens OX=9606 GN=APBB1IP PE=1 SV=1 - [AB1IP_HUMAN]	NO	NO	5	1.6	0.433333	0	3.2	1.8	0.666667	0	1.07692	8	4	5	4	4	0	2	0	4	2	2	3	6	3	2	2	3	4	0	0	666	73.1368	5.59229
P27695	APEX1	DNA-(apurinic or apyrimidinic site) endonuclease OS=Homo sapiens OX=9606 GN=APEX1 PE=1 SV=2 - [APEX1_HUMAN]	NO	NO	0	0	1	#N/A	0	1.6	2.6	0.2	2.6	0	0	0	0	0	0	0	0	0	0	0	0	0	0	0	0	0	8	0	0	318	35.5322	8.11865
Q9HDC9	APMAP	Adipocyte plasma membrane-associated protein OS=Homo sapiens OX=9606 GN=APMAP PE=1 SV=2 - [APMAP_HUMAN]	NO	NO	5.2	10.2	1.80645	0.07	7.2	9	1.21951	0	0.892857	4	7	6	2	7	12	8	13	10	8	4	11	6	7	8	8	11	9	8	9	416	46.4509	6.16357
P02647	APOA1	Apolipoprotein A-I OS=Homo sapiens OX=9606 GN=APOA1 PE=1 SV=1 - [APOA1_HUMAN]	NO	NO	0.4	2.2	2.28571	0.6	1	1.4	1.2	0.06	0.75	2	0	0	0	0	3	2	0	4	2	0	3	0	2	0	0	4	0	3	0	267	30.7589	5.75732
P06727	APOA4	Apolipoprotein A-IV OS=Homo sapiens OX=9606 GN=APOA4 PE=1 SV=4 - [APOA4_HUMAN]	NO	NO	0.8	1	1.11111	0.17	0	0	1	#N/A	0.5	0	0	0	0	4	0	0	0	0	5	0	0	0	0	0	0	0	0	0	0	396	45.3445	5.37646
P05090	APOD	Apolipoprotein D OS=Homo sapiens OX=9606 GN=APOD PE=1 SV=1 - [APOD_HUMAN]	NO	NO	2	2	1	0.02	2.4	3.2	1.23529	0.01	1.4	0	0	0	6	4	3	0	2	2	3	0	4	3	2	3	2	0	7	3	4	189	21.2618	5.14795
P02649	APOE	Apolipoprotein E OS=Homo sapiens OX=9606 GN=APOE PE=1 SV=1 - [APOE_HUMAN]	NO	YES	10.6	16.4	1.5	0	7.6	16	1.97674	0	0.977011	6	6	16	9	16	17	10	18	14	23	5	14	7	5	7	15	19	17	14	15	317	36.1318	5.73193
Q9BQE5	APOL2	Apolipoprotein L2 OS=Homo sapiens OX=9606 GN=APOL2 PE=1 SV=2 - [APOL2_HUMAN]	NO	NO	0	0.8	1.8	0.38	0	0.4	1.4	0.19	0.777778	0	0	0	0	0	2	0	2	0	0	0	0	0	0	0	0	0	2	0	0	337	37.0554	6.7417
Q9BUR5-2	APOO	Isoform 2 of MICOS complex subunit MIC26 OS=Homo sapiens OX=9606 GN=APOO - [MIC26_HUMAN]	NO	NO	0	1.2	2.2	0.58	0	1	2	0.39	0.909091	0	0	0	0	0	0	2	0	2	2	0	0	0	0	0	0	3	0	2	0	180	20.1866	9.31982
P05067-10	APP	Isoform APP639 of Amyloid-beta precursor protein OS=Homo sapiens OX=9606 GN=APP - [A4_HUMAN]	NO	NO	0	1	2	0.39	0	0	1	#N/A	0.5	0	0	0	0	0	3	0	0	0	2	0	0	0	0	0	0	0	0	0	0	639	72.5075	4.81787
Q9UKG1	APPL1	DCC-interacting protein 13-alpha OS=Homo sapiens OX=9606 GN=APPL1 PE=1 SV=1 - [DP13A_HUMAN]	NO	NO	0.4	0.4	1	0.13	0	1.6	2.6	0.2	1.85714	0	0	2	0	0	0	0	2	0	0	0	0	0	0	0	0	0	8	0	0	709	79.6136	5.41455
Q8NEU8-2	APPL2	Isoform 2 of DCC-interacting protein 13-beta OS=Homo sapiens OX=9606 GN=APPL2 - [DP13B_HUMAN]	NO	NO	0	0	1	#N/A	0	0.4	1.4	0.19	1.4	0	0	0	0	0	0	0	0	0	0	0	0	0	0	0	0	0	2	0	0	621	69.7019	5.07178
P07741-2	APRT	Isoform 2 of Adenine phosphoribosyltransferase OS=Homo sapiens OX=9606 GN=APRT - [APT_HUMAN]	NO	NO	1	0.4	0.7	0.04	1	1	1	0.02	1.42857	3	0	2	0	0	0	2	0	0	0	0	0	3	2	0	0	0	3	2	0	134	14.5478	7.34229
P55087	AQP4	Aquaporin-4 OS=Homo sapiens OX=9606 GN=AQP4 PE=1 SV=2 - [AQP4_HUMAN]	NO	NO	5.2	5.6	1.06452	0	3.2	5	1.42857	0.05	0.909091	5	6	7	2	6	7	6	10	0	5	5	3	4	2	2	5	2	10	4	4	323	34.807	7.66455
P48444	ARCN1	Coatomer subunit delta OS=Homo sapiens OX=9606 GN=ARCN1 PE=1 SV=1 - [COPD_HUMAN]	NO	NO	2.8	4.8	1.52632	0.17	2	4.4	1.8	0.04	0.931034	3	2	5	2	2	5	2	9	4	4	0	4	4	0	2	2	4	8	2	6	511	57.1741	6.21436
P61204	ARF3	ADP-ribosylation factor 3 OS=Homo sapiens OX=9606 GN=ARF3 PE=1 SV=2 - [ARF3_HUMAN]	NO	NO	6.8	6.6	0.974359	0	7.2	7	0.97561	0	1.05263	8	4	10	5	7	10	7	6	6	4	9	10	7	4	6	7	11	6	6	5	181	20.5877	7.43018
P18085	ARF4	ADP-ribosylation factor 4 OS=Homo sapiens OX=9606 GN=ARF4 PE=1 SV=3 - [ARF4_HUMAN]	NO	NO	3.8	4.4	1.125	0	3.8	4.6	1.16667	0.01	1.03704	3	4	8	2	2	7	4	5	3	3	3	5	5	3	3	2	9	6	4	2	180	20.4977	7.13721
P84085	ARF5	ADP-ribosylation factor 5 OS=Homo sapiens OX=9606 GN=ARF5 PE=1 SV=2 - [ARF5_HUMAN]	NO	NO	3.6	3.2	0.913043	0	3.4	3.4	1	0	1.04762	4	3	6	3	2	5	3	4	4	0	3	6	3	2	3	2	7	4	2	2	180	20.5166	6.78564
P62330	ARF6	ADP-ribosylation factor 6 OS=Homo sapiens OX=9606 GN=ARF6 PE=1 SV=2 - [ARF6_HUMAN]	NO	NO	0.8	1	1.11111	0.18	0	1.4	2.4	0.58	1.2	0	0	2	0	2	3	0	2	0	0	0	0	0	0	0	0	3	2	2	0	175	20.0694	8.95361
Q8N6T3-5	ARFGAP1	Isoform 5 of ADP-ribosylation factor GTPase-activating protein 1 OS=Homo sapiens OX=9606 GN=ARFGAP1 - [ARFG1_HUMAN]	NO	NO	1	1.8	1.4	0.27	0	2.4	3.4	0.79	1.21429	0	0	3	0	2	0	3	4	0	2	0	0	0	0	0	0	3	2	3	4	361	39.6808	5.41455
Q8N6H7-2	ARFGAP2	Isoform 2 of ADP-ribosylation factor GTPase-activating protein 2 OS=Homo sapiens OX=9606 GN=ARFGAP2 - [ARFG2_HUMAN]	NO	NO	0	0.4	1.4	0.19	0	0.6	1.6	0.2	1.14286	0	0	0	0	0	0	0	2	0	0	0	0	0	0	0	0	0	3	0	0	414	44.5153	8.39697
Q9Y6D6	ARFGEF1	Brefeldin A-inhibited guanine nucleotide-exchange protein 1 OS=Homo sapiens OX=9606 GN=ARFGEF1 PE=1 SV=2 - [BIG1_HUMAN]	NO	NO	0	0.4	1.4	0.19	0	0.4	1.4	0.19	1	0	0	0	0	0	0	0	0	0	2	0	0	0	0	0	0	0	2	0	0	1849	208.635	5.84619
Q9Y6D5	ARFGEF2	Brefeldin A-inhibited guanine nucleotide-exchange protein 2 OS=Homo sapiens OX=9606 GN=ARFGEF2 PE=1 SV=3 - [BIG2_HUMAN]	NO	NO	0	0.6	1.6	0.2	0	0.6	1.6	0.2	1	0	0	0	0	0	0	0	0	0	3	0	0	0	0	0	0	0	3	0	0	1785	201.909	6.32861
Q5TH69	ARFGEF3	Brefeldin A-inhibited guanine nucleotide-exchange protein 3 OS=Homo sapiens OX=9606 GN=ARFGEF3 PE=1 SV=3 - [BIG3_HUMAN]	NO	NO	0	0	1	#N/A	0	1.4	2.4	0.4	2.4	0	0	0	0	0	0	0	0	0	0	0	0	0	0	0	0	0	4	0	3	2177	240.498	5.8208
P05089	ARG1	Arginase-1 OS=Homo sapiens OX=9606 GN=ARG1 PE=1 SV=2 - [ARGI1_HUMAN]	NO	NO	0.4	0	0.714286	#N/A	0	0	1	#N/A	1	0	2	0	0	0	0	0	0	0	0	0	0	0	0	0	0	0	0	0	0	322	34.7133	7.21045
Q07960	ARHGAP1	Rho GTPase-activating protein 1 OS=Homo sapiens OX=9606 GN=ARHGAP1 PE=1 SV=1 - [RHG01_HUMAN]	NO	NO	4.6	6.6	1.35714	0	4.4	6.4	1.37037	0	0.973684	5	4	6	2	6	9	5	8	5	6	4	8	4	3	3	3	7	10	6	6	439	50.4042	6.29053
P42331-2	ARHGAP25	Isoform 2 of Rho GTPase-activating protein 25 OS=Homo sapiens OX=9606 GN=ARHGAP25 - [RHG25_HUMAN]	NO	NO	0.6	0	0.625	#N/A	0.6	0	0.625	#N/A	1	0	0	3	0	0	0	0	0	0	0	0	0	3	0	0	0	0	0	0	0	458	51.7452	7.37158
Q9UNA1-2	ARHGAP26	Isoform 2 of Rho GTPase-activating protein 26 OS=Homo sapiens OX=9606 GN=ARHGAP26 - [RHG26_HUMAN]	NO	NO	0	2	3	0.6	0	1	2	0.39	0.666667	0	0	0	0	0	4	0	3	3	0	0	0	0	0	0	0	0	0	2	3	759	86.1104	6.66846
P98171	ARHGAP4	Rho GTPase-activating protein 4 OS=Homo sapiens OX=9606 GN=ARHGAP4 PE=1 SV=2 - [RHG04_HUMAN]	NO	NO	0.4	0	0.714286	#N/A	0	0	1	#N/A	1	0	0	0	0	2	0	0	0	0	0	0	0	0	0	0	0	0	0	0	0	946	104.96	6.34131
Q17R89-2	ARHGAP44	Isoform 2 of Rho GTPase-activating protein 44 OS=Homo sapiens OX=9606 GN=ARHGAP44 - [RHG44_HUMAN]	NO	NO	0	0	1	#N/A	0	0.4	1.4	0.19	1.4	0	0	0	0	0	0	0	0	0	0	0	0	0	0	0	0	0	0	2	0	768	83.3713	6.66846
Q92619	ARHGAP45	Rho GTPase-activating protein 45 OS=Homo sapiens OX=9606 GN=ARHGAP45 PE=1 SV=2 - [HMHA1_HUMAN]	NO	NO	1.2	0	0.454545	#N/A	0.4	0	0.714286	#N/A	1	0	0	2	2	2	0	0	0	0	0	0	0	2	0	0	0	0	0	0	0	1136	124.536	6.1001
P52565	ARHGDIA	Rho GDP-dissociation inhibitor 1 OS=Homo sapiens OX=9606 GN=ARHGDIA PE=1 SV=3 - [GDIR1_HUMAN]	NO	NO	1	2	1.5	0.22	1.8	3.6	1.64286	0.04	1.53333	0	0	3	0	2	2	2	2	2	2	3	0	3	3	0	0	2	7	6	3	204	23.1927	5.10986
P52566	ARHGDIB	Rho GDP-dissociation inhibitor 2 OS=Homo sapiens OX=9606 GN=ARHGDIB PE=1 SV=3 - [GDIR2_HUMAN]	NO	NO	1.4	0.4	0.583333	0.01	2	2.2	1.06667	0	2.28571	2	0	3	0	2	0	0	0	2	0	0	0	6	4	0	0	2	5	2	2	201	22.9736	5.21143
Q15052	ARHGEF6	Rho guanine nucleotide exchange factor 6 OS=Homo sapiens OX=9606 GN=ARHGEF6 PE=1 SV=2 - [ARHG6_HUMAN]	NO	NO	2	0.8	0.6	0	0.4	0.8	1.28571	0.17	1	4	0	4	0	2	0	0	0	2	2	0	0	2	0	0	0	0	2	2	0	776	87.4432	6.04932
Q14155-2	ARHGEF7	Isoform 2 of Rho guanine nucleotide exchange factor 7 OS=Homo sapiens OX=9606 GN=ARHGEF7 - [ARHG7_HUMAN]	NO	NO	1	1.8	1.4	0.25	0	2.6	3.6	0.6	1.28571	0	0	3	0	2	0	0	5	2	2	0	0	0	0	0	0	0	5	5	3	753	84.4235	7.18115
Q14155-1	ARHGEF7	Isoform 1 of Rho guanine nucleotide exchange factor 7 OS=Homo sapiens OX=9606 GN=ARHGEF7 - [ARHG7_HUMAN]	NO	NO	1	1.4	1.2	0.2	0	2.4	3.4	0.6	1.41667	0	0	3	0	2	0	0	5	2	0	0	0	0	0	0	0	0	5	4	3	646	73.0942	7.21045
Q9Y4X5	ARIH1	E3 ubiquitin-protein ligase ARIH1 OS=Homo sapiens OX=9606 GN=ARIH1 PE=1 SV=2 - [ARI1_HUMAN]	NO	NO	0	0	1	#N/A	0	0.4	1.4	0.19	1.4	0	0	0	0	0	0	0	0	0	0	0	0	0	0	0	0	0	2	0	0	557	64.0758	5.08447
P40616-2	ARL1	Isoform 2 of ADP-ribosylation factor-like protein 1 OS=Homo sapiens OX=9606 GN=ARL1 - [ARL1_HUMAN]	NO	NO	0	0.4	1.4	0.19	0	0.8	1.8	0.38	1.28571	0	0	0	0	0	2	0	0	0	0	0	0	0	0	0	0	2	2	0	0	164	18.5536	5.70654
P36404	ARL2	ADP-ribosylation factor-like protein 2 OS=Homo sapiens OX=9606 GN=ARL2 PE=1 SV=4 - [ARL2_HUMAN]	NO	NO	0.4	1.2	1.57143	0.31	0	2	3	0.77	1.36364	0	0	2	0	0	4	0	2	0	0	0	0	0	0	0	0	2	2	4	2	184	20.8649	6.34131
P36405	ARL3	ADP-ribosylation factor-like protein 3 OS=Homo sapiens OX=9606 GN=ARL3 PE=1 SV=2 - [ARL3_HUMAN]	NO	NO	0.8	2	1.66667	0.45	0.4	2.8	2.71429	0.58	1.26667	0	0	4	0	0	2	2	3	0	3	0	0	0	2	0	2	3	3	3	3	182	20.4428	7.23975
O75915	ARL6IP5	PRA1 family protein 3 OS=Homo sapiens OX=9606 GN=ARL6IP5 PE=1 SV=1 - [PRAF3_HUMAN]	NO	NO	2.4	2.8	1.11765	0.01	0.6	1.2	1.375	0.18	0.578947	3	2	4	3	0	4	2	4	2	2	0	3	0	0	0	0	3	3	0	0	188	21.6004	9.77393
Q96BM9	ARL8A	ADP-ribosylation factor-like protein 8A OS=Homo sapiens OX=9606 GN=ARL8A PE=1 SV=1 - [ARL8A_HUMAN]	NO	NO	4	6	1.4	0.02	3.8	5.8	1.41667	0	0.971429	5	2	6	4	3	8	3	9	5	5	2	5	5	4	3	3	7	6	7	6	186	21.402	7.76709
Q9NVJ2	ARL8B	ADP-ribosylation factor-like protein 8B OS=Homo sapiens OX=9606 GN=ARL8B PE=1 SV=1 - [ARL8B_HUMAN]	NO	NO	3.8	6.6	1.58333	0.05	3.2	6.8	1.85714	0	1.02632	4	2	7	4	2	8	3	9	7	6	0	6	4	3	3	3	7	8	8	8	186	21.5251	8.42627
Q92747	ARPC1A	Actin-related protein 2/3 complex subunit 1A OS=Homo sapiens OX=9606 GN=ARPC1A PE=1 SV=2 - [ARC1A_HUMAN]	NO	NO	0.6	3.6	2.875	0.67	1.2	3.8	2.18182	0.16	1.04348	0	0	3	0	0	6	0	4	3	5	0	2	4	0	0	0	4	5	5	5	370	41.5427	8.17725
O15143	ARPC1B	Actin-related protein 2/3 complex subunit 1B OS=Homo sapiens OX=9606 GN=ARPC1B PE=1 SV=3 - [ARC1B_HUMAN]	NO	NO	5.2	2.4	0.548387	0	4	1.6	0.52	0	0.764706	6	3	7	3	7	2	0	2	5	3	2	5	5	5	3	0	0	4	4	0	372	40.9234	8.35303
O15144	ARPC2	Actin-related protein 2/3 complex subunit 2 OS=Homo sapiens OX=9606 GN=ARPC2 PE=1 SV=1 - [ARPC2_HUMAN]	NO	YES	6.4	7.6	1.16216	0	6.4	8	1.21622	0	1.04651	8	5	9	3	7	8	6	9	9	6	4	9	11	4	4	4	9	9	12	6	300	34.3115	7.35693
O15145	ARPC3	Actin-related protein 2/3 complex subunit 3 OS=Homo sapiens OX=9606 GN=ARPC3 PE=1 SV=3 - [ARPC3_HUMAN]	NO	NO	2	3.2	1.4	0.06	1.8	2.4	1.21429	0	0.809524	4	0	4	2	0	4	3	3	4	2	0	3	0	3	3	3	3	4	0	2	178	20.5334	8.5874
P59998	ARPC4	Actin-related protein 2/3 complex subunit 4 OS=Homo sapiens OX=9606 GN=ARPC4 PE=1 SV=3 - [ARPC4_HUMAN]	NO	YES	2.6	1.8	0.777778	0	3	2.6	0.9	0	1.28571	3	0	3	4	3	4	0	2	3	0	3	4	3	3	2	0	5	4	2	2	168	19.6543	8.42627
O15511	ARPC5	Actin-related protein 2/3 complex subunit 5 OS=Homo sapiens OX=9606 GN=ARPC5 PE=1 SV=3 - [ARPC5_HUMAN]	NO	NO	1.8	0.8	0.642857	0.01	1.6	0.8	0.692308	0	1	2	2	3	0	2	0	2	2	0	0	0	2	4	2	0	0	2	0	2	0	151	16.3103	5.66846
Q9BPX5	ARPC5L	Actin-related protein 2/3 complex subunit 5-like protein OS=Homo sapiens OX=9606 GN=ARPC5L PE=1 SV=1 - [ARP5L_HUMAN]	NO	NO	0.4	1.2	1.57143	0.38	1.2	1.2	1	0	1	0	2	0	0	0	2	0	2	2	0	0	3	3	0	0	0	2	0	2	2	153	16.9308	6.59521
P32121-5	ARRB2	Isoform 5 of Beta-arrestin-2 OS=Homo sapiens OX=9606 GN=ARRB2 - [ARRB2_HUMAN]	NO	NO	0	0	1	#N/A	0	0.6	1.6	0.2	1.6	0	0	0	0	0	0	0	0	0	0	0	0	0	0	0	0	0	0	3	0	394	44.3639	7.88428
Q13510	ASAH1	Acid ceramidase OS=Homo sapiens OX=9606 GN=ASAH1 PE=1 SV=5 - [ASAH1_HUMAN]	NO	NO	1.8	1.2	0.785714	0.01	1.8	1.4	0.857143	0.02	1.09091	3	0	2	2	2	2	0	2	2	0	0	2	3	2	2	0	2	5	0	0	395	44.6308	7.62061
Q9UBL3-2	ASH2L	Isoform 2 of Set1/Ash2 histone methyltransferase complex subunit ASH2 OS=Homo sapiens OX=9606 GN=ASH2L - [ASH2L_HUMAN]	NO	NO	0	0.8	1.8	0.38	0	0.4	1.4	0.19	0.777778	0	0	0	0	0	2	0	2	0	0	0	0	0	0	0	0	0	2	0	0	501	56.4407	6.91748
O95671-2	ASMTL	Isoform 2 of Probable bifunctional dTTP/UTP pyrophosphatase/methyltransferase protein OS=Homo sapiens OX=9606 GN=ASMTL - [ASML_HUMAN]	NO	NO	0.6	0.6	1	0.14	0	0.8	1.8	0.38	1.125	0	0	3	0	0	0	0	3	0	0	0	0	0	0	0	0	0	2	2	0	605	67.15	6.13818
Q12797	ASPH	Aspartyl/asparaginyl beta-hydroxylase OS=Homo sapiens OX=9606 GN=ASPH PE=1 SV=3 - [ASPH_HUMAN]	NO	NO	0	1.2	2.2	0.4	0	0.6	1.6	0.2	0.727273	0	0	0	0	0	3	0	3	0	0	0	0	0	0	0	0	0	3	0	0	758	85.8095	5.0083
P00966	ASS1	Argininosuccinate synthase OS=Homo sapiens OX=9606 GN=ASS1 PE=1 SV=2 - [ASSY_HUMAN]	NO	NO	0	0.4	1.4	0.19	0.4	1.4	1.71429	0.29	1.71429	0	0	0	0	0	0	0	0	0	2	0	0	2	0	0	0	0	3	2	2	412	46.501	8.01611
Q9NVI7-3	ATAD3A	Isoform 3 of ATPase family AAA domain-containing protein 3A OS=Homo sapiens OX=9606 GN=ATAD3A - [ATD3A_HUMAN]	NO	NO	0	1.4	2.4	0.58	0	2.8	3.8	0.78	1.58333	0	0	0	0	0	2	0	3	0	2	0	0	0	0	0	0	2	2	4	6	507	57.912	9.24658
Q86WG3	ATCAY	Caytaxin OS=Homo sapiens OX=9606 GN=ATCAY PE=1 SV=2 - [ATCAY_HUMAN]	NO	NO	0.4	0.4	1	0.13	0.8	1.2	1.22222	0.03	1.57143	0	2	0	0	0	0	0	0	2	0	0	2	0	0	2	0	2	0	2	2	371	42.094	4.65283
Q9NT62-2	ATG3	Isoform 2 of Ubiquitin-like-conjugating enzyme ATG3 OS=Homo sapiens OX=9606 GN=ATG3 - [ATG3_HUMAN]	NO	NO	0.6	0.4	0.875	0.11	0	0.4	1.4	0.19	1	0	0	0	3	0	0	0	2	0	0	0	0	0	0	0	0	0	2	0	0	311	35.4444	4.79248
Q9Y4P1-6	ATG4B	Isoform 6 of Cysteine protease ATG4B OS=Homo sapiens OX=9606 GN=ATG4B - [ATG4B_HUMAN]	NO	NO	0	0	1	#N/A	0	0.4	1.4	0.19	1.4	0	0	0	0	0	0	0	0	0	0	0	0	0	0	0	0	0	2	0	0	380	42.594	5.5415
P31939-2	ATIC	Isoform 2 of Bifunctional purine biosynthesis protein ATIC OS=Homo sapiens OX=9606 GN=ATIC - [PUR9_HUMAN]	NO	NO	5.4	8.8	1.53125	0.12	8.4	11.4	1.31915	0	1.26531	2	6	6	3	10	14	2	15	2	11	4	15	12	3	8	6	8	21	9	13	591	64.4833	6.7124
Q8WXF7-2	ATL1	Isoform 2 of Atlastin-1 OS=Homo sapiens OX=9606 GN=ATL1 - [ATLA1_HUMAN]	NO	NO	2.4	7.6	2.52941	0.43	2.8	8.2	2.42105	0.21	1.06977	2	0	7	0	3	6	7	13	6	6	2	6	4	2	0	4	9	14	7	7	553	63.0151	6.27783
Q8NHH9-3	ATL2	Isoform 3 of Atlastin-2 OS=Homo sapiens OX=9606 GN=ATL2 - [ATLA2_HUMAN]	NO	NO	0	0	1	#N/A	0	0.8	1.8	0.38	1.8	0	0	0	0	0	0	0	0	0	0	0	0	0	0	0	0	0	2	2	0	412	46.8876	5.94775
Q6DD88	ATL3	Atlastin-3 OS=Homo sapiens OX=9606 GN=ATL3 PE=1 SV=1 - [ATLA3_HUMAN]	NO	NO	0	0.6	1.6	0.2	0	0.4	1.4	0.19	0.875	0	0	0	0	0	0	0	3	0	0	0	0	0	0	0	0	0	2	0	0	541	60.5034	5.65576
P05023	ATP1A1	Sodium/potassium-transporting ATPase subunit alpha-1 OS=Homo sapiens OX=9606 GN=ATP1A1 PE=1 SV=1 - [AT1A1_HUMAN]	NO	NO	37.4	53	1.40625	0	33.4	54	1.59884	0	1.01852	32	28	52	33	42	53	49	65	35	63	29	49	36	27	26	37	66	37	70	60	1023	112.824	5.49072
P50993	ATP1A2	Sodium/potassium-transporting ATPase subunit alpha-2 OS=Homo sapiens OX=9606 GN=ATP1A2 PE=1 SV=1 - [AT1A2_HUMAN]	NO	NO	35.4	47.6	1.33516	0	32.8	52.4	1.57988	0	1.09877	33	31	45	29	39	55	41	62	29	51	27	46	36	31	24	35	56	44	63	64	1020	112.193	5.65576
P13637	ATP1A3	Sodium/potassium-transporting ATPase subunit alpha-3 OS=Homo sapiens OX=9606 GN=ATP1A3 PE=1 SV=3 - [AT1A3_HUMAN]	NO	NO	36.2	54.6	1.49462	0	33.6	59	1.7341	0	1.07914	31	26	53	33	38	65	53	63	33	59	30	49	32	30	27	40	69	47	75	64	1013	111.677	5.37646
P05026	ATP1B1	Sodium/potassium-transporting ATPase subunit beta-1 OS=Homo sapiens OX=9606 GN=ATP1B1 PE=1 SV=1 - [AT1B1_HUMAN]	NO	NO	9.4	14.8	1.51923	0	10	13	1.27273	0	0.886076	8	7	13	8	11	15	12	20	13	14	10	14	8	11	7	12	12	12	17	12	303	35.0389	8.52881
P14415	ATP1B2	Sodium/potassium-transporting ATPase subunit beta-2 OS=Homo sapiens OX=9606 GN=ATP1B2 PE=1 SV=3 - [AT1B2_HUMAN]	NO	NO	2	3.4	1.46667	0.16	2.6	3.4	1.22222	0	1	3	0	2	2	3	4	4	6	0	3	4	3	3	3	0	3	4	4	3	3	290	33.3454	8.30908
P54709	ATP1B3	Sodium/potassium-transporting ATPase subunit beta-3 OS=Homo sapiens OX=9606 GN=ATP1B3 PE=1 SV=1 - [AT1B3_HUMAN]	NO	NO	1.2	0.4	0.636364	0.02	0.4	0	0.714286	#N/A	0.714286	2	0	2	2	0	0	0	0	0	2	0	2	0	0	0	0	0	0	0	0	279	31.4921	8.35303
P16615	ATP2A2	Sarcoplasmic/endoplasmic reticulum calcium ATPase 2 OS=Homo sapiens OX=9606 GN=ATP2A2 PE=1 SV=1 - [AT2A2_HUMAN]	NO	NO	7.2	18.4	2.36585	0.38	5.4	17.8	2.9375	0.58	0.969072	5	6	13	5	7	22	12	27	16	15	4	10	3	4	6	7	23	23	17	19	1042	114.683	5.33838
P20020-4	ATP2B1	Isoform C of Plasma membrane calcium-transporting ATPase 1 OS=Homo sapiens OX=9606 GN=ATP2B1 - [AT2B1_HUMAN]	NO	NO	12	24.2	1.93846	0.25	10.6	26	2.32759	0.13	1.07143	12	9	19	10	10	23	14	38	15	31	6	15	15	11	6	12	27	25	36	30	1249	137.717	5.99854
Q01814-4	ATP2B2	Isoform ZA of Plasma membrane calcium-transporting ATPase 2 OS=Homo sapiens OX=9606 GN=ATP2B2 - [AT2B2_HUMAN]	NO	NO	8.6	18.4	2.02083	0.26	7.4	18	2.2619	0.16	0.979381	7	7	16	6	7	18	12	30	8	24	7	14	6	7	3	10	20	14	28	18	1154	127.254	6.31592
Q16720-8	ATP2B3	Isoform ZG of Plasma membrane calcium-transporting ATPase 3 OS=Homo sapiens OX=9606 GN=ATP2B3 - [AT2B3_HUMAN]	NO	NO	6.8	13.8	1.89744	0.3	6.2	14.4	2.13889	0.2	1.04054	8	6	9	6	5	12	10	22	7	18	5	8	7	7	4	7	15	11	24	15	1115	122.682	5.75732
P23634-5	ATP2B4	Isoform ZK of Plasma membrane calcium-transporting ATPase 4 OS=Homo sapiens OX=9606 GN=ATP2B4 - [AT2B4_HUMAN]	NO	NO	11.8	24.4	1.98437	0.21	12.4	27.2	2.10448	0	1.11024	11	10	19	10	9	25	16	39	13	29	7	20	19	10	6	13	29	30	33	31	1122	123.929	7.26904
P25705	ATP5F1A	ATP synthase subunit alpha, mitochondrial OS=Homo sapiens OX=9606 GN=ATP5F1A PE=1 SV=1 - [ATPA_HUMAN]	NO	NO	22	29.8	1.33913	0	20	30.8	1.51429	0	1.03247	27	23	24	20	16	30	22	42	29	26	22	31	15	17	15	22	41	32	28	31	553	59.7136	9.12939
P06576	ATP5F1B	ATP synthase subunit beta, mitochondrial OS=Homo sapiens OX=9606 GN=ATP5F1B PE=1 SV=3 - [ATPB_HUMAN]	NO	NO	29.8	33.6	1.12338	0	28.8	34.8	1.20134	0	1.03468	33	33	31	25	27	30	37	37	29	35	31	43	29	20	21	32	43	30	38	31	529	56.5246	5.40186
P36542	ATP5F1C	ATP synthase subunit gamma, mitochondrial OS=Homo sapiens OX=9606 GN=ATP5F1C PE=1 SV=1 - [ATPG_HUMAN]	NO	NO	6.8	9.4	1.33333	0	6.6	9.2	1.34211	0	0.980769	7	7	10	5	5	9	8	12	9	9	5	10	4	7	7	7	13	8	10	8	298	32.9753	9.21729
P30049	ATP5F1D	ATP synthase subunit delta, mitochondrial OS=Homo sapiens OX=9606 GN=ATP5F1D PE=1 SV=2 - [ATPD_HUMAN]	NO	NO	2	2	1	0	2	2	1	0	1	2	2	2	2	2	2	2	2	2	2	2	2	2	2	2	2	2	2	2	2	168	17.4792	5.49072
P56381	ATP5F1E	ATP synthase subunit epsilon, mitochondrial OS=Homo sapiens OX=9606 GN=ATP5F1E PE=1 SV=2 - [ATP5E_HUMAN]	NO	NO	0.4	0.8	1.28571	0.26	0	1	2	0.39	1.11111	0	0	0	0	2	2	2	0	0	0	0	0	0	0	0	0	0	3	0	2	51	5.77611	9.92041
P56385	ATP5ME	ATP synthase subunit e, mitochondrial OS=Homo sapiens OX=9606 GN=ATP5ME PE=1 SV=2 - [ATP5I_HUMAN]	NO	NO	0	0.8	1.8	0.38	0.4	1	1.42857	0.21	1.11111	0	0	0	0	0	2	0	0	0	2	0	0	2	0	0	0	2	3	0	0	69	7.92833	9.34912
P56134-4	ATP5MF	Isoform 4 of ATP synthase subunit f, mitochondrial OS=Homo sapiens OX=9606 GN=ATP5MF - [ATPK_HUMAN]	NO	NO	1.2	2.4	1.54545	0.17	1.6	2	1.15385	0.01	0.882353	2	2	0	2	0	3	2	3	2	2	2	2	2	0	2	2	2	2	2	2	49	5.73709	9.70068
O75964	ATP5MG	ATP synthase subunit g, mitochondrial OS=Homo sapiens OX=9606 GN=ATP5MG PE=1 SV=3 - [ATP5L_HUMAN]	NO	NO	1.6	4.6	2.15385	0.45	1.8	3.4	1.57143	0.04	0.785714	0	2	4	0	2	5	4	5	3	6	2	3	2	2	0	0	4	4	5	4	103	11.4212	9.64209
P24539	ATP5PB	ATP synthase F(0) complex subunit B1, mitochondrial OS=Homo sapiens OX=9606 GN=ATP5PB PE=1 SV=2 - [AT5F1_HUMAN]	NO	NO	2.4	4	1.47059	0.13	1.4	3.8	2	0.23	0.96	3	4	3	2	0	4	3	7	3	3	2	3	0	0	2	0	7	0	6	6	256	28.8903	9.36377
O75947	ATP5PD	ATP synthase subunit d, mitochondrial OS=Homo sapiens OX=9606 GN=ATP5PD PE=1 SV=3 - [ATP5H_HUMAN]	NO	NO	5	8	1.5	0.14	3.8	8.6	2	0.17	1.06667	5	5	7	3	5	8	5	14	7	6	3	5	5	3	3	5	12	11	7	8	161	18.4795	5.30029
P18859	ATP5PF	ATP synthase-coupling factor 6, mitochondrial OS=Homo sapiens OX=9606 GN=ATP5PF PE=1 SV=1 - [ATP5J_HUMAN]	NO	NO	3.4	5.4	1.45455	0.09	2.2	4.4	1.6875	0.04	0.84375	2	3	5	2	5	9	3	6	5	4	3	4	2	2	0	2	2	6	5	7	108	12.5796	9.5249
P48047	ATP5PO	ATP synthase subunit O, mitochondrial OS=Homo sapiens OX=9606 GN=ATP5PO PE=1 SV=1 - [ATPO_HUMAN]	NO	NO	9.2	10.8	1.15686	0	9	11.8	1.28	0	1.08475	8	10	11	5	12	13	10	14	8	9	7	10	12	9	7	9	13	13	10	14	213	23.2627	9.96436
Q15904	ATP6AP1	V-type proton ATPase subunit S1 OS=Homo sapiens OX=9606 GN=ATP6AP1 PE=1 SV=2 - [VAS1_HUMAN]	NO	NO	0	0.4	1.4	0.19	0	1.6	2.6	0.76	1.85714	0	0	0	0	0	0	0	2	0	0	0	0	0	0	0	0	2	2	2	2	470	51.9926	6.13818
Q93050-1	ATP6V0A1	Isoform 2 of V-type proton ATPase 116 kDa subunit a 1 OS=Homo sapiens OX=9606 GN=ATP6V0A1 - [VPP1_HUMAN]	NO	NO	7.8	15.4	1.86364	0.21	8.8	16.2	1.7551	0	1.04878	9	7	10	7	6	21	10	20	9	17	4	17	10	7	6	9	17	16	22	17	831	95.6938	6.65381
P61421	ATP6V0D1	V-type proton ATPase subunit d 1 OS=Homo sapiens OX=9606 GN=ATP6V0D1 PE=1 SV=1 - [VA0D1_HUMAN]	NO	YES	5.4	7.6	1.34375	0	5	7.6	1.43333	0	1	5	5	6	5	6	9	7	9	7	6	5	8	4	4	4	5	10	8	8	7	351	40.3032	4.99561
P38606	ATP6V1A	V-type proton ATPase catalytic subunit A OS=Homo sapiens OX=9606 GN=ATP6V1A PE=1 SV=2 - [VATA_HUMAN]	NO	NO	18.6	24.2	1.28571	0	16.8	25.6	1.49438	0	1.05556	21	15	22	16	19	28	18	28	23	24	12	26	20	12	14	15	31	30	28	24	617	68.2605	5.51611
P21281	ATP6V1B2	V-type proton ATPase subunit B, brain isoform OS=Homo sapiens OX=9606 GN=ATP6V1B2 PE=1 SV=3 - [VATB2_HUMAN]	NO	YES	18.6	22.2	1.18367	0	14.6	23.2	1.55128	0	1.0431	18	19	19	18	19	23	21	30	21	16	11	20	18	12	12	15	32	22	23	24	511	56.4649	5.80811
P21283	ATP6V1C1	V-type proton ATPase subunit C 1 OS=Homo sapiens OX=9606 GN=ATP6V1C1 PE=1 SV=4 - [VATC1_HUMAN]	NO	NO	3.2	6.2	1.71429	0.19	2.8	6.6	2	0.05	1.05556	4	2	4	4	2	5	7	10	4	5	2	3	6	3	0	4	8	10	5	6	382	43.914	7.45947
Q9Y5K8	ATP6V1D	V-type proton ATPase subunit D OS=Homo sapiens OX=9606 GN=ATP6V1D PE=1 SV=1 - [VATD_HUMAN]	NO	NO	1.4	3.8	2	0.45	2.4	4.8	1.70588	0.05	1.20833	0	0	3	2	2	5	2	5	5	2	2	4	2	2	2	3	5	6	5	5	247	28.2453	9.36377
P36543	ATP6V1E1	V-type proton ATPase subunit E 1 OS=Homo sapiens OX=9606 GN=ATP6V1E1 PE=1 SV=1 - [VATE1_HUMAN]	NO	NO	7.6	8.8	1.13953	0	7.8	10	1.25	0	1.12245	6	6	8	10	8	11	10	7	10	6	7	9	10	7	6	5	10	12	11	12	226	26.1288	8.00146
Q16864	ATP6V1F	V-type proton ATPase subunit F OS=Homo sapiens OX=9606 GN=ATP6V1F PE=1 SV=2 - [VATF_HUMAN]	NO	NO	2	4.4	1.8	0.23	1.4	4.4	2.25	0.1	1	0	3	4	0	3	2	6	5	5	4	2	3	2	0	0	2	5	6	5	4	119	13.362	5.51611
O75348	ATP6V1G1	V-type proton ATPase subunit G 1 OS=Homo sapiens OX=9606 GN=ATP6V1G1 PE=1 SV=3 - [VATG1_HUMAN]	NO	NO	0.8	0	0.555556	#N/A	0	0.4	1.4	0.19	1.4	2	0	0	2	0	0	0	0	0	0	0	0	0	0	0	0	0	2	0	0	118	13.7491	8.79248
O95670	ATP6V1G2	V-type proton ATPase subunit G 2 OS=Homo sapiens OX=9606 GN=ATP6V1G2 PE=1 SV=1 - [VATG2_HUMAN]	NO	NO	0	1.2	2.2	0.4	1.2	2.6	1.63636	0.03	1.63636	0	0	0	0	0	3	0	3	0	0	0	2	0	4	0	2	4	2	3	2	118	13.596	10.2573
Q9UI12-2	ATP6V1H	Isoform 2 of V-type proton ATPase subunit H OS=Homo sapiens OX=9606 GN=ATP6V1H - [VATH_HUMAN]	NO	YES	5	8.6	1.6	0.02	4.2	8.4	1.80769	0.01	0.979167	4	5	9	3	4	11	8	10	7	7	6	6	3	3	3	5	10	11	10	6	465	54.1162	6.48096
Q9Y2Q0-2	ATP8A1	Isoform 2 of Phospholipid-transporting ATPase IA OS=Homo sapiens OX=9606 GN=ATP8A1 - [AT8A1_HUMAN]	NO	NO	1.6	5	2.30769	0.49	1.2	7.6	3.90909	0.71	1.43333	2	0	6	0	0	6	0	10	3	6	0	4	2	0	0	0	8	9	11	10	1149	129.545	7.25439
O75110	ATP9A	Probable phospholipid-transporting ATPase IIA OS=Homo sapiens OX=9606 GN=ATP9A PE=1 SV=3 - [ATP9A_HUMAN]	NO	NO	0	0.4	1.4	0.19	0	1.2	2.2	0.57	1.57143	0	0	0	0	0	2	0	0	0	0	0	0	0	0	0	0	2	2	2	0	1047	118.506	7.76709
P46100-2	ATRX	Isoform 1 of Transcriptional regulator ATRX OS=Homo sapiens OX=9606 GN=ATRX - [ATRX_HUMAN]	NO	NO	0	0.8	1.8	0.2	0	0.4	1.4	0.19	0.777778	0	0	0	0	0	4	0	0	0	0	0	0	0	0	0	0	0	2	0	0	2288	259.683	6.7417
Q9UBB4-2	ATXN10	Isoform 2 of Ataxin-10 OS=Homo sapiens OX=9606 GN=ATXN10 - [ATX10_HUMAN]	NO	NO	0	0.6	1.6	0.2	0	0	1	#N/A	0.625	0	0	0	0	0	3	0	0	0	0	0	0	0	0	0	0	0	0	0	0	411	46.2572	5.08447
Q13825-2	AUH	Isoform 2 of Methylglutaconyl-CoA hydratase, mitochondrial OS=Homo sapiens OX=9606 GN=AUH - [AUHM_HUMAN]	NO	NO	0	0	1	#N/A	0.4	0	0.714286	#N/A	1	0	0	0	0	0	0	0	0	0	0	2	0	0	0	0	0	0	0	0	0	310	32.4875	9.45166
P20160	AZU1	Azurocidin OS=Homo sapiens OX=9606 GN=AZU1 PE=1 SV=3 - [CAP7_HUMAN]	NO	NO	0.4	0	0.714286	#N/A	0	0	1	#N/A	1	0	2	0	0	0	0	0	0	0	0	0	0	0	0	0	0	0	0	0	0	251	26.8687	9.49561
O95817	BAG3	BAG family molecular chaperone regulator 3 OS=Homo sapiens OX=9606 GN=BAG3 PE=1 SV=3 - [BAG3_HUMAN]	NO	NO	0	1.2	2.2	0.4	0	0	1	#N/A	0.454545	0	0	0	0	0	0	3	3	0	0	0	0	0	0	0	0	0	0	0	0	575	61.5569	6.94678
Q9UL15	BAG5	BAG family molecular chaperone regulator 5 OS=Homo sapiens OX=9606 GN=BAG5 PE=1 SV=1 - [BAG5_HUMAN]	NO	NO	0	0.4	1.4	0.19	0	0.4	1.4	0.19	1	0	0	0	0	0	0	0	2	0	0	0	0	0	0	0	0	2	0	0	0	447	51.1677	6.04932
P46379-2	BAG6	Isoform 2 of Large proline-rich protein BAG6 OS=Homo sapiens OX=9606 GN=BAG6 - [BAG6_HUMAN]	NO	NO	0	1.8	2.8	0.59	0.6	1.2	1.375	0.17	0.785714	0	0	0	0	0	2	0	4	0	3	0	3	0	0	0	0	2	4	0	0	1126	118.619	5.60498
Q9UQB8-3	BAIAP2	Isoform 3 of Brain-specific angiogenesis inhibitor 1-associated protein 2 OS=Homo sapiens OX=9606 GN=BAIAP2 - [BAIP2_HUMAN]	NO	NO	0.6	1.8	1.75	0.33	0	2	3	0.4	1.07143	0	0	3	0	0	6	0	3	0	0	0	0	0	0	0	0	0	5	0	5	512	56.5905	8.96826
O75531	BANF1	Barrier-to-autointegration factor OS=Homo sapiens OX=9606 GN=BANF1 PE=1 SV=1 - [BAF_HUMAN]	NO	NO	0.8	2.6	2	0.5	0.4	1.8	2	0.37	0.777778	0	2	0	2	0	4	2	4	0	3	0	2	0	0	0	3	2	4	0	0	89	10.052	6.0874
P80723	BASP1	Brain acid soluble protein 1 OS=Homo sapiens OX=9606 GN=BASP1 PE=1 SV=2 - [BASP1_HUMAN]	NO	NO	15	21.8	1.425	0.01	13.4	21.4	1.55556	0	0.982456	19	12	15	16	13	13	23	36	15	22	9	22	20	9	7	12	26	15	24	30	227	22.68	4.62744
Q07812-5	BAX	Isoform Epsilon of Apoptosis regulator BAX OS=Homo sapiens OX=9606 GN=BAX - [BAX_HUMAN]	NO	NO	0.4	0	0.714286	#N/A	0	0	1	#N/A	1	2	0	0	0	0	0	0	0	0	0	0	0	0	0	0	0	0	0	0	0	164	18.1171	8.1626
Q9UIG0-2	BAZ1B	Isoform 2 of Tyrosine-protein kinase BAZ1B OS=Homo sapiens OX=9606 GN=BAZ1B - [BAZ1B_HUMAN]	NO	NO	0	1.2	2.2	0.4	0	0.4	1.4	0.19	0.636364	0	0	0	0	0	3	0	3	0	0	0	0	0	0	0	0	0	2	0	0	1479	170.34	8.48486
O75936	BBOX1	Gamma-butyrobetaine dioxygenase OS=Homo sapiens OX=9606 GN=BBOX1 PE=1 SV=1 - [BODG_HUMAN]	NO	NO	0	0	1	#N/A	0	1	2	0.39	2	0	0	0	0	0	0	0	0	0	0	0	0	0	0	0	0	0	3	2	0	387	44.6865	6.7417
Q96GW7	BCAN	Brevican core protein OS=Homo sapiens OX=9606 GN=BCAN PE=1 SV=2 - [PGCB_HUMAN]	NO	NO	2.6	3.6	1.27778	0.15	2.2	1.8	0.875	0	0.608696	0	0	10	0	3	2	3	10	0	3	0	5	0	4	2	0	0	0	7	2	911	99.056	4.64014
Q9UHQ4	BCAP29	B-cell receptor-associated protein 29 OS=Homo sapiens OX=9606 GN=BCAP29 PE=1 SV=2 - [BAP29_HUMAN]	NO	NO	0	0	1	#N/A	0	1.2	2.2	0.57	2.2	0	0	0	0	0	0	0	0	0	0	0	0	0	0	0	0	0	2	2	2	241	28.3022	9.53955
P51572	BCAP31	B-cell receptor-associated protein 31 OS=Homo sapiens OX=9606 GN=BCAP31 PE=1 SV=3 - [BAP31_HUMAN]	NO	NO	1.6	1.4	0.923077	0.03	1.4	1.2	0.916667	0.01	0.916667	3	0	0	2	3	3	2	0	2	0	0	0	3	2	2	0	0	4	2	0	246	27.974	8.44092
O75363	BCAS1	Breast carcinoma-amplified sequence 1 OS=Homo sapiens OX=9606 GN=BCAS1 PE=1 SV=2 - [BCAS1_HUMAN]	NO	NO	0.6	0.4	0.875	0.11	0.4	0.8	1.28571	0.16	1.28571	0	0	3	0	0	0	0	0	0	2	0	0	0	2	0	0	0	0	4	0	584	61.6715	5.09717
Q9BXK5-4	BCL2L13	Isoform 3 of Bcl-2-like protein 13 OS=Homo sapiens OX=9606 GN=BCL2L13 - [B2L13_HUMAN]	NO	NO	0	0.4	1.4	0.19	0	0	1	#N/A	0.714286	0	0	0	0	0	0	0	2	0	0	0	0	0	0	0	0	0	0	0	0	323	34.5793	4.2085
Q9NYF8-3	BCLAF1	Isoform 3 of Bcl-2-associated transcription factor 1 OS=Homo sapiens OX=9606 GN=BCLAF1 - [BCLF1_HUMAN]	NO	NO	0	3	4	0.6	0	2	3	0.58	0.75	0	0	0	0	0	6	3	6	0	0	0	0	0	0	0	0	2	6	0	2	869	100.172	9.94971
P11274	BCR	Breakpoint cluster region protein OS=Homo sapiens OX=9606 GN=BCR PE=1 SV=2 - [BCR_HUMAN]	NO	NO	1.4	0.4	0.583333	0.01	0	0	1	#N/A	0.714286	3	0	2	0	2	0	0	2	0	0	0	0	0	0	0	0	0	0	0	0	1271	142.73	7.03467
Q02338	BDH1	D-beta-hydroxybutyrate dehydrogenase, mitochondrial OS=Homo sapiens OX=9606 GN=BDH1 PE=1 SV=3 - [BDH_HUMAN]	NO	NO	0.4	2.4	2.42857	0.54	0.4	2.6	2.57143	0.47	1.05882	0	0	0	0	2	4	0	5	0	3	0	2	0	0	0	0	0	4	6	3	343	38.1325	8.95361
P21810	BGN	Biglycan OS=Homo sapiens OX=9606 GN=BGN PE=1 SV=2 - [PGS1_HUMAN]	NO	NO	3.8	4.6	1.16667	0	1.4	1.2	0.916667	0	0.392857	2	2	6	3	6	2	6	7	2	6	0	0	5	0	2	0	0	3	0	3	368	41.6275	7.51807
O00499	BIN1	Myc box-dependent-interacting protein 1 OS=Homo sapiens OX=9606 GN=BIN1 PE=1 SV=1 - [BIN1_HUMAN]	NO	NO	6	9	1.42857	0.02	6.8	9.4	1.33333	0	1.04	5	4	7	6	8	11	8	14	6	6	4	8	8	9	5	6	13	10	8	10	593	64.6594	5.05908
O00499-6	BIN1	Isoform II2 of Myc box-dependent-interacting protein 1 OS=Homo sapiens OX=9606 GN=BIN1 - [BIN1_HUMAN]	NO	NO	6	8	1.28571	0	6.8	9	1.28205	0	1.11111	5	5	6	6	8	9	8	13	5	5	4	8	8	9	5	6	13	10	7	9	482	52.9876	5.2749
Q13867	BLMH	Bleomycin hydrolase OS=Homo sapiens OX=9606 GN=BLMH PE=1 SV=1 - [BLMH_HUMAN]	NO	NO	0	0	1	#N/A	0.6	0	0.625	#N/A	1	0	0	0	0	0	0	0	0	0	0	0	3	0	0	0	0	0	0	0	0	455	52.528	6.26514
P30043	BLVRB	Flavin reductase (NADPH) OS=Homo sapiens OX=9606 GN=BLVRB PE=1 SV=3 - [BLVRB_HUMAN]	NO	NO	1	1.6	1.3	0.25	1	2.6	1.8	0.19	1.38462	0	0	3	0	2	0	0	5	0	3	0	0	5	0	0	0	3	8	2	0	206	22.1054	7.6499
Q86WA6-2	BPHL	Isoform 2 of Valacyclovir hydrolase OS=Homo sapiens OX=9606 GN=BPHL - [BPHL_HUMAN]	NO	NO	0	0	1	#N/A	0	0	1	#N/A	1	0	0	0	0	0	0	0	0	0	0	0	0	0	0	0	0	0	0	0	0	274	31.0869	8.49951
P15056	BRAF	Serine/threonine-protein kinase B-raf OS=Homo sapiens OX=9606 GN=BRAF PE=1 SV=4 - [BRAF_HUMAN]	NO	NO	0	0.4	1.4	0.19	0	0.8	1.8	0.38	1.28571	0	0	0	0	0	0	0	2	0	0	0	0	0	0	0	0	2	0	0	2	766	84.3836	7.53271
O60885-2	BRD4	Isoform C of Bromodomain-containing protein 4 OS=Homo sapiens OX=9606 GN=BRD4 - [BRD4_HUMAN]	NO	NO	0	0	1	#N/A	0	0.4	1.4	0.19	1.4	0	0	0	0	0	0	0	0	0	0	0	0	0	0	0	0	0	2	0	0	722	80.4129	8.6167
Q8WY22	BRI3BP	BRI3-binding protein OS=Homo sapiens OX=9606 GN=BRI3BP PE=1 SV=1 - [BRI3B_HUMAN]	NO	NO	0	0.8	1.8	0.38	0	0	1	#N/A	0.555556	0	0	0	0	0	2	0	2	0	0	0	0	0	0	0	0	0	0	0	0	251	27.8178	9.43701
Q8WUW1	BRK1	Protein BRICK1 OS=Homo sapiens OX=9606 GN=BRK1 PE=1 SV=1 - [BRK1_HUMAN]	NO	NO	1.2	1.6	1.18182	0.17	0.4	2.6	2.57143	0.51	1.38462	0	2	2	2	0	4	2	2	0	0	2	0	0	0	0	2	2	5	2	2	75	8.73946	5.45264
Q5VW32-2	BROX	Isoform 2 of BRO1 domain-containing protein BROX OS=Homo sapiens OX=9606 GN=BROX - [BROX_HUMAN]	NO	NO	0	0	1	#N/A	0.4	0.6	1.14286	0.13	1.6	0	0	0	0	0	0	0	0	0	0	0	0	2	0	0	0	0	3	0	0	379	42.8448	7.6499
Q8TDC3	BRSK1	Serine/threonine-protein kinase BRSK1 OS=Homo sapiens OX=9606 GN=BRSK1 PE=1 SV=2 - [BRSK1_HUMAN]	NO	NO	0	1.4	2.4	0.58	0	0.6	1.6	0.2	0.666667	0	0	0	0	0	0	2	3	0	2	0	0	0	0	0	0	0	0	3	0	778	85.0338	9.31982
P35613-2	BSG	Isoform 2 of Basigin OS=Homo sapiens OX=9606 GN=BSG - [BASI_HUMAN]	NO	NO	4	5.4	1.28	0	2.8	6.4	1.94737	0	1.15625	4	0	6	5	5	5	4	6	5	7	4	0	7	0	3	5	6	7	6	8	269	29.2027	5.64307
Q9UPA5	BSN	Protein bassoon OS=Homo sapiens OX=9606 GN=BSN PE=1 SV=4 - [BSN_HUMAN]	NO	NO	0.8	4	2.77778	0.64	0.6	7.4	5.25	0.69	1.68	0	0	4	0	0	4	5	3	0	8	0	3	0	0	0	0	4	6	15	12	3926	416.214	7.54736
Q10589-2	BST2	Isoform 2 of Bone marrow stromal antigen 2 OS=Homo sapiens OX=9606 GN=BST2 - [BST2_HUMAN]	NO	NO	1	0.8	0.9	0.09	0.6	0.4	0.875	0.05	0.777778	0	0	3	2	0	2	0	0	2	0	0	0	3	0	0	0	0	2	0	0	168	18.3827	5.59229
Q06187	BTK	Tyrosine-protein kinase BTK OS=Homo sapiens OX=9606 GN=BTK PE=1 SV=3 - [BTK_HUMAN]	NO	NO	0	0	1	#N/A	0.6	0	0.625	#N/A	1	0	0	0	0	0	0	0	0	0	0	0	0	3	0	0	0	0	0	0	0	659	76.2324	7.76709
O43684-2	BUB3	Isoform 2 of Mitotic checkpoint protein BUB3 OS=Homo sapiens OX=9606 GN=BUB3 - [BUB3_HUMAN]	NO	NO	0	0	1	#N/A	0	0.4	1.4	0.19	1.4	0	0	0	0	0	0	0	0	0	0	0	0	0	0	0	0	0	2	0	0	326	36.9311	6.84424
Q7L1Q6-2	BZW1	Isoform 2 of eIF5-mimic protein 2 OS=Homo sapiens OX=9606 GN=BZW1 - [5MP2_HUMAN]	NO	NO	0	0.4	1.4	0.19	0.4	0.4	1	0.08	1	0	0	0	0	0	2	0	0	0	0	0	0	2	0	0	0	0	2	0	0	353	40.5128	6.45557
Q9H425-2	C1orf198	Isoform 2 of Uncharacterized protein C1orf198 OS=Homo sapiens OX=9606 GN=C1orf198 - [CA198_HUMAN]	NO	NO	0	0.4	1.4	0.19	0	0	1	#N/A	0.714286	0	0	0	0	0	0	0	2	0	0	0	0	0	0	0	0	0	0	0	0	197	21.6438	5.21143
P02745	C1QA	Complement C1q subcomponent subunit A OS=Homo sapiens OX=9606 GN=C1QA PE=1 SV=2 - [C1QA_HUMAN]	NO	NO	2.6	0.8	0.5	0	2.8	0.4	0.368421	0	0.777778	2	2	2	4	3	0	0	2	2	0	2	3	4	3	2	0	0	2	0	0	245	26.0002	9.11475
P02746	C1QB	Complement C1q subcomponent subunit B OS=Homo sapiens OX=9606 GN=C1QB PE=1 SV=3 - [C1QB_HUMAN]	NO	NO	13	2.6	0.257143	0	9.4	1.2	0.211538	0	0.611111	12	4	12	26	11	3	0	3	4	3	8	7	11	9	12	0	0	3	0	3	253	26.7045	8.63135
Q07021	C1QBP	Complement component 1 Q subcomponent-binding protein, mitochondrial OS=Homo sapiens OX=9606 GN=C1QBP PE=1 SV=1 - [C1QBP_HUMAN]	NO	YES	1.6	5	2.30769	0.36	0.8	4.2	2.88889	0.47	0.866667	2	2	4	0	0	5	3	12	2	3	0	2	2	0	0	2	6	7	3	3	282	31.3426	4.84326
P02747	C1QC	Complement C1q subcomponent subunit C OS=Homo sapiens OX=9606 GN=C1QC PE=1 SV=3 - [C1QC_HUMAN]	NO	NO	9.8	4	0.462963	0	8.8	4.2	0.530612	0	1.04	9	5	9	15	11	3	2	5	7	3	5	5	9	14	11	4	4	5	4	4	245	25.7571	8.41162
O14523	C2CD2L	Phospholipid transfer protein C2CD2L OS=Homo sapiens OX=9606 GN=C2CD2L PE=1 SV=3 - [C2C2L_HUMAN]	NO	NO	0	1	2	0.39	0	0.6	1.6	0.2	0.8	0	0	0	0	0	2	0	0	0	3	0	0	0	0	0	0	0	0	0	3	706	76.1343	7.69385
P01024	C3	Complement C3 OS=Homo sapiens OX=9606 GN=C3 PE=1 SV=2 - [CO3_HUMAN]	NO	NO	7.2	4.4	0.658537	0	3.4	2.8	0.863636	0	0.703704	6	3	9	13	5	6	0	5	5	6	0	5	5	2	5	4	5	5	0	0	1663	187.03	6.40479
P0C0L4-2	C4A	Isoform 2 of Complement C4-A OS=Homo sapiens OX=9606 GN=C4A - [CO4A_HUMAN]	NO	NO	6.4	5.2	0.837838	0	5	7.8	1.46667	0.16	1.41935	6	0	13	5	8	6	2	10	3	5	3	8	9	3	2	3	8	20	4	4	1698	187.586	7.12256
P0C0L5	C4B_2	Complement C4-B OS=Homo sapiens OX=9606 GN=C4B_2 PE=1 SV=2 - [CO4B_HUMAN]	NO	NO	6.8	5	0.769231	0	4.6	7.8	1.57143	0.2	1.46667	7	0	12	6	9	5	2	9	3	6	3	7	8	3	2	3	6	23	3	4	1744	192.631	7.26904
P00918	CA2	Carbonic anhydrase 2 OS=Homo sapiens OX=9606 GN=CA2 PE=1 SV=2 - [CAH2_HUMAN]	NO	YES	0	0.4	1.4	0.19	1.2	2.2	1.45455	0.19	2.28571	0	0	0	0	0	0	0	2	0	0	0	2	2	2	0	0	0	8	3	0	260	29.2279	7.40088
P22748	CA4	Carbonic anhydrase 4 OS=Homo sapiens OX=9606 GN=CA4 PE=1 SV=2 - [CAH4_HUMAN]	NO	NO	0.4	1.2	1.57143	0.31	0.8	0.6	0.888889	0.04	0.727273	0	0	2	0	0	2	0	4	0	0	0	2	2	0	0	0	0	0	0	3	312	35.0099	7.82568
Q9Y376	CAB39	Calcium-binding protein 39 OS=Homo sapiens OX=9606 GN=CAB39 PE=1 SV=1 - [CAB39_HUMAN]	NO	NO	0.4	0.4	1	0.13	0	0	1	#N/A	0.714286	0	0	2	0	0	2	0	0	0	0	0	0	0	0	0	0	0	0	0	0	341	39.8437	6.88818
P54289-4	CACNA2D1	Isoform 4 of Voltage-dependent calcium channel subunit alpha-2/delta-1 OS=Homo sapiens OX=9606 GN=CACNA2D1 - [CA2D1_HUMAN]	NO	NO	1	2.4	1.7	0.44	0	3.4	4.4	0.79	1.29412	0	0	5	0	0	2	3	3	0	4	0	0	0	0	0	0	2	4	7	4	1079	121.812	5.14795
Q9NY47-4	CACNA2D2	Isoform 4 of Voltage-dependent calcium channel subunit alpha-2/delta-2 OS=Homo sapiens OX=9606 GN=CACNA2D2 - [CA2D2_HUMAN]	NO	NO	0.4	0.4	1	0.13	0	1	2	0.39	1.42857	0	0	2	0	0	0	0	0	0	2	0	0	0	0	0	0	0	0	2	3	1076	122.04	5.37646
Q9HB71-3	CACYBP	Isoform 3 of Calcyclin-binding protein OS=Homo sapiens OX=9606 GN=CACYBP - [CYBP_HUMAN]	NO	NO	2	1.8	0.933333	0.01	1.6	3	1.53846	0.03	1.42857	3	2	2	3	0	2	2	2	0	3	0	2	2	4	0	3	0	6	3	3	185	21.2149	7.89893
Q9BY67-2	CADM1	Isoform 2 of Cell adhesion molecule 1 OS=Homo sapiens OX=9606 GN=CADM1 - [CADM1_HUMAN]	NO	NO	0	0	1	#N/A	0	0	1	#N/A	1	0	0	0	0	0	0	0	0	0	0	0	0	0	0	0	0	0	0	0	0	333	36.8916	5.12256
Q8N3J6-4	CADM2	Isoform 5 of Cell adhesion molecule 2 OS=Homo sapiens OX=9606 GN=CADM2 - [CADM2_HUMAN]	NO	NO	3	5.6	1.65	0.08	1.6	4.4	2.07692	0.16	0.818182	0	2	6	3	4	5	5	5	5	8	0	3	2	3	0	0	3	5	8	6	287	31.362	5.31299
Q8N126	CADM3	Cell adhesion molecule 3 OS=Homo sapiens OX=9606 GN=CADM3 PE=1 SV=1 - [CADM3_HUMAN]	NO	NO	1.6	5.6	2.53846	0.71	0.4	4	3.57143	0.69	0.757576	0	3	3	2	0	8	6	7	0	7	0	2	0	0	0	0	6	4	4	6	398	43.2727	6.0874
Q8NFZ8	CADM4	Cell adhesion molecule 4 OS=Homo sapiens OX=9606 GN=CADM4 PE=1 SV=1 - [CADM4_HUMAN]	NO	NO	0.4	0	0.714286	#N/A	0	0	1	#N/A	1	0	0	2	0	0	0	0	0	0	0	0	0	0	0	0	0	0	0	0	0	388	42.7588	6.30322
Q9ULU8	CADPS	Calcium-dependent secretion activator 1 OS=Homo sapiens OX=9606 GN=CADPS PE=1 SV=3 - [CAPS1_HUMAN]	NO	NO	3.6	10.6	2.52174	0.55	1.6	10.2	4.30769	0.76	0.965517	3	4	6	0	5	12	6	18	5	12	3	3	2	0	0	4	9	10	16	12	1353	152.69	5.70654
Q86UW7-3	CADPS2	Isoform 3 of Calcium-dependent secretion activator 2 OS=Homo sapiens OX=9606 GN=CADPS2 - [CAPS2_HUMAN]	NO	NO	1	3.8	2.4	0.59	0	3.2	4.2	0.79	0.875	0	0	3	0	2	3	3	6	3	4	0	0	0	0	0	0	5	3	6	2	1250	142.792	6.13818
Q05682-5	CALD1	Isoform 5 of Caldesmon OS=Homo sapiens OX=9606 GN=CALD1 - [CALD1_HUMAN]	NO	NO	0.8	0	0.555556	#N/A	0.4	0	0.714286	#N/A	1	2	0	2	0	0	0	0	0	0	0	0	0	2	0	0	0	0	0	0	0	532	61.1762	6.7124
P0DP23	CALM1	Calmodulin-1 OS=Homo sapiens OX=9606 GN=CALM1 PE=1 SV=1 - [CALM1_HUMAN]	NO	NO	6.2	12.2	1.83333	0.2	4.2	9.4	2	0.26	0.787879	6	5	8	5	7	12	8	23	8	10	4	6	3	3	5	4	14	9	6	14	149	16.8268	4.22119
Q9NZT1	CALML5	Calmodulin-like protein 5 OS=Homo sapiens OX=9606 GN=CALML5 PE=1 SV=2 - [CALL5_HUMAN]	NO	NO	0	2	3	0.6	1.6	1	0.769231	0	0.666667	0	0	0	0	0	0	3	3	4	0	2	0	3	3	0	3	2	0	0	0	146	15.8828	4.43701
P27797	CALR	Calreticulin OS=Homo sapiens OX=9606 GN=CALR PE=1 SV=1 - [CALR_HUMAN]	NO	YES	9	14	1.5	0.07	6.6	15	2.10526	0.02	1.06667	9	5	11	11	9	15	10	23	12	10	3	10	8	5	7	10	18	20	13	14	417	48.1118	4.43701
O43852	CALU	Calumenin OS=Homo sapiens OX=9606 GN=CALU PE=1 SV=2 - [CALU_HUMAN]	NO	NO	0	2.8	3.8	0.4	0	1.8	2.8	0.2	0.736842	0	0	0	0	0	6	0	8	0	0	0	0	0	0	0	0	0	9	0	0	315	37.0835	4.64014
Q14012	CAMK1	Calcium/calmodulin-dependent protein kinase type 1 OS=Homo sapiens OX=9606 GN=CAMK1 PE=1 SV=1 - [KCC1A_HUMAN]	NO	NO	0.4	1.8	2	0.55	0	3	4	0.78	1.42857	0	0	2	0	0	2	0	2	2	3	0	0	0	0	0	0	3	8	2	2	370	41.3107	5.2876
Q9UQM7	CAMK2A	Calcium/calmodulin-dependent protein kinase type II subunit alpha OS=Homo sapiens OX=9606 GN=CAMK2A PE=1 SV=2 - [KCC2A_HUMAN]	NO	YES	14.4	23	1.55844	0	13.8	27.6	1.93243	0.02	1.19167	14	14	18	15	11	27	19	31	18	20	13	16	15	13	12	17	35	36	23	27	478	54.0535	7.07861
Q13554-2	CAMK2B	Isoform 1 of Calcium/calmodulin-dependent protein kinase type II subunit beta OS=Homo sapiens OX=9606 GN=CAMK2B - [KCC2B_HUMAN]	NO	YES	9.8	17	1.66667	0.13	9.8	19.4	1.88889	0	1.13333	7	10	12	10	10	20	13	26	12	14	10	10	11	11	7	11	22	22	21	21	542	60.3486	7.28369
Q13557-8	CAMK2D	Isoform Delta 6 of Calcium/calmodulin-dependent protein kinase type II subunit delta OS=Homo sapiens OX=9606 GN=CAMK2D - [KCC2D_HUMAN]	NO	YES	7.4	13.2	1.69048	0.01	8.6	14.6	1.625	0	1.09859	7	9	7	8	6	12	11	17	16	10	6	9	11	9	8	8	16	20	12	17	478	54.0935	7.25439
Q13555-5	CAMK2G	Isoform 5 of Calcium/calmodulin-dependent protein kinase type II subunit gamma OS=Homo sapiens OX=9606 GN=CAMK2G - [KCC2G_HUMAN]	NO	NO	9.2	14.6	1.52941	0	8.8	15	1.63265	0	1.02564	8	10	11	9	8	15	13	18	12	15	8	13	8	9	6	10	13	18	17	17	527	59.0011	7.7085
Q13555-6	CAMK2G	Isoform 6 of Calcium/calmodulin-dependent protein kinase type II subunit gamma OS=Homo sapiens OX=9606 GN=CAMK2G - [KCC2G_HUMAN]	NO	NO	9.2	14.4	1.5098	0	8.6	14.8	1.64583	0	1.02597	8	10	11	9	8	15	13	18	12	14	8	12	8	9	6	10	13	17	16	18	588	65.187	7.94287
Q16566	CAMK4	Calcium/calmodulin-dependent protein kinase type IV OS=Homo sapiens OX=9606 GN=CAMK4 PE=1 SV=1 - [KCC4_HUMAN]	NO	NO	0	1	2	0.39	0	0.8	1.8	0.38	0.9	0	0	0	0	0	2	0	3	0	0	0	0	0	0	0	0	2	0	0	2	473	51.8928	5.8208
Q8N5S9	CAMKK1	Calcium/calmodulin-dependent protein kinase kinase 1 OS=Homo sapiens OX=9606 GN=CAMKK1 PE=1 SV=2 - [KKCC1_HUMAN]	NO	NO	0	0.6	1.6	0.2	0	1.4	2.4	0.58	1.5	0	0	0	0	0	0	0	3	0	0	0	0	0	0	0	0	0	2	2	3	505	55.7007	5.78271
Q96RR4-6	CAMKK2	Isoform 6 of Calcium/calmodulin-dependent protein kinase kinase 2 OS=Homo sapiens OX=9606 GN=CAMKK2 - [KKCC2_HUMAN]	NO	NO	0	0	1	#N/A	0	0	1	#N/A	1	0	0	0	0	0	0	0	0	0	0	0	0	0	0	0	0	0	0	0	0	490	54.0895	7.1958
Q86VP6	CAND1	Cullin-associated NEDD8-dissociated protein 1 OS=Homo sapiens OX=9606 GN=CAND1 PE=1 SV=2 - [CAND1_HUMAN]	NO	NO	9.6	13.4	1.35849	0.04	7.6	8.8	1.13953	0	0.680556	17	11	8	8	4	27	8	15	11	6	5	14	6	4	9	5	10	6	12	11	1230	136.289	5.78271
P27824	CANX	Calnexin OS=Homo sapiens OX=9606 GN=CANX PE=1 SV=2 - [CALX_HUMAN]	NO	NO	12.8	17.6	1.34783	0	10.2	17.6	1.66071	0.01	1	13	8	19	13	11	22	15	24	16	11	7	17	12	7	8	8	18	31	14	17	592	67.5259	4.60205
Q01518	CAP1	Adenylyl cyclase-associated protein 1 OS=Homo sapiens OX=9606 GN=CAP1 PE=1 SV=5 - [CAP1_HUMAN]	NO	NO	5.2	5.4	1.03226	0	4.8	5.4	1.10345	0	1	7	6	7	4	2	3	6	5	5	8	4	8	5	3	4	4	5	8	6	4	475	51.8687	8.06006
P40123	CAP2	Adenylyl cyclase-associated protein 2 OS=Homo sapiens OX=9606 GN=CAP2 PE=1 SV=1 - [CAP2_HUMAN]	NO	NO	2.2	7.2	2.5625	0.65	1.6	9.6	4.07692	0.66	1.29268	2	3	4	2	0	9	7	9	5	6	0	4	2	2	0	3	7	16	10	12	477	52.7908	6.3667
P40121	CAPG	Macrophage-capping protein OS=Homo sapiens OX=9606 GN=CAPG PE=1 SV=2 - [CAPG_HUMAN]	NO	NO	5	2.6	0.6	0	6.2	3.8	0.666667	0	1.33333	7	4	6	3	5	2	0	6	3	2	5	4	13	5	4	2	2	11	4	0	348	38.4745	6.18896
P07384	CAPN1	Calpain-1 catalytic subunit OS=Homo sapiens OX=9606 GN=CAPN1 PE=1 SV=1 - [CAN1_HUMAN]	NO	NO	2.8	1.4	0.631579	0	2.8	2	0.789474	0	1.25	3	3	4	4	0	0	2	3	0	2	4	7	3	0	0	0	2	3	3	2	714	81.8382	5.66846
P17655	CAPN2	Calpain-2 catalytic subunit OS=Homo sapiens OX=9606 GN=CAPN2 PE=1 SV=6 - [CAN2_HUMAN]	NO	NO	0	0	1	#N/A	0.4	0.4	1	0.08	1.4	0	0	0	0	0	0	0	0	0	0	2	0	0	0	0	0	0	2	0	0	700	79.9448	4.98291
P04632	CAPNS1	Calpain small subunit 1 OS=Homo sapiens OX=9606 GN=CAPNS1 PE=1 SV=1 - [CPNS1_HUMAN]	NO	NO	1	1	1	0.14	1.2	1.2	1	0	1.1	0	0	2	0	3	0	0	3	0	2	2	2	0	2	0	0	0	2	2	2	268	28.2977	5.19873
Q14444-2	CAPRIN1	Isoform 2 of Caprin-1 OS=Homo sapiens OX=9606 GN=CAPRIN1 - [CAPR1_HUMAN]	NO	NO	0	1.4	2.4	0.58	0	3	4	0.78	1.66667	0	0	0	0	0	2	0	3	2	0	0	0	0	0	0	0	2	5	2	6	694	76.8143	5.12256
Q13938-4	CAPS	Isoform 3 of Calcyphosin OS=Homo sapiens OX=9606 GN=CAPS - [CAYP1_HUMAN]	NO	NO	0	0	1	#N/A	1	1.8	1.4	0.17	2.8	0	0	0	0	0	0	0	0	0	0	0	0	5	0	0	0	0	9	0	0	189	20.9543	4.89404
P52907	CAPZA1	F-actin-capping protein subunit alpha-1 OS=Homo sapiens OX=9606 GN=CAPZA1 PE=1 SV=3 - [CAZA1_HUMAN]	NO	NO	1.6	1.8	1.07692	0.09	1.2	1.8	1.27273	0.01	1	2	0	4	0	2	3	4	0	0	2	0	3	3	0	0	0	3	3	3	0	286	32.9023	5.69385
P47755	CAPZA2	F-actin-capping protein subunit alpha-2 OS=Homo sapiens OX=9606 GN=CAPZA2 PE=1 SV=3 - [CAZA2_HUMAN]	NO	NO	3.2	3.6	1.09524	0.12	2	3.4	1.46667	0.01	0.956522	4	3	5	2	2	5	4	9	0	0	5	3	2	0	0	0	4	7	3	3	286	32.9286	5.84619
P47756	CAPZB	F-actin-capping protein subunit beta OS=Homo sapiens OX=9606 GN=CAPZB PE=1 SV=4 - [CAPZB_HUMAN]	NO	NO	2.6	3.2	1.16667	0.01	3	4.4	1.35	0.01	1.28571	2	3	3	3	2	4	2	4	3	3	2	5	4	2	2	3	4	8	3	4	277	31.3308	5.59229
P47756-2	CAPZB	Isoform 2 of F-actin-capping protein subunit beta OS=Homo sapiens OX=9606 GN=CAPZB - [CAPZB_HUMAN]	NO	NO	3.4	3.4	1	0	3.6	4.4	1.17391	0	1.22727	3	4	4	4	2	4	2	5	3	3	3	6	4	2	3	2	4	8	3	5	272	30.6094	5.99854
A5YM72	CARNS1	Carnosine synthase 1 OS=Homo sapiens OX=9606 GN=CARNS1 PE=1 SV=3 - [CRNS1_HUMAN]	NO	NO	0	0	1	#N/A	0	1.4	2.4	0.2	2.4	0	0	0	0	0	0	0	0	0	0	0	0	0	0	0	0	0	7	0	0	827	88.4279	6.21436
P49589-2	CARS1	Isoform 2 of Cysteine--tRNA ligase, cytoplasmic OS=Homo sapiens OX=9606 GN=CARS1 - [SYCC_HUMAN]	NO	NO	0	0	1	#N/A	0	0.4	1.4	0.19	1.4	0	0	0	0	0	0	0	0	0	0	0	0	0	0	0	0	0	0	2	0	726	82.7939	7.02002
O14936-3	CASK	Isoform 3 of Peripheral plasma membrane protein CASK OS=Homo sapiens OX=9606 GN=CASK - [CSKP_HUMAN]	NO	NO	0	1	2	0.39	0.4	2.2	2.28571	0.45	1.6	0	0	0	0	0	0	0	2	0	3	0	2	0	0	0	0	2	4	2	3	897	102.049	6.354
Q8WXD9	CASKIN1	Caskin-1 OS=Homo sapiens OX=9606 GN=CASKIN1 PE=1 SV=1 - [CSKI1_HUMAN]	NO	NO	0	1	2	0.39	0.4	1.4	1.71429	0.29	1.2	0	0	0	0	0	0	2	3	0	0	0	2	0	0	0	0	2	0	2	3	1431	149.722	9.14404
P29466-2	CASP1	Isoform Beta of Caspase-1 OS=Homo sapiens OX=9606 GN=CASP1 - [CASP1_HUMAN]	NO	NO	1.4	0	0.416667	#N/A	2.6	0.4	0.388889	0	1.4	2	0	0	2	3	0	0	0	0	0	0	3	4	2	4	0	0	2	0	0	383	42.8605	6.21436
P31944	CASP14	Caspase-14 OS=Homo sapiens OX=9606 GN=CASP14 PE=1 SV=2 - [CASPE_HUMAN]	NO	NO	1	0.4	0.7	0.04	1	0	0.5	#N/A	0.714286	0	3	0	0	2	0	0	0	2	0	0	3	0	0	2	0	0	0	0	0	242	27.662	5.57959
P04040	CAT	Catalase OS=Homo sapiens OX=9606 GN=CAT PE=1 SV=3 - [CATA_HUMAN]	NO	NO	0.4	0	0.714286	#N/A	0	0	1	#N/A	1	0	0	2	0	0	0	0	0	0	0	0	0	0	0	0	0	0	0	0	0	527	59.7188	7.38623
Q03135	CAV1	Caveolin-1 OS=Homo sapiens OX=9606 GN=CAV1 PE=1 SV=4 - [CAV1_HUMAN]	NO	NO	0	0	1	#N/A	0.4	0	0.714286	#N/A	1	0	0	0	0	0	0	0	0	0	0	0	0	2	0	0	0	0	0	0	0	178	20.4585	6.02393
Q6NZI2	CAVIN1	Caveolae-associated protein 1 OS=Homo sapiens OX=9606 GN=CAVIN1 PE=1 SV=1 - [CAVN1_HUMAN]	NO	NO	5.8	6.2	1.05882	0	4.8	4	0.862069	0	0.694444	5	8	6	6	4	6	6	8	5	6	2	7	9	2	4	3	5	8	0	4	390	43.4498	5.60498
O95810	CAVIN2	Caveolae-associated protein 2 OS=Homo sapiens OX=9606 GN=CAVIN2 PE=1 SV=3 - [CAVN2_HUMAN]	NO	NO	1.6	1.8	1.07692	0.09	1.4	2.2	1.33333	0.12	1.14286	0	2	0	3	3	0	4	3	2	0	2	0	3	0	2	4	0	7	0	0	425	47.1446	5.21143
Q969G5	CAVIN3	Caveolae-associated protein 3 OS=Homo sapiens OX=9606 GN=CAVIN3 PE=1 SV=3 - [CAVN3_HUMAN]	NO	NO	0	0	1	#N/A	0	0.6	1.6	0.2	1.6	0	0	0	0	0	0	0	0	0	0	0	0	0	0	0	0	0	3	0	0	261	27.6845	6.43018
P16152	CBR1	Carbonyl reductase [NADPH] 1 OS=Homo sapiens OX=9606 GN=CBR1 PE=1 SV=3 - [CBR1_HUMAN]	NO	YES	9	13.2	1.42	0	9.8	15	1.48148	0	1.12676	7	8	15	9	6	14	11	18	11	12	9	8	15	7	10	10	11	25	15	14	277	30.3559	8.32373
O75828	CBR3	Carbonyl reductase [NADPH] 3 OS=Homo sapiens OX=9606 GN=CBR3 PE=1 SV=3 - [CBR3_HUMAN]	NO	NO	3.6	4.4	1.17391	0	4.2	4.4	1.03846	0	1	3	3	5	4	3	6	3	5	4	4	4	4	5	4	4	4	4	6	4	4	277	30.8307	6.17627
P83916	CBX1	Chromobox protein homolog 1 OS=Homo sapiens OX=9606 GN=CBX1 PE=1 SV=1 - [CBX1_HUMAN]	NO	NO	0	0.8	1.8	0.38	0	0.6	1.6	0.2	0.888889	0	0	0	0	0	2	0	2	0	0	0	0	0	0	0	0	0	3	0	0	185	21.4046	4.93213
Q13185	CBX3	Chromobox protein homolog 3 OS=Homo sapiens OX=9606 GN=CBX3 PE=1 SV=4 - [CBX3_HUMAN]	NO	NO	0	1	2	0.39	0	1	2	0.2	1	0	0	0	0	0	2	0	3	0	0	0	0	0	0	0	0	0	5	0	0	183	20.7984	5.32568
P45973	CBX5	Chromobox protein homolog 5 OS=Homo sapiens OX=9606 GN=CBX5 PE=1 SV=1 - [CBX5_HUMAN]	NO	NO	0	0.8	1.8	0.38	0	0.8	1.8	0.2	1	0	0	0	0	0	2	0	2	0	0	0	0	0	0	0	0	0	4	0	0	191	22.2111	5.85889
Q6P1N0-2	CC2D1A	Isoform 2 of Coiled-coil and C2 domain-containing protein 1A OS=Homo sapiens OX=9606 GN=CC2D1A - [C2D1A_HUMAN]	NO	NO	0	0.6	1.6	0.2	0	0.4	1.4	0.19	0.875	0	0	0	0	0	0	0	3	0	0	0	0	0	0	0	0	2	0	0	0	950	103.87	8.08936
Q8N163	CCAR2	Cell cycle and apoptosis regulator protein 2 OS=Homo sapiens OX=9606 GN=CCAR2 PE=1 SV=2 - [CCAR2_HUMAN]	NO	NO	0	6.6	7.6	0.59	0	4	5	0.79	0.657895	0	0	0	0	0	13	2	18	0	0	0	0	0	0	0	2	3	12	0	3	923	102.838	5.22412
Q9H0I3	CCDC113	Coiled-coil domain-containing protein 113 OS=Homo sapiens OX=9606 GN=CCDC113 PE=1 SV=1 - [CC113_HUMAN]	NO	NO	0	0	1	#N/A	0	0.4	1.4	0.19	1.4	0	0	0	0	0	0	0	0	0	0	0	0	0	0	0	0	2	0	0	0	377	44.1923	8.73389
Q96A33-2	CCDC47	Isoform 2 of PAT complex subunit CCDC47 OS=Homo sapiens OX=9606 GN=CCDC47 - [CCD47_HUMAN]	NO	NO	0	0	1	#N/A	0	0.6	1.6	0.2	1.6	0	0	0	0	0	0	0	0	0	0	0	0	0	0	0	0	0	3	0	0	480	55.2827	4.7417
Q15834	CCDC85B	Coiled-coil domain-containing protein 85B OS=Homo sapiens OX=9606 GN=CCDC85B PE=1 SV=2 - [CC85B_HUMAN]	NO	NO	0	0	1	#N/A	0	0.4	1.4	0.19	1.4	0	0	0	0	0	0	0	0	0	0	0	0	0	0	0	0	2	0	0	0	202	22.0771	5.08447
Q567U6	CCDC93	Coiled-coil domain-containing protein 93 OS=Homo sapiens OX=9606 GN=CCDC93 PE=1 SV=2 - [CCD93_HUMAN]	NO	NO	0	0	1	#N/A	0	0.4	1.4	0.19	1.4	0	0	0	0	0	0	0	0	0	0	0	0	0	0	0	0	0	2	0	0	631	73.1519	8.14795
P78371	CCT2	T-complex protein 1 subunit beta OS=Homo sapiens OX=9606 GN=CCT2 PE=1 SV=4 - [TCPB_HUMAN]	NO	NO	3	8.2	2.3	0.41	3.6	12.2	2.86957	0.41	1.43478	4	3	5	3	0	12	5	14	6	4	2	6	7	0	3	4	16	19	13	9	535	57.4521	6.45557
P49368	CCT3	T-complex protein 1 subunit gamma OS=Homo sapiens OX=9606 GN=CCT3 PE=1 SV=4 - [TCPG_HUMAN]	NO	NO	7.6	14.2	1.76744	0.01	10.6	15.2	1.39655	0	1.06579	6	7	11	7	7	16	13	17	15	10	8	16	11	6	12	8	18	20	13	17	545	60.4953	6.49365
P50991	CCT4	T-complex protein 1 subunit delta OS=Homo sapiens OX=9606 GN=CCT4 PE=1 SV=4 - [TCPD_HUMAN]	NO	NO	5.8	10.8	1.73529	0.33	6.6	10.8	1.55263	0	1	4	3	10	5	7	17	8	17	5	7	5	13	7	4	4	12	17	12	7	6	539	57.8878	7.82568
P48643	CCT5	T-complex protein 1 subunit epsilon OS=Homo sapiens OX=9606 GN=CCT5 PE=1 SV=1 - [TCPE_HUMAN]	NO	NO	6.8	9.4	1.33333	0	7.6	10.8	1.37209	0	1.13462	6	7	11	5	5	13	9	11	9	5	4	9	9	8	8	6	14	13	12	9	541	59.6328	5.65576
P40227	CCT6A	T-complex protein 1 subunit zeta OS=Homo sapiens OX=9606 GN=CCT6A PE=1 SV=3 - [TCPZ_HUMAN]	NO	NO	5.4	7.8	1.375	0	5	8.2	1.53333	0	1.04545	7	4	6	8	2	11	4	10	9	5	3	5	6	6	5	6	11	10	7	7	531	57.9876	6.68311
Q99832-3	CCT7	Isoform 3 of T-complex protein 1 subunit eta OS=Homo sapiens OX=9606 GN=CCT7 - [TCPH_HUMAN]	NO	NO	4.2	6.4	1.42308	0.04	6.2	6.2	1	0	0.972973	3	6	5	4	3	10	4	9	6	3	6	11	7	4	3	3	7	9	7	5	499	54.7695	7.6792
P50990	CCT8	T-complex protein 1 subunit theta OS=Homo sapiens OX=9606 GN=CCT8 PE=1 SV=4 - [TCPQ_HUMAN]	NO	NO	8	8.4	1.04444	0	9.4	8.8	0.942308	0	1.04255	8	9	8	9	6	12	6	9	9	6	6	12	11	8	10	8	11	9	10	6	548	59.5825	5.60498
P08571	CD14	Monocyte differentiation antigen CD14 OS=Homo sapiens OX=9606 GN=CD14 PE=1 SV=2 - [CD14_HUMAN]	NO	NO	4.4	1	0.37037	0	0	0	1	#N/A	0.5	4	0	5	9	4	0	0	0	3	2	0	0	0	0	0	0	0	0	0	0	375	40.0507	6.22705
Q86VB7-3	CD163	Isoform 3 of Scavenger receptor cysteine-rich type 1 protein M130 OS=Homo sapiens OX=9606 GN=CD163 - [C163A_HUMAN]	NO	NO	4.4	2.6	0.666667	0	1	0	0.5	#N/A	0.277778	0	0	4	10	8	0	2	0	8	3	0	0	0	0	5	0	0	0	0	0	1121	121.53	6.11279
P41217-2	CD200	Isoform 2 of OX-2 membrane glycoprotein OS=Homo sapiens OX=9606 GN=CD200 - [OX2G_HUMAN]	NO	NO	0	0	1	#N/A	0	0	1	#N/A	1	0	0	0	0	0	0	0	0	0	0	0	0	0	0	0	0	0	0	0	0	269	30.3118	8.35303
O95400	CD2BP2	CD2 antigen cytoplasmic tail-binding protein 2 OS=Homo sapiens OX=9606 GN=CD2BP2 PE=1 SV=1 - [CD2B2_HUMAN]	NO	NO	0	0.4	1.4	0.19	0	0.6	1.6	0.2	1.14286	0	0	0	0	0	2	0	0	0	0	0	0	0	0	0	0	0	3	0	0	341	37.6232	4.61475
P16070-18	CD44	Isoform 18 of CD44 antigen OS=Homo sapiens OX=9606 GN=CD44 - [CD44_HUMAN]	NO	NO	0	0.8	1.8	0.2	0	1.4	2.4	0.39	1.33333	0	0	0	0	0	0	0	4	0	0	0	0	0	0	0	0	0	5	2	0	340	37.2542	5.51611
Q08722	CD47	Leukocyte surface antigen CD47 OS=Homo sapiens OX=9606 GN=CD47 PE=1 SV=1 - [CD47_HUMAN]	NO	NO	2.4	5.6	1.94118	0.25	4.4	5.6	1.22222	0	1	0	2	6	0	4	6	5	7	3	7	5	6	5	4	2	4	7	3	8	6	323	35.1907	7.21045
P13987	CD59	CD59 glycoprotein OS=Homo sapiens OX=9606 GN=CD59 PE=1 SV=1 - [CD59_HUMAN]	NO	NO	2	1.2	0.733333	0.01	1.2	2	1.36364	0.01	1.36364	4	0	2	2	2	0	0	3	3	0	2	0	4	0	0	0	3	3	2	2	128	14.1678	6.48096
P04233-5	CD74	Isoform p33 of HLA class II histocompatibility antigen gamma chain OS=Homo sapiens OX=9606 GN=CD74 - [HG2A_HUMAN]	NO	NO	3	1.4	0.6	0	2	1	0.666667	0	0.833333	5	0	2	5	3	3	0	0	4	0	0	2	3	2	3	0	3	0	2	0	216	24.3594	8.1333
P60033	CD81	CD81 antigen OS=Homo sapiens OX=9606 GN=CD81 PE=1 SV=1 - [CD81_HUMAN]	NO	NO	2.8	4	1.31579	0.07	1.2	2.4	1.54545	0.11	0.68	0	3	5	3	3	5	0	7	4	4	3	3	0	0	0	3	0	3	0	6	236	25.7921	5.2876
P21926	CD9	CD9 antigen OS=Homo sapiens OX=9606 GN=CD9 PE=1 SV=4 - [CD9_HUMAN]	NO	NO	0.8	1.6	1.44444	0.26	0.4	1.8	2	0.37	1.07692	0	2	2	0	0	2	2	2	2	0	2	0	0	0	0	2	2	0	3	2	228	25.399	7.15186
Q8TCZ2-3	CD99L2	Isoform 3 of CD99 antigen-like protein 2 OS=Homo sapiens OX=9606 GN=CD99L2 - [C99L2_HUMAN]	NO	NO	0	0	1	#N/A	0	0	1	#N/A	1	0	0	0	0	0	0	0	0	0	0	0	0	0	0	0	0	0	0	0	0	190	20.2879	4.729
Q16543	CDC37	Hsp90 co-chaperone Cdc37 OS=Homo sapiens OX=9606 GN=CDC37 PE=1 SV=1 - [CDC37_HUMAN]	NO	NO	2.2	1.8	0.875	0.01	0.6	1.8	1.75	0.28	1	2	2	3	2	2	2	0	4	3	0	0	3	0	0	0	0	0	3	3	3	378	44.44	5.24951
P60953-1	CDC42	Isoform 1 of Cell division control protein 42 homolog OS=Homo sapiens OX=9606 GN=CDC42 - [CDC42_HUMAN]	NO	NO	2	3.4	1.46667	0.18	1.2	2	1.36364	0.03	0.681818	3	2	2	3	0	5	2	6	2	2	0	4	2	0	0	0	3	3	0	4	191	21.2969	6.03662
P60953	CDC42	Cell division control protein 42 homolog OS=Homo sapiens OX=9606 GN=CDC42 PE=1 SV=2 - [CDC42_HUMAN]	NO	NO	4.2	5.2	1.19231	0	3.2	3.8	1.14286	0	0.774194	6	3	4	6	2	5	5	8	4	4	3	6	3	2	2	2	4	5	3	5	191	21.245	6.55127
Q9Y5S2	CDC42BPB	Serine/threonine-protein kinase MRCK beta OS=Homo sapiens OX=9606 GN=CDC42BPB PE=1 SV=2 - [MRCKB_HUMAN]	NO	NO	0	3.8	4.8	0.79	0	2.2	3.2	0.79	0.666667	0	0	0	0	0	7	2	6	0	4	0	0	0	0	0	0	3	2	3	3	1711	194.193	6.3667
Q9H3Q1-2	CDC42EP4	Isoform 2 of Cdc42 effector protein 4 OS=Homo sapiens OX=9606 GN=CDC42EP4 - [BORG4_HUMAN]	NO	NO	0	0	1	#N/A	0	0.6	1.6	0.2	1.6	0	0	0	0	0	0	0	0	0	0	0	0	0	0	0	0	0	3	0	0	286	30.1957	4.97021
Q99459	CDC5L	Cell division cycle 5-like protein OS=Homo sapiens OX=9606 GN=CDC5L PE=1 SV=2 - [CDC5L_HUMAN]	NO	NO	0	1.6	2.6	0.4	0	1	2	0.2	0.769231	0	0	0	0	0	4	0	4	0	0	0	0	0	0	0	0	0	5	0	0	802	92.1937	8.17725
P55290	CDH13	Cadherin-13 OS=Homo sapiens OX=9606 GN=CDH13 PE=1 SV=1 - [CAD13_HUMAN]	NO	NO	0.8	0	0.555556	#N/A	0.4	1.4	1.71429	0.29	2.4	0	2	2	0	0	0	0	0	0	0	0	0	0	0	2	0	2	2	3	0	713	78.2379	4.98291
P19022-2	CDH2	Isoform 2 of Cadherin-2 OS=Homo sapiens OX=9606 GN=CDH2 - [CADH2_HUMAN]	NO	NO	0	1.4	2.4	0.39	0	1.2	2.2	0.57	0.916667	0	0	0	0	0	2	0	5	0	0	0	0	0	0	0	0	0	2	2	2	875	96.9799	4.84326
P21127-12	CDK11B	Isoform 7 of Cyclin-dependent kinase 11B OS=Homo sapiens OX=9606 GN=CDK11B - [CD11B_HUMAN]	NO	NO	0	1.2	2.2	0.4	0	0	1	#N/A	0.454545	0	0	0	0	0	3	0	3	0	0	0	0	0	0	0	0	0	0	0	0	439	49.5233	5.78271
O94921-3	CDK14	Isoform 3 of Cyclin-dependent kinase 14 OS=Homo sapiens OX=9606 GN=CDK14 - [CDK14_HUMAN]	NO	NO	0	0.6	1.6	0.2	0	0.4	1.4	0.19	0.875	0	0	0	0	0	0	0	0	0	3	0	0	0	0	0	0	0	0	0	2	423	47.7296	8.92432
Q07002	CDK18	Cyclin-dependent kinase 18 OS=Homo sapiens OX=9606 GN=CDK18 PE=1 SV=4 - [CDK18_HUMAN]	NO	NO	0	1.6	2.6	0.2	0	1.6	2.6	0.59	1	0	0	0	0	0	0	0	8	0	0	0	0	0	0	0	0	0	2	3	3	474	54.39	8.66064
Q00535	CDK5	Cyclin-dependent kinase 5 OS=Homo sapiens OX=9606 GN=CDK5 PE=1 SV=3 - [CDK5_HUMAN]	NO	YES	1.8	5.4	2.28571	0.48	2	5.8	2.26667	0.02	1.0625	0	2	3	0	4	6	4	8	3	6	3	0	3	4	0	4	6	7	6	6	292	33.2832	7.66455
Q96JB5	CDK5RAP3	CDK5 regulatory subunit-associated protein 3 OS=Homo sapiens OX=9606 GN=CDK5RAP3 PE=1 SV=2 - [CK5P3_HUMAN]	NO	NO	0	0.4	1.4	0.19	0	1.2	2.2	0.39	1.57143	0	0	0	0	0	0	0	2	0	0	0	0	0	0	0	0	2	4	0	0	506	56.885	4.75439
P50750	CDK9	Cyclin-dependent kinase 9 OS=Homo sapiens OX=9606 GN=CDK9 PE=1 SV=3 - [CDK9_HUMAN]	NO	NO	0	0.4	1.4	0.19	0	0.4	1.4	0.19	1	0	0	0	0	0	2	0	0	0	0	0	0	0	0	0	0	0	2	0	0	372	42.7502	8.79248
Q92879-5	CELF1	Isoform 5 of CUGBP Elav-like family member 1 OS=Homo sapiens OX=9606 GN=CELF1 - [CELF1_HUMAN]	NO	NO	0	0.4	1.4	0.19	0	0.4	1.4	0.19	1	0	0	0	0	0	2	0	0	0	0	0	0	0	0	0	0	0	2	0	0	468	50.098	8.85107
O95319-5	CELF2	Isoform 5 of CUGBP Elav-like family member 2 OS=Homo sapiens OX=9606 GN=CELF2 - [CELF2_HUMAN]	NO	NO	0	2.4	3.4	0.4	0	1.2	2.2	0.4	0.647059	0	0	0	0	0	8	0	4	0	0	0	0	0	0	0	0	3	3	0	0	488	52.021	8.60205
Q9BZC1-5	CELF4	Isoform 5 of CUGBP Elav-like family member 4 OS=Homo sapiens OX=9606 GN=CELF4 - [CELF4_HUMAN]	NO	NO	0	1	2	0.39	0	1	2	0.39	1	0	0	0	0	0	3	0	2	0	0	0	0	0	0	0	0	3	0	0	2	448	47.6965	8.55811
Q8N111	CEND1	Cell cycle exit and neuronal differentiation protein 1 OS=Homo sapiens OX=9606 GN=CEND1 PE=1 SV=1 - [CEND_HUMAN]	NO	YES	3.4	7.2	1.86364	0.29	1.6	7	3.07692	0.37	0.97561	3	4	5	3	2	6	4	10	6	10	0	6	0	2	0	2	6	2	11	14	149	14.9448	9.20264
Q7Z7K6-3	CENPV	Isoform 3 of Centromere protein V OS=Homo sapiens OX=9606 GN=CENPV - [CENPV_HUMAN]	NO	NO	0	2.8	3.8	0.4	0	2.2	3.2	0.59	0.842105	0	0	0	0	0	9	0	5	0	0	0	0	0	0	0	2	0	6	0	3	272	29.712	9.72998
Q9Y4F5-3	CEP170B	Isoform 3 of Centrosomal protein of 170 kDa protein B OS=Homo sapiens OX=9606 GN=CEP170B - [C170B_HUMAN]	NO	NO	0	0.4	1.4	0.19	0	0	1	#N/A	0.714286	0	0	0	0	0	0	0	2	0	0	0	0	0	0	0	0	0	0	0	0	1519	163.528	6.97607
O15078	CEP290	Centrosomal protein of 290 kDa OS=Homo sapiens OX=9606 GN=CEP290 PE=1 SV=2 - [CE290_HUMAN]	NO	NO	0	0	1	#N/A	0.4	1.2	1.57143	0.25	2.2	0	0	0	0	0	0	0	0	0	0	0	0	2	0	0	0	3	0	3	0	2479	290.207	5.94775
Q96MT8-3	CEP63	Isoform 3 of Centrosomal protein of 63 kDa OS=Homo sapiens OX=9606 GN=CEP63 - [CEP63_HUMAN]	NO	NO	0	0.4	1.4	0.19	0	0	1	#N/A	0.714286	0	0	0	0	0	0	0	0	0	2	0	0	0	0	0	0	0	0	0	0	495	57.8718	6.25244
P23528	CFL1	Cofilin-1 OS=Homo sapiens OX=9606 GN=CFL1 PE=1 SV=3 - [COF1_HUMAN]	NO	NO	4.6	10.4	2.03571	0.09	6.4	11.4	1.67568	0	1.08772	3	5	8	4	3	11	10	10	10	11	6	10	6	4	6	6	15	16	13	7	166	18.4907	8.08936
Q9Y281-3	CFL2	Isoform 3 of Cofilin-2 OS=Homo sapiens OX=9606 GN=CFL2 - [COF2_HUMAN]	NO	NO	0.8	2.2	1.77778	0.38	1.2	2	1.36364	0.06	0.9375	0	2	2	0	0	2	2	3	2	2	2	2	2	0	0	0	5	3	2	0	149	16.906	8.6167
Q96JM3	CHAMP1	Chromosome alignment-maintaining phosphoprotein 1 OS=Homo sapiens OX=9606 GN=CHAMP1 PE=1 SV=2 - [CHAP1_HUMAN]	NO	NO	0	1	2	0.39	0	0.4	1.4	0.19	0.7	0	0	0	0	0	2	0	3	0	0	0	0	0	0	0	0	0	2	0	0	812	89.0429	8.44092
Q9NX63	CHCHD3	MICOS complex subunit MIC19 OS=Homo sapiens OX=9606 GN=CHCHD3 PE=1 SV=1 - [MIC19_HUMAN]	NO	NO	2.6	3.4	1.22222	0.01	2.4	3.8	1.41176	0	1.09091	4	2	2	3	2	5	3	3	2	4	0	4	3	2	3	2	4	5	3	5	227	26.1362	8.27979
Q9BRQ6	CHCHD6	MICOS complex subunit MIC25 OS=Homo sapiens OX=9606 GN=CHCHD6 PE=1 SV=1 - [MIC25_HUMAN]	NO	NO	0.4	2.4	2.42857	0.71	0.4	2.2	2.28571	0.46	0.941176	0	2	0	0	0	2	3	3	2	2	0	2	0	0	0	0	3	3	2	3	235	26.4414	8.85107
Q14839	CHD4	Chromodomain-helicase-DNA-binding protein 4 OS=Homo sapiens OX=9606 GN=CHD4 PE=1 SV=2 - [CHD4_HUMAN]	NO	NO	0	3.2	4.2	0.4	0	1.6	2.6	0.2	0.619048	0	0	0	0	0	13	0	3	0	0	0	0	0	0	0	0	0	8	0	0	1912	217.867	5.85889
Q8IWX8	CHERP	Calcium homeostasis endoplasmic reticulum protein OS=Homo sapiens OX=9606 GN=CHERP PE=1 SV=3 - [CHERP_HUMAN]	NO	NO	0	1.4	2.4	0.4	0	0.6	1.6	0.2	0.666667	0	0	0	0	0	4	0	3	0	0	0	0	0	0	0	0	0	3	0	0	916	103.637	9.0415
Q9HD42	CHMP1A	Charged multivesicular body protein 1a OS=Homo sapiens OX=9606 GN=CHMP1A PE=1 SV=1 - [CHM1A_HUMAN]	NO	NO	0	0	1	#N/A	0	0.4	1.4	0.19	1.4	0	0	0	0	0	0	0	0	0	0	0	0	0	0	0	0	0	2	0	0	196	21.6892	8.06006
Q9Y3E7	CHMP3	Charged multivesicular body protein 3 OS=Homo sapiens OX=9606 GN=CHMP3 PE=1 SV=3 - [CHMP3_HUMAN]	NO	NO	0	0	1	#N/A	0	0.4	1.4	0.19	1.4	0	0	0	0	0	0	0	0	0	0	0	0	0	0	0	0	0	2	0	0	222	25.0568	5.12256
Q9H444	CHMP4B	Charged multivesicular body protein 4b OS=Homo sapiens OX=9606 GN=CHMP4B PE=1 SV=1 - [CHM4B_HUMAN]	NO	NO	1.8	2.2	1.14286	0.09	0.8	3	2.22222	0.22	1.25	3	3	0	3	0	2	2	5	2	0	0	0	2	0	2	2	3	4	3	3	224	24.9346	4.81787
Q9NZZ3	CHMP5	Charged multivesicular body protein 5 OS=Homo sapiens OX=9606 GN=CHMP5 PE=1 SV=1 - [CHMP5_HUMAN]	NO	NO	0	0.4	1.4	0.19	0	0	1	#N/A	0.714286	0	0	0	0	0	0	0	2	0	0	0	0	0	0	0	0	0	0	0	0	219	24.5554	4.83057
Q9UHD1-2	CHORDC1	Isoform 2 of Cysteine and histidine-rich domain-containing protein 1 OS=Homo sapiens OX=9606 GN=CHORDC1 - [CHRD1_HUMAN]	NO	NO	0	0	1	#N/A	0	0.4	1.4	0.19	1.4	0	0	0	0	0	0	0	0	0	0	0	0	0	0	0	0	0	2	0	0	313	35.2636	7.76709
Q99653	CHP1	Calcineurin B homologous protein 1 OS=Homo sapiens OX=9606 GN=CHP1 PE=1 SV=3 - [CHP1_HUMAN]	NO	NO	0.4	1.8	2	0.55	0	0.8	1.8	0.38	0.642857	0	0	2	0	0	2	2	3	0	2	0	0	0	0	0	0	0	0	2	2	195	22.4423	5.09717
Q14011	CIRBP	Cold-inducible RNA-binding protein OS=Homo sapiens OX=9606 GN=CIRBP PE=1 SV=1 - [CIRBP_HUMAN]	NO	NO	0	0.4	1.4	0.19	0	0.8	1.8	0.38	1.28571	0	0	0	0	0	2	0	0	0	0	0	0	0	0	0	0	2	2	0	0	172	18.6367	9.51025
Q9NZ45	CISD1	CDGSH iron-sulfur domain-containing protein 1 OS=Homo sapiens OX=9606 GN=CISD1 PE=1 SV=1 - [CISD1_HUMAN]	NO	NO	3.4	4.8	1.31818	0	2.6	6.4	2.05556	0.16	1.27586	3	5	3	2	4	5	5	4	5	5	3	3	4	3	0	4	7	5	10	6	108	12.1912	9.08545
Q8N5K1	CISD2	CDGSH iron-sulfur domain-containing protein 2 OS=Homo sapiens OX=9606 GN=CISD2 PE=1 SV=1 - [CISD2_HUMAN]	NO	NO	0.4	1.8	2	0.55	0	1.4	2.4	0.58	0.857143	0	0	2	0	0	0	2	2	2	3	0	0	0	0	0	0	3	2	2	0	135	15.2685	9.61279
O14578-4	CIT	Isoform 4 of Citron Rho-interacting kinase OS=Homo sapiens OX=9606 GN=CIT - [CTRO_HUMAN]	NO	NO	0	0.4	1.4	0.19	0	0.4	1.4	0.19	1	0	0	0	0	0	0	0	2	0	0	0	0	0	0	0	0	0	0	2	0	2069	236.459	6.66846
Q07065	CKAP4	Cytoskeleton-associated protein 4 OS=Homo sapiens OX=9606 GN=CKAP4 PE=1 SV=2 - [CKAP4_HUMAN]	NO	NO	0	4.2	5.2	0.6	0	3.2	4.2	0.6	0.807692	0	0	0	0	0	9	0	7	5	0	0	0	0	0	0	0	3	6	0	7	602	65.9827	5.92236
Q14008-2	CKAP5	Isoform 2 of Cytoskeleton-associated protein 5 OS=Homo sapiens OX=9606 GN=CKAP5 - [CKAP5_HUMAN]	NO	NO	0.4	3.4	3.14286	0.67	0.4	2.6	2.57143	0.43	0.818182	0	0	2	0	0	8	2	4	0	3	0	2	0	0	0	0	0	7	4	2	1972	218.387	8.06006
P12277	CKB	Creatine kinase B-type OS=Homo sapiens OX=9606 GN=CKB PE=1 SV=1 - [KCRB_HUMAN]	NO	NO	37	65.2	1.74211	0	34	74	2.14286	0	1.13293	23	36	64	28	34	77	51	90	51	57	33	61	28	28	20	57	78	97	69	69	381	42.6173	5.59229
P06732	CKM	Creatine kinase M-type OS=Homo sapiens OX=9606 GN=CKM PE=1 SV=2 - [KCRM_HUMAN]	NO	NO	0.8	1	1.11111	0.17	0	2.4	3.4	0.4	1.7	0	0	4	0	0	0	0	5	0	0	0	0	0	0	0	0	0	8	0	4	381	43.0739	7.25439
P12532	CKMT1B	Creatine kinase U-type, mitochondrial OS=Homo sapiens OX=9606 GN=CKMT1B PE=1 SV=1 - [KCRU_HUMAN]	NO	NO	5	8.6	1.6	0.04	4.8	11	2.06897	0.07	1.25	4	5	8	4	4	11	5	12	5	10	4	9	3	4	4	3	15	12	12	13	417	47.0072	8.33838
Q7Z460-2	CLASP1	Isoform 2 of CLIP-associating protein 1 OS=Homo sapiens OX=9606 GN=CLASP1 - [CLAP1_HUMAN]	NO	NO	0	0.8	1.8	0.38	0	0.8	1.8	0.38	1	0	0	0	0	0	2	0	2	0	0	0	0	0	0	0	0	0	0	2	2	1471	162.011	8.80713
O00299	CLIC1	Chloride intracellular channel protein 1 OS=Homo sapiens OX=9606 GN=CLIC1 PE=1 SV=4 - [CLIC1_HUMAN]	NO	NO	0.4	0	0.714286	#N/A	1.8	1.4	0.857143	0	2.4	0	0	2	0	0	0	0	0	0	0	0	2	4	3	0	0	0	5	2	0	241	26.9057	5.17334
Q9Y696	CLIC4	Chloride intracellular channel protein 4 OS=Homo sapiens OX=9606 GN=CLIC4 PE=1 SV=4 - [CLIC4_HUMAN]	NO	NO	0	2.4	3.4	0.4	0.8	4.2	2.88889	0.29	1.52941	0	0	0	0	0	0	0	9	0	3	0	0	4	0	0	0	2	14	2	3	253	28.7537	5.59229
Q14677	CLINT1	Clathrin interactor 1 OS=Homo sapiens OX=9606 GN=CLINT1 PE=1 SV=1 - [EPN4_HUMAN]	NO	NO	0.4	0	0.714286	#N/A	0	0.8	1.8	0.2	1.8	0	0	2	0	0	0	0	0	0	0	0	0	0	0	0	0	0	4	0	0	625	68.2158	6.41748
Q9H078-5	CLPB	Isoform 5 of Caseinolytic peptidase B protein homolog OS=Homo sapiens OX=9606 GN=CLPB - [CLPB_HUMAN]	NO	NO	0	0.4	1.4	0.19	0	0	1	#N/A	0.714286	0	0	0	0	0	0	0	0	0	2	0	0	0	0	0	0	0	0	0	0	506	57.6281	7.81104
P09496-2	CLTA	Isoform Non-brain of Clathrin light chain A OS=Homo sapiens OX=9606 GN=CLTA - [CLCA_HUMAN]	NO	NO	5.4	4.4	0.84375	0	4.6	4.4	0.964286	0	1	6	3	6	5	7	6	3	5	4	4	4	6	5	5	3	3	5	5	6	3	218	23.6474	4.52588
P09496-3	CLTA	Isoform 3 of Clathrin light chain A OS=Homo sapiens OX=9606 GN=CLTA - [CLCA_HUMAN]	NO	NO	5	4.2	0.866667	0	4.4	3.8	0.888889	0	0.923077	5	3	5	5	7	6	3	4	3	5	4	5	4	5	4	3	4	4	5	3	236	25.6604	4.50049
P09497	CLTB	Clathrin light chain B OS=Homo sapiens OX=9606 GN=CLTB PE=1 SV=1 - [CLCB_HUMAN]	NO	NO	2.8	3.6	1.21053	0.02	3.6	4.8	1.26087	0	1.26087	0	4	4	3	3	4	4	6	0	4	3	5	2	4	4	2	5	6	7	4	229	25.1751	4.64014
P09497-2	CLTB	Isoform Non-brain of Clathrin light chain B OS=Homo sapiens OX=9606 GN=CLTB - [CLCB_HUMAN]	NO	NO	3.4	3.4	1	0	3.4	4.4	1.22727	0	1.22727	2	4	4	4	3	4	4	5	0	4	3	4	2	4	4	2	5	5	6	4	211	23.1671	4.69092
Q00610-2	CLTC	Isoform 2 of Clathrin heavy chain 1 OS=Homo sapiens OX=9606 GN=CLTC - [CLH1_HUMAN]	NO	NO	67.4	77.6	1.14912	0	64.2	93	1.44172	0	1.19593	76	56	78	64	63	74	62	104	69	79	64	84	59	55	59	55	121	96	118	75	1639	187.771	5.69385
P10909-4	CLU	Isoform 4 of Clusterin OS=Homo sapiens OX=9606 GN=CLU - [CLUS_HUMAN]	NO	NO	10.4	12.6	1.19298	0	13	16.8	1.27143	0	1.30882	10	9	11	13	9	13	8	14	13	15	7	31	11	6	10	7	34	14	15	14	416	48.7721	6.7124
Q5SYC1	CLVS2	Clavesin-2 OS=Homo sapiens OX=9606 GN=CLVS2 PE=1 SV=1 - [CLVS2_HUMAN]	NO	NO	0	0.8	1.8	0.38	0	1	2	0.39	1.11111	0	0	0	0	0	0	0	2	0	2	0	0	0	0	0	0	0	0	3	2	327	37.9755	6.20166
Q96DG6	CMBL	Carboxymethylenebutenolidase homolog OS=Homo sapiens OX=9606 GN=CMBL PE=1 SV=1 - [CMBL_HUMAN]	NO	NO	0	0	1	#N/A	0	0.6	1.6	0.2	1.6	0	0	0	0	0	0	0	0	0	0	0	0	0	0	0	0	0	3	0	0	245	28.0302	7.18115
P30085	CMPK1	UMP-CMP kinase OS=Homo sapiens OX=9606 GN=CMPK1 PE=1 SV=3 - [KCY_HUMAN]	NO	NO	2	2.4	1.13333	0.12	0.8	4	2.77778	0.38	1.47059	2	2	4	0	2	6	2	2	2	0	0	2	2	0	0	2	3	8	3	4	196	22.2083	5.56689
Q96KP4	CNDP2	Cytosolic non-specific dipeptidase OS=Homo sapiens OX=9606 GN=CNDP2 PE=1 SV=2 - [CNDP2_HUMAN]	NO	YES	9.8	8.8	0.907407	0	10.2	14.8	1.41071	0	1.61224	6	11	9	11	12	5	5	14	10	10	7	11	16	8	9	8	14	22	16	14	475	52.8449	5.97314
Q8WXI2-4	CNKSR2	Isoform 3 of Connector enhancer of kinase suppressor of ras 2 OS=Homo sapiens OX=9606 GN=CNKSR2 - [CNKR2_HUMAN]	NO	NO	0	0.4	1.4	0.19	0	0.8	1.8	0.38	1.28571	0	0	0	0	0	0	0	2	0	0	0	0	0	0	0	0	0	2	0	2	849	96.3058	6.60986
Q15417	CNN3	Calponin-3 OS=Homo sapiens OX=9606 GN=CNN3 PE=1 SV=1 - [CNN3_HUMAN]	NO	NO	0	0	1	#N/A	0.4	1.4	1.71429	0.19	2.4	0	0	0	0	0	0	0	0	0	0	0	0	2	0	0	0	0	7	0	0	329	36.3908	6.04932
P09543	CNP	2',3'-cyclic-nucleotide 3'-phosphodiesterase OS=Homo sapiens OX=9606 GN=CNP PE=1 SV=2 - [CN37_HUMAN]	NO	NO	31.2	40.8	1.29814	0	26.8	44.8	1.64748	0	1.09569	23	29	45	28	31	39	39	58	33	35	24	40	18	27	25	24	61	45	51	43	421	47.5487	9.0708
Q9Y2B0	CNPY2	Protein canopy homolog 2 OS=Homo sapiens OX=9606 GN=CNPY2 PE=1 SV=1 - [CNPY2_HUMAN]	NO	NO	0	1.8	2.8	0.59	0	2.4	3.4	0.77	1.21429	0	0	0	0	0	4	2	3	0	0	0	0	0	0	0	2	2	6	0	2	182	20.6392	4.91943
Q9BT09	CNPY3	Protein canopy homolog 3 OS=Homo sapiens OX=9606 GN=CNPY3 PE=1 SV=1 - [CNPY3_HUMAN]	NO	NO	0.4	0.6	1.14286	0.16	0	0.4	1.4	0.19	0.875	2	0	0	0	0	0	0	0	3	0	0	0	0	0	0	0	0	2	0	0	278	30.7287	5.49072
Q12860	CNTN1	Contactin-1 OS=Homo sapiens OX=9606 GN=CNTN1 PE=1 SV=1 - [CNTN1_HUMAN]	NO	NO	14.2	22.2	1.52632	0	10	25.4	2.4	0.2	1.13793	10	16	23	10	12	20	21	35	14	21	10	17	10	4	9	12	37	21	29	28	1018	113.249	5.89697
P78357	CNTNAP1	Contactin-associated protein 1 OS=Homo sapiens OX=9606 GN=CNTNAP1 PE=1 SV=1 - [CNTP1_HUMAN]	NO	NO	5.4	12.8	2.15625	0.26	3.6	9.6	2.30435	0.53	0.768116	0	4	17	0	6	8	12	23	4	17	3	7	3	3	2	0	13	6	16	13	1384	156.167	7.04932
Q9UHC6	CNTNAP2	Contactin-associated protein-like 2 OS=Homo sapiens OX=9606 GN=CNTNAP2 PE=1 SV=1 - [CNTP2_HUMAN]	NO	NO	0	0	1	#N/A	0	0.6	1.6	0.2	1.6	0	0	0	0	0	0	0	0	0	0	0	0	0	0	0	0	0	0	3	0	1331	148.073	6.58057
Q9Y2R0	COA3	Cytochrome c oxidase assembly factor 3 homolog, mitochondrial OS=Homo sapiens OX=9606 GN=COA3 PE=1 SV=1 - [COA3_HUMAN]	NO	NO	0	0	1	#N/A	0	0	1	#N/A	1	0	0	0	0	0	0	0	0	0	0	0	0	0	0	0	0	0	0	0	0	106	11.7241	9.59814
Q13057	COASY	Bifunctional coenzyme A synthase OS=Homo sapiens OX=9606 GN=COASY PE=1 SV=4 - [COASY_HUMAN]	NO	NO	0.6	4.4	3.375	0.68	0.4	3.2	3	0.6	0.777778	0	0	3	0	0	8	2	7	0	5	0	0	0	2	0	2	3	6	3	2	564	62.29	6.99072
Q05707-2	COL14A1	Isoform 2 of Collagen alpha-1(XIV) chain OS=Homo sapiens OX=9606 GN=COL14A1 - [COEA1_HUMAN]	NO	NO	0.6	0.4	0.875	0.11	0	0	1	#N/A	0.714286	0	0	0	0	3	0	0	2	0	0	0	0	0	0	0	0	0	0	0	0	1780	191.783	5.37646
P02452	COL1A1	Collagen alpha-1(I) chain OS=Homo sapiens OX=9606 GN=COL1A1 PE=1 SV=6 - [CO1A1_HUMAN]	NO	NO	6.4	9.4	1.40541	0.15	4	4.8	1.16	0	0.557692	3	4	12	5	8	4	9	20	5	9	3	2	9	0	6	2	4	6	4	8	1464	138.827	5.79541
P08123	COL1A2	Collagen alpha-2(I) chain OS=Homo sapiens OX=9606 GN=COL1A2 PE=1 SV=7 - [CO1A2_HUMAN]	NO	NO	5.6	7.6	1.30303	0.19	1.6	3.4	1.69231	0.14	0.511628	3	3	11	5	6	0	6	20	5	7	0	0	5	0	3	0	2	7	0	8	1366	129.235	8.95361
Q96P44-3	COL21A1	Isoform 3 of Collagen alpha-1(XXI) chain OS=Homo sapiens OX=9606 GN=COL21A1 - [COLA1_HUMAN]	NO	NO	0	0	1	#N/A	0	0.4	1.4	0.19	1.4	0	0	0	0	0	0	0	0	0	0	0	0	0	0	0	0	0	2	0	0	954	99.0066	8.39697
P02458-1	COL2A1	Isoform 1 of Collagen alpha-1(II) chain OS=Homo sapiens OX=9606 GN=COL2A1 - [CO2A1_HUMAN]	NO	NO	0.4	0	0.714286	#N/A	0	0	1	#N/A	1	0	0	2	0	0	0	0	0	0	0	0	0	0	0	0	0	0	0	0	0	1418	134.307	8.55811
P02462	COL4A1	Collagen alpha-1(IV) chain OS=Homo sapiens OX=9606 GN=COL4A1 PE=1 SV=4 - [CO4A1_HUMAN]	NO	NO	6	7.8	1.25714	0	4.4	9.8	2	0.21	1.22727	6	4	9	5	6	9	6	11	5	8	4	4	9	2	3	4	13	22	3	7	1669	160.51	8.27979
P08572	COL4A2	Collagen alpha-2(IV) chain OS=Homo sapiens OX=9606 GN=COL4A2 PE=1 SV=4 - [CO4A2_HUMAN]	NO	NO	10.8	13.8	1.25424	0	10	12	1.18182	0	0.878378	12	8	10	12	12	18	12	15	9	15	5	12	19	4	10	8	15	24	4	9	1712	167.449	8.66064
P12109	COL6A1	Collagen alpha-1(VI) chain OS=Homo sapiens OX=9606 GN=COL6A1 PE=1 SV=3 - [CO6A1_HUMAN]	NO	NO	7.6	9.6	1.23256	0	6.4	8.4	1.27027	0	0.886792	6	6	9	8	9	11	8	10	10	9	3	7	10	4	8	7	9	13	4	9	1028	108.462	5.42725
P12110	COL6A2	Collagen alpha-2(VI) chain OS=Homo sapiens OX=9606 GN=COL6A2 PE=1 SV=4 - [CO6A2_HUMAN]	NO	NO	6.8	8.8	1.25641	0	4.8	5.2	1.06897	0	0.632653	3	7	10	8	6	6	11	11	7	9	2	5	11	4	2	3	9	8	3	3	1019	108.512	6.21436
P12111-4	COL6A3	Isoform 4 of Collagen alpha-3(VI) chain OS=Homo sapiens OX=9606 GN=COL6A3 - [CO6A3_HUMAN]	NO	NO	23	26.4	1.14167	0	14.6	17.8	1.20513	0	0.686131	10	25	28	26	26	18	28	39	26	21	5	24	27	7	10	12	20	39	4	14	2570	278.031	8.14795
P21964-2	COMT	Isoform Soluble of Catechol O-methyltransferase OS=Homo sapiens OX=9606 GN=COMT - [COMT_HUMAN]	NO	NO	0.4	1.4	1.71429	0.32	0	1.6	2.6	0.39	1.08333	0	0	2	0	0	5	0	2	0	0	0	0	0	0	0	0	0	6	2	0	221	24.4334	5.32568
P53621	COPA	Coatomer subunit alpha OS=Homo sapiens OX=9606 GN=COPA PE=1 SV=2 - [COPA_HUMAN]	NO	NO	4	9	2	0.39	2.2	9	3.125	0.41	1	3	0	8	4	5	16	0	15	5	9	0	4	4	0	3	3	13	15	6	8	1224	138.258	7.66455
P53618	COPB1	Coatomer subunit beta OS=Homo sapiens OX=9606 GN=COPB1 PE=1 SV=3 - [COPB_HUMAN]	NO	NO	0.6	2.4	2.125	0.47	0	2.2	3.2	0.6	0.941176	0	0	3	0	0	4	0	6	2	0	0	0	0	0	0	0	3	5	0	3	953	107.074	6.04932
P35606-2	COPB2	Isoform 2 of Coatomer subunit beta' OS=Homo sapiens OX=9606 GN=COPB2 - [COPB2_HUMAN]	NO	NO	1.2	3	1.81818	0.4	0	1	2	0.39	0.5	0	0	2	2	2	5	0	8	0	2	0	0	0	0	0	0	2	3	0	0	877	98.9836	5.16064
O14579-2	COPE	Isoform 2 of Coatomer subunit epsilon OS=Homo sapiens OX=9606 GN=COPE - [COPE_HUMAN]	NO	NO	0	0	1	#N/A	0	0.4	1.4	0.19	1.4	0	0	0	0	0	0	0	0	0	0	0	0	0	0	0	0	0	2	0	0	257	28.7786	5.2876
Q9Y678	COPG1	Coatomer subunit gamma-1 OS=Homo sapiens OX=9606 GN=COPG1 PE=1 SV=1 - [COPG1_HUMAN]	NO	NO	0.4	2.8	2.71429	0.53	0.4	3.2	3	0.54	1.10526	0	0	2	0	0	3	0	8	0	3	0	0	2	0	0	0	5	7	2	2	874	97.6555	5.46533
Q9UBF2	COPG2	Coatomer subunit gamma-2 OS=Homo sapiens OX=9606 GN=COPG2 PE=1 SV=1 - [COPG2_HUMAN]	NO	NO	0	0.4	1.4	0.19	0	0	1	#N/A	0.714286	0	0	0	0	0	0	0	2	0	0	0	0	0	0	0	0	0	0	0	0	871	97.5596	5.80811
P61201	COPS2	COP9 signalosome complex subunit 2 OS=Homo sapiens OX=9606 GN=COPS2 PE=1 SV=1 - [CSN2_HUMAN]	NO	NO	1.2	1.8	1.27273	0.21	0	2.8	3.8	0.79	1.35714	2	2	2	0	0	3	0	4	0	2	0	0	0	0	0	0	2	6	3	3	443	51.5641	5.52881
Q9UNS2-2	COPS3	Isoform 2 of COP9 signalosome complex subunit 3 OS=Homo sapiens OX=9606 GN=COPS3 - [CSN3_HUMAN]	NO	NO	0	0.6	1.6	0.2	0	0.8	1.8	0.38	1.125	0	0	0	0	0	0	0	3	0	0	0	0	0	0	0	0	0	2	2	0	403	45.697	6.65381
Q9BT78	COPS4	COP9 signalosome complex subunit 4 OS=Homo sapiens OX=9606 GN=COPS4 PE=1 SV=1 - [CSN4_HUMAN]	NO	NO	0	1.2	2.2	0.39	0	2.2	3.2	0.4	1.45455	0	0	0	0	0	2	0	4	0	0	0	0	0	0	0	0	0	7	4	0	406	46.2397	5.8335
Q92905	COPS5	COP9 signalosome complex subunit 5 OS=Homo sapiens OX=9606 GN=COPS5 PE=1 SV=4 - [CSN5_HUMAN]	NO	NO	0	0.8	1.8	0.38	0	0.6	1.6	0.2	0.888889	0	0	0	0	0	2	0	2	0	0	0	0	0	0	0	0	0	3	0	0	334	37.5547	6.53662
Q7L5N1	COPS6	COP9 signalosome complex subunit 6 OS=Homo sapiens OX=9606 GN=COPS6 PE=1 SV=1 - [CSN6_HUMAN]	NO	NO	0.4	2	2.14286	0.51	0	1.4	2.4	0.4	0.8	0	0	2	0	0	4	0	3	0	3	0	0	0	0	0	0	0	3	4	0	327	36.1402	5.73193
Q9UBW8	COPS7A	COP9 signalosome complex subunit 7a OS=Homo sapiens OX=9606 GN=COPS7A PE=1 SV=1 - [CSN7A_HUMAN]	NO	NO	0	0.4	1.4	0.19	0	0.4	1.4	0.19	1	0	0	0	0	0	0	0	2	0	0	0	0	0	0	0	0	0	0	2	0	275	30.258	8.22119
Q9H9Q2-2	COPS7B	Isoform 2 of COP9 signalosome complex subunit 7b OS=Homo sapiens OX=9606 GN=COPS7B - [CSN7B_HUMAN]	NO	NO	0	0	1	#N/A	0	0.4	1.4	0.19	1.4	0	0	0	0	0	0	0	0	0	0	0	0	0	0	0	0	0	2	0	0	157	18.1454	7.34229
Q99627-2	COPS8	Isoform 2 of COP9 signalosome complex subunit 8 OS=Homo sapiens OX=9606 GN=COPS8 - [CSN8_HUMAN]	NO	NO	0	1	2	0.39	0	2.6	3.6	0.79	1.8	0	0	0	0	0	0	0	3	0	2	0	0	0	0	0	0	2	5	3	3	160	17.8983	7.25439
P61923	COPZ1	Coatomer subunit zeta-1 OS=Homo sapiens OX=9606 GN=COPZ1 PE=1 SV=1 - [COPZ1_HUMAN]	NO	NO	0	0.4	1.4	0.19	0	0.6	1.6	0.2	1.14286	0	0	0	0	0	2	0	0	0	0	0	0	0	0	0	0	0	3	0	0	177	20.1855	4.80518
Q9Y2Z9-3	COQ6	Isoform 3 of Ubiquinone biosynthesis monooxygenase COQ6, mitochondrial OS=Homo sapiens OX=9606 GN=COQ6 - [COQ6_HUMAN]	NO	NO	0	0	1	#N/A	0	0.6	1.6	0.2	1.6	0	0	0	0	0	0	0	0	0	0	0	0	0	0	0	0	0	0	3	0	443	48.5627	7.48877
P31146	CORO1A	Coronin-1A OS=Homo sapiens OX=9606 GN=CORO1A PE=1 SV=4 - [COR1A_HUMAN]	NO	NO	7.6	8	1.04651	0	10.4	10.2	0.982456	0	1.24444	10	6	8	7	7	8	5	12	7	8	8	11	14	11	8	5	11	13	13	9	461	50.9938	6.68311
Q9BR76	CORO1B	Coronin-1B OS=Homo sapiens OX=9606 GN=CORO1B PE=1 SV=1 - [COR1B_HUMAN]	NO	NO	1.8	1	0.714286	0.01	4	2.4	0.68	0	1.7	2	2	2	3	0	0	0	0	3	2	2	4	6	6	2	0	0	7	5	0	489	54.2003	5.88428
Q9ULV4	CORO1C	Coronin-1C OS=Homo sapiens OX=9606 GN=CORO1C PE=1 SV=1 - [COR1C_HUMAN]	NO	NO	2.4	0.8	0.529412	0	3.6	3.8	1.04348	0	2.66667	3	2	2	2	3	0	0	2	0	2	2	3	7	4	2	0	3	7	7	2	474	53.2151	7.07861
Q9UQ03-2	CORO2B	Isoform 2 of Coronin-2B OS=Homo sapiens OX=9606 GN=CORO2B - [COR2B_HUMAN]	NO	NO	0.4	2.2	2.28571	0.52	0.4	3	2.85714	0.52	1.25	0	0	2	0	0	3	0	5	0	3	0	2	0	0	0	0	0	4	6	5	475	54.3579	8.14795
P57737-3	CORO7	Isoform 3 of Coronin-7 OS=Homo sapiens OX=9606 GN=CORO7 - [CORO7_HUMAN]	NO	NO	2	1	0.666667	0.01	1	0.8	0.9	0.04	0.9	4	0	0	4	2	2	0	0	3	0	0	2	3	0	0	0	0	4	0	0	1048	114.095	6.32861
Q14019	COTL1	Coactosin-like protein OS=Homo sapiens OX=9606 GN=COTL1 PE=1 SV=3 - [COTL1_HUMAN]	NO	NO	1.6	0	0.384615	#N/A	2.6	1	0.555556	0	2	2	0	2	2	2	0	0	0	0	0	2	3	4	4	0	0	0	2	3	0	142	15.935	5.66846
P13073	COX4I1	Cytochrome c oxidase subunit 4 isoform 1, mitochondrial OS=Homo sapiens OX=9606 GN=COX4I1 PE=1 SV=1 - [COX41_HUMAN]	NO	NO	4.6	6.4	1.32143	0	5.4	7.8	1.375	0	1.18919	4	5	5	4	5	6	5	9	5	7	5	6	6	5	5	4	6	7	12	10	169	19.564	9.51025
P20674	COX5A	Cytochrome c oxidase subunit 5A, mitochondrial OS=Homo sapiens OX=9606 GN=COX5A PE=1 SV=2 - [COX5A_HUMAN]	NO	NO	3.2	5.4	1.52381	0.06	2.6	6	1.94444	0.03	1.09375	3	4	3	3	3	6	4	5	4	8	3	5	0	3	2	3	8	4	7	8	150	16.7517	6.78564
P10606	COX5B	Cytochrome c oxidase subunit 5B, mitochondrial OS=Homo sapiens OX=9606 GN=COX5B PE=1 SV=2 - [COX5B_HUMAN]	NO	YES	4.8	5.6	1.13793	0	4.6	5.8	1.21429	0	1.0303	5	4	5	5	5	6	5	6	6	5	4	6	5	4	4	5	5	7	5	7	129	13.6869	8.80713
P12074	COX6A1	Cytochrome c oxidase subunit 6A1, mitochondrial OS=Homo sapiens OX=9606 GN=COX6A1 PE=1 SV=4 - [CX6A1_HUMAN]	NO	NO	0	3	4	0.6	0.4	1.6	1.85714	0.33	0.65	0	0	0	0	0	3	0	6	0	6	0	2	0	0	0	2	2	2	2	0	109	12.1471	9.31982
P14854	COX6B1	Cytochrome c oxidase subunit 6B1 OS=Homo sapiens OX=9606 GN=COX6B1 PE=1 SV=2 - [CX6B1_HUMAN]	NO	NO	2.4	4.2	1.52941	0.18	0.8	4.8	3.22222	0.59	1.11538	2	0	5	5	0	4	4	9	0	4	0	4	0	0	0	3	6	5	5	5	86	10.1857	7.04932
P09669	COX6C	Cytochrome c oxidase subunit 6C OS=Homo sapiens OX=9606 GN=COX6C PE=1 SV=2 - [COX6C_HUMAN]	NO	NO	1	2.8	1.9	0.41	2	2.4	1.13333	0.01	0.894737	0	0	3	2	0	3	3	4	2	2	2	2	2	2	2	2	3	2	3	2	75	8.77569	10.3892
P14406	COX7A2	Cytochrome c oxidase subunit 7A2, mitochondrial OS=Homo sapiens OX=9606 GN=COX7A2 PE=1 SV=1 - [CX7A2_HUMAN]	NO	NO	1.6	2	1.15385	0.03	1.6	2.2	1.23077	0.01	1.06667	2	2	2	0	2	2	2	2	2	2	0	2	2	2	2	2	2	2	3	2	83	9.39011	9.75928
O14548	COX7A2L	Cytochrome c oxidase subunit 7A-related protein, mitochondrial OS=Homo sapiens OX=9606 GN=COX7A2L PE=1 SV=2 - [COX7R_HUMAN]	NO	NO	0.4	0	0.714286	#N/A	0.4	2.2	2.28571	0.43	3.2	0	0	0	0	2	0	0	0	0	0	0	2	0	0	0	0	2	2	2	5	114	12.6065	9.42236
P00450	CP	Ceruloplasmin OS=Homo sapiens OX=9606 GN=CP PE=1 SV=1 - [CERU_HUMAN]	NO	NO	0	0	1	#N/A	0.4	0	0.714286	#N/A	1	0	0	0	0	0	0	0	0	0	0	0	0	0	0	2	0	0	0	0	0	1065	122.128	5.71924
P16870-2	CPE	Isoform 2 of Carboxypeptidase E OS=Homo sapiens OX=9606 GN=CPE - [CBPE_HUMAN]	NO	NO	0	0.6	1.6	0.2	0	0	1	#N/A	0.625	0	0	0	0	0	0	0	0	0	3	0	0	0	0	0	0	0	0	0	0	440	49.8545	5.17334
Q6PUV4	CPLX2	Complexin-2 OS=Homo sapiens OX=9606 GN=CPLX2 PE=1 SV=2 - [CPLX2_HUMAN]	NO	NO	0	0	1	#N/A	0.4	0	0.714286	#N/A	1	0	0	0	0	0	0	0	0	0	0	0	2	0	0	0	0	0	0	0	0	134	15.3847	5.08447
P14384	CPM	Carboxypeptidase M OS=Homo sapiens OX=9606 GN=CPM PE=1 SV=2 - [CBPM_HUMAN]	NO	NO	4.6	2	0.535714	0	3	1.6	0.65	0	0.866667	8	0	3	5	7	3	0	2	5	0	4	2	5	2	2	2	2	0	4	0	443	50.4815	7.35693
Q99829	CPNE1	Copine-1 OS=Homo sapiens OX=9606 GN=CPNE1 PE=1 SV=1 - [CPNE1_HUMAN]	NO	NO	0	1.4	2.4	0.58	0.8	0.8	1	0.1	0.75	0	0	0	0	0	3	0	0	2	2	0	2	2	0	0	0	0	4	0	0	537	59.0215	5.8335
O75131	CPNE3	Copine-3 OS=Homo sapiens OX=9606 GN=CPNE3 PE=1 SV=1 - [CPNE3_HUMAN]	NO	NO	0	0.8	1.8	0.38	0.8	1.6	1.44444	0.2	1.44444	0	0	0	0	0	2	0	2	0	0	0	0	2	2	0	0	0	6	2	0	537	60.0921	5.84619
Q96A23	CPNE4	Copine-4 OS=Homo sapiens OX=9606 GN=CPNE4 PE=1 SV=1 - [CPNE4_HUMAN]	NO	NO	0	0	1	#N/A	0	0.4	1.4	0.19	1.4	0	0	0	0	0	0	0	0	0	0	0	0	0	0	0	0	0	0	2	0	557	62.355	6.32861
Q9HCH3	CPNE5	Copine-5 OS=Homo sapiens OX=9606 GN=CPNE5 PE=1 SV=2 - [CPNE5_HUMAN]	NO	NO	1.8	1.4	0.857143	0.05	2.4	0.8	0.529412	0	0.75	2	2	3	2	0	4	0	0	0	3	2	6	0	0	4	0	0	0	4	0	593	65.6917	5.98584
O95741	CPNE6	Copine-6 OS=Homo sapiens OX=9606 GN=CPNE6 PE=1 SV=3 - [CPNE6_HUMAN]	NO	NO	0	4.6	5.6	0.79	2.2	6.8	2.4375	0.2	1.39286	0	0	0	0	0	5	2	12	0	4	2	2	7	0	0	0	3	22	6	3	557	61.9517	5.51611
P31327	CPS1	Carbamoyl-phosphate synthase [ammonia], mitochondrial OS=Homo sapiens OX=9606 GN=CPS1 PE=1 SV=2 - [CPSM_HUMAN]	NO	NO	0.6	0	0.625	#N/A	0	0	1	#N/A	1	0	3	0	0	0	0	0	0	0	0	0	0	0	0	0	0	0	0	0	0	1500	164.835	6.7417
Q10570	CPSF1	Cleavage and polyadenylation specificity factor subunit 1 OS=Homo sapiens OX=9606 GN=CPSF1 PE=1 SV=2 - [CPSF1_HUMAN]	NO	NO	0	1.2	2.2	0.2	0	0	1	#N/A	0.454545	0	0	0	0	0	6	0	0	0	0	0	0	0	0	0	0	0	0	0	0	1443	160.782	6.40479
Q8N684-2	CPSF7	Isoform 2 of Cleavage and polyadenylation specificity factor subunit 7 OS=Homo sapiens OX=9606 GN=CPSF7 - [CPSF7_HUMAN]	NO	NO	0.4	0	0.714286	#N/A	0	0	1	#N/A	1	0	0	0	2	0	0	0	0	0	0	0	0	0	0	0	0	0	0	0	0	462	51.0648	7.78174
P50416-2	CPT1A	Isoform 2 of Carnitine O-palmitoyltransferase 1, liver isoform OS=Homo sapiens OX=9606 GN=CPT1A - [CPT1A_HUMAN]	NO	NO	0	0.4	1.4	0.19	0	0.4	1.4	0.19	1	0	0	0	0	0	2	0	0	0	0	0	0	0	0	0	0	0	2	0	0	756	86.1836	8.44092
P23786	CPT2	Carnitine O-palmitoyltransferase 2, mitochondrial OS=Homo sapiens OX=9606 GN=CPT2 PE=1 SV=2 - [CPT2_HUMAN]	NO	NO	0	0	1	#N/A	0	0.4	1.4	0.19	1.4	0	0	0	0	0	0	0	0	0	0	0	0	0	0	0	0	0	2	0	0	658	73.7304	8.17725
Q6NV74	CRACDL	CRACD-like protein OS=Homo sapiens OX=9606 GN=CRACDL PE=1 SV=3 - [CRCDL_HUMAN]	NO	NO	0	0	1	#N/A	0	0	1	#N/A	1	0	0	0	0	0	0	0	0	0	0	0	0	0	0	0	0	0	0	0	0	962	102.095	7.95752
P43155-2	CRAT	Isoform 2 of Carnitine O-acetyltransferase OS=Homo sapiens OX=9606 GN=CRAT - [CACP_HUMAN]	NO	NO	0	0.8	1.8	0.2	0	1.2	2.2	0.57	1.22222	0	0	0	0	0	0	0	4	0	0	0	0	0	0	0	0	2	2	2	0	605	68.525	8.08936
P52943	CRIP2	Cysteine-rich protein 2 OS=Homo sapiens OX=9606 GN=CRIP2 PE=1 SV=1 - [CRIP2_HUMAN]	NO	NO	2.6	2.8	1.05556	0	0.8	2.8	2.11111	0.19	1	0	3	3	4	3	3	2	4	2	3	0	2	2	0	0	2	3	4	2	3	208	22.478	8.71924
P46108-2	CRK	Isoform Crk-I of Adapter molecule crk OS=Homo sapiens OX=9606 GN=CRK - [CRK_HUMAN]	NO	NO	0	0	1	#N/A	0	0.6	1.6	0.2	1.6	0	0	0	0	0	0	0	0	0	0	0	0	0	0	0	0	0	3	0	0	204	22.8915	5.47803
P46109	CRKL	Crk-like protein OS=Homo sapiens OX=9606 GN=CRKL PE=1 SV=1 - [CRKL_HUMAN]	NO	NO	0	2.4	3.4	0.6	0	2.2	3.2	0.59	0.941176	0	0	0	0	0	3	0	6	0	3	0	0	0	0	0	0	2	6	3	0	303	33.7559	6.7417
Q14194	CRMP1	Dihydropyrimidinase-related protein 1 OS=Homo sapiens OX=9606 GN=CRMP1 PE=1 SV=1 - [DPYL1_HUMAN]	NO	NO	12.4	15	1.19403	0	12.8	18.6	1.42029	0	1.225	9	12	15	11	15	14	12	15	17	17	8	13	14	16	13	11	21	17	23	21	572	62.1447	7.03467
Q14194-2	CRMP1	Isoform LCRMP-1 of Dihydropyrimidinase-related protein 1 OS=Homo sapiens OX=9606 GN=CRMP1 - [DPYL1_HUMAN]	NO	NO	12.4	14.6	1.16418	0	13	18.6	1.4	0	1.25641	9	12	15	11	15	14	11	15	16	17	8	14	14	16	13	11	21	17	23	21	686	74.2156	6.85889
Q9BZJ0-2	CRNKL1	Isoform 2 of Crooked neck-like protein 1 OS=Homo sapiens OX=9606 GN=CRNKL1 - [CRNL1_HUMAN]	NO	NO	0	0.4	1.4	0.19	0	0	1	#N/A	0.714286	0	0	0	0	0	2	0	0	0	0	0	0	0	0	0	0	0	0	0	0	687	83.0964	6.75635
Q5TZA2-2	CROCC	Isoform 2 of Rootletin OS=Homo sapiens OX=9606 GN=CROCC - [CROCC_HUMAN]	NO	NO	0	0.6	1.6	0.2	0	1	2	0.39	1.25	0	0	0	0	0	3	0	0	0	0	0	0	0	0	0	0	0	3	0	2	1313	148.168	5.5415
Q9NQ79-3	CRTAC1	Isoform 3 of Cartilage acidic protein 1 OS=Homo sapiens OX=9606 GN=CRTAC1 - [CRAC1_HUMAN]	NO	NO	0	0.4	1.4	0.19	0	0	1	#N/A	0.714286	0	0	0	0	0	0	0	2	0	0	0	0	0	0	0	0	0	0	0	0	628	68.0168	5.2876
Q6UUV9-3	CRTC1	Isoform 3 of CREB-regulated transcription coactivator 1 OS=Homo sapiens OX=9606 GN=CRTC1 - [CRTC1_HUMAN]	NO	NO	0	0.4	1.4	0.19	0	0	1	#N/A	0.714286	0	0	0	0	0	0	0	2	0	0	0	0	0	0	0	0	0	0	0	0	593	62.4911	8.29443
P02511	CRYAB	Alpha-crystallin B chain OS=Homo sapiens OX=9606 GN=CRYAB PE=1 SV=2 - [CRYAB_HUMAN]	NO	NO	5.4	9.2	1.59375	0.19	4.8	9	1.72414	0.14	0.980392	6	6	4	6	5	8	7	17	8	6	4	5	6	4	5	5	9	15	7	9	175	20.1464	7.32764
Q9Y2S2-2	CRYL1	Isoform 2 of Lambda-crystallin homolog OS=Homo sapiens OX=9606 GN=CRYL1 - [CRYL1_HUMAN]	NO	NO	0	0	1	#N/A	1	1.4	1.2	0.1	2.4	0	0	0	0	0	0	0	0	0	0	0	2	3	0	0	0	2	5	0	0	297	33.337	5.99854
Q14894	CRYM	Ketimine reductase mu-crystallin OS=Homo sapiens OX=9606 GN=CRYM PE=1 SV=1 - [CRYM_HUMAN]	NO	NO	5.2	5.8	1.09677	0	3.2	6.6	1.80952	0	1.11765	6	5	4	6	5	4	4	6	8	7	4	3	5	0	4	4	7	6	8	8	314	33.7544	5.13525
Q08257	CRYZ	Quinone oxidoreductase OS=Homo sapiens OX=9606 GN=CRYZ PE=1 SV=1 - [QOR_HUMAN]	NO	NO	0	1.2	2.2	0.39	0	1.2	2.2	0.39	1	0	0	0	0	0	0	2	4	0	0	0	0	0	0	0	0	0	2	0	4	329	35.1845	8.44092
O75390	CS	Citrate synthase, mitochondrial OS=Homo sapiens OX=9606 GN=CS PE=1 SV=2 - [CISY_HUMAN]	NO	NO	3	5.4	1.6	0.1	1.8	4.8	2.07143	0.04	0.90625	2	2	6	2	3	5	4	8	4	6	0	5	0	4	0	0	6	5	7	6	466	51.6795	8.32373
P55060-3	CSE1L	Isoform 3 of Exportin-2 OS=Homo sapiens OX=9606 GN=CSE1L - [XPO2_HUMAN]	NO	NO	1.8	6.8	2.78571	0.48	0.8	6	3.88889	0.63	0.897436	2	0	4	0	3	12	3	11	4	4	0	2	2	0	0	3	7	12	5	3	945	107.709	5.8208
P41240	CSK	Tyrosine-protein kinase CSK OS=Homo sapiens OX=9606 GN=CSK PE=1 SV=1 - [CSK_HUMAN]	NO	NO	2.4	1.8	0.823529	0	2.4	1.4	0.705882	0	0.857143	3	0	0	3	6	2	2	2	3	0	0	0	6	3	3	0	0	4	3	0	450	50.6717	7.06396
P48729	CSNK1A1	Casein kinase I isoform alpha OS=Homo sapiens OX=9606 GN=CSNK1A1 PE=1 SV=2 - [KC1A_HUMAN]	NO	NO	0	1.6	2.6	0.58	0	2	3	0.78	1.15385	0	0	0	0	0	2	0	4	0	2	0	0	0	0	0	2	3	3	0	2	337	38.8899	9.56885
P48730-2	CSNK1D	Isoform 2 of Casein kinase I isoform delta OS=Homo sapiens OX=9606 GN=CSNK1D - [KC1D_HUMAN]	NO	NO	0	1.2	2.2	0.58	0	1.4	2.4	0.58	1.09091	0	0	0	0	0	2	0	2	0	2	0	0	0	0	0	0	2	3	2	0	409	46.8029	9.64209
P49674	CSNK1E	Casein kinase I isoform epsilon OS=Homo sapiens OX=9606 GN=CSNK1E PE=1 SV=1 - [KC1E_HUMAN]	NO	NO	0	1.2	2.2	0.58	0	1.4	2.4	0.58	1.09091	0	0	0	0	0	2	0	2	0	2	0	0	0	0	0	0	2	3	2	0	416	47.2852	9.65674
P68400	CSNK2A1	Casein kinase II subunit alpha OS=Homo sapiens OX=9606 GN=CSNK2A1 PE=1 SV=1 - [CSK21_HUMAN]	NO	NO	0.4	4.2	3.71429	0.72	0.4	3.8	3.42857	0.64	0.923077	0	0	0	0	2	8	0	6	5	2	0	2	0	0	0	0	4	8	3	4	391	45.1148	7.73779
P19784	CSNK2A2	Casein kinase II subunit alpha' OS=Homo sapiens OX=9606 GN=CSNK2A2 PE=1 SV=1 - [CSK22_HUMAN]	NO	NO	0	1	2	0.39	0	0.6	1.6	0.2	0.8	0	0	0	0	0	3	0	2	0	0	0	0	0	0	0	0	0	3	0	0	350	41.1871	8.55811
P67870	CSNK2B	Casein kinase II subunit beta OS=Homo sapiens OX=9606 GN=CSNK2B PE=1 SV=1 - [CSK2B_HUMAN]	NO	NO	0	1.8	2.8	0.58	0	1	2	0.39	0.714286	0	0	0	0	0	2	0	5	0	2	0	0	0	0	0	0	0	3	0	2	215	24.926	5.5542
P21291	CSRP1	Cysteine and glycine-rich protein 1 OS=Homo sapiens OX=9606 GN=CSRP1 PE=1 SV=3 - [CSRP1_HUMAN]	NO	NO	6.2	9	1.38889	0.14	4.2	9.4	2	0.17	1.04	7	5	8	5	6	9	7	17	3	9	5	4	4	3	5	9	8	8	8	14	193	20.5538	8.57275
P01037	CST1	Cystatin-SN OS=Homo sapiens OX=9606 GN=CST1 PE=1 SV=3 - [CYTN_HUMAN]	NO	NO	0.8	0	0.555556	#N/A	0	0	1	#N/A	1	0	4	0	0	0	0	0	0	0	0	0	0	0	0	0	0	0	0	0	0	141	16.3773	7.21045
P01034	CST3	Cystatin-C OS=Homo sapiens OX=9606 GN=CST3 PE=1 SV=1 - [CYTC_HUMAN]	NO	NO	0	0.4	1.4	0.19	0.4	0	0.714286	#N/A	0.714286	0	0	0	0	0	0	0	2	0	0	0	2	0	0	0	0	0	0	0	0	146	15.7891	8.74854
P01040	CSTA	Cystatin-A OS=Homo sapiens OX=9606 GN=CSTA PE=1 SV=1 - [CYTA_HUMAN]	NO	NO	0.4	0	0.714286	#N/A	0	0	1	#N/A	1	0	2	0	0	0	0	0	0	0	0	0	0	0	0	0	0	0	0	0	0	98	10.9997	5.50342
P04080	CSTB	Cystatin-B OS=Homo sapiens OX=9606 GN=CSTB PE=1 SV=2 - [CYTB_HUMAN]	NO	NO	0.8	0.4	0.777778	0.07	1	1	1	0.02	1.42857	0	2	2	0	0	0	0	0	0	2	0	0	3	2	0	0	0	2	3	0	98	11.1326	7.56201
Q13363-2	CTBP1	Isoform 2 of C-terminal-binding protein 1 OS=Homo sapiens OX=9606 GN=CTBP1 - [CTBP1_HUMAN]	NO	NO	2.4	3.8	1.41176	0.04	2.8	3.4	1.15789	0	0.916667	5	5	0	2	0	3	5	3	4	4	0	3	5	3	3	0	6	5	2	4	429	46.3758	6.65381
P49711-2	CTCF	Isoform 2 of Transcriptional repressor CTCF OS=Homo sapiens OX=9606 GN=CTCF - [CTCF_HUMAN]	NO	NO	0	0	1	#N/A	0	0.4	1.4	0.19	1.4	0	0	0	0	0	0	0	0	0	0	0	0	0	0	0	0	0	2	0	0	399	45.9683	8.42627
P35221	CTNNA1	Catenin alpha-1 OS=Homo sapiens OX=9606 GN=CTNNA1 PE=1 SV=1 - [CTNA1_HUMAN]	NO	NO	0.4	5.4	4.57143	0.76	1.2	5.6	3	0.36	1.03125	0	0	2	0	0	7	3	10	0	7	0	0	6	0	0	5	3	10	5	5	906	100.009	6.29053
P26232-2	CTNNA2	Isoform 2 of Catenin alpha-2 OS=Homo sapiens OX=9606 GN=CTNNA2 - [CTNA2_HUMAN]	NO	NO	2.6	10.4	3.16667	0.67	2.4	11	3.52941	0.39	1.05263	3	4	6	0	0	13	8	20	0	11	0	2	8	2	0	6	8	15	12	14	905	100.384	5.96045
P35222	CTNNB1	Catenin beta-1 OS=Homo sapiens OX=9606 GN=CTNNB1 PE=1 SV=1 - [CTNB1_HUMAN]	NO	NO	4.4	9	1.85185	0.22	4.4	10.4	2.11111	0.19	1.14	4	3	7	4	4	8	5	17	5	10	4	7	5	4	2	7	7	16	10	12	781	85.4422	5.85889
Q8WYA6-4	CTNNBL1	Isoform 4 of Beta-catenin-like protein 1 OS=Homo sapiens OX=9606 GN=CTNNBL1 - [CTBL1_HUMAN]	NO	NO	0	0	1	#N/A	0	0.6	1.6	0.2	1.6	0	0	0	0	0	0	0	0	0	0	0	0	0	0	0	0	0	3	0	0	536	61.9316	5.08447
O60716-16	CTNND1	Isoform 2 of Catenin delta-1 OS=Homo sapiens OX=9606 GN=CTNND1 - [CTND1_HUMAN]	NO	NO	1.2	1.8	1.27273	0.18	1	1	1	0.1	0.714286	2	0	0	2	2	3	0	3	3	0	0	0	5	0	0	0	0	5	0	0	858	95.5994	7.45947
Q9UQB3-2	CTNND2	Isoform 2 of Catenin delta-2 OS=Homo sapiens OX=9606 GN=CTNND2 - [CTND2_HUMAN]	NO	NO	0.4	2.6	2.57143	0.54	0	2	3	0.58	0.833333	0	0	2	0	0	3	0	4	0	6	0	0	0	0	0	0	0	2	6	2	1167	126.451	8.03076
P07858	CTSB	Cathepsin B OS=Homo sapiens OX=9606 GN=CTSB PE=1 SV=3 - [CATB_HUMAN]	NO	NO	0.4	1	1.42857	0.29	0.4	0.4	1	0.08	0.7	0	0	0	0	2	0	0	0	3	2	0	0	2	0	0	0	0	0	2	0	339	37.7968	6.30322
P07339	CTSD	Cathepsin D OS=Homo sapiens OX=9606 GN=CTSD PE=1 SV=1 - [CATD_HUMAN]	NO	NO	5.2	6	1.12903	0	5.6	6.2	1.09091	0	1.02857	4	2	8	6	6	7	4	8	5	6	4	8	5	7	4	0	8	9	7	7	412	44.5236	6.53662
P08311	CTSG	Cathepsin G OS=Homo sapiens OX=9606 GN=CTSG PE=1 SV=2 - [CATG_HUMAN]	NO	NO	0.4	0	0.714286	#N/A	0.4	0.4	1	0.08	1.4	0	2	0	0	0	0	0	0	0	0	0	0	2	0	0	0	0	2	0	0	255	28.8191	11.1948
Q14247-3	CTTN	Isoform 3 of Src substrate cortactin OS=Homo sapiens OX=9606 GN=CTTN - [SRC8_HUMAN]	NO	NO	0	1.4	2.4	0.39	0	0.4	1.4	0.19	0.583333	0	0	0	0	0	2	0	5	0	0	0	0	0	0	0	0	0	2	0	0	513	57.4315	5.32568
Q13617	CUL2	Cullin-2 OS=Homo sapiens OX=9606 GN=CUL2 PE=1 SV=2 - [CUL2_HUMAN]	NO	NO	0	0.6	1.6	0.2	0	1.4	2.4	0.58	1.5	0	0	0	0	0	0	0	3	0	0	0	0	0	0	0	0	2	3	2	0	745	86.9268	6.91748
Q13618-2	CUL3	Isoform 2 of Cullin-3 OS=Homo sapiens OX=9606 GN=CUL3 - [CUL3_HUMAN]	NO	NO	0	1	2	0.39	0	0.4	1.4	0.19	0.7	0	0	0	0	0	3	0	0	0	2	0	0	0	0	0	0	0	0	2	0	744	86.1791	7.98682
Q13620-3	CUL4B	Isoform 3 of Cullin-4B OS=Homo sapiens OX=9606 GN=CUL4B - [CUL4B_HUMAN]	NO	NO	0	0.4	1.4	0.19	0	0.4	1.4	0.19	1	0	0	0	0	0	0	0	0	2	0	0	0	0	0	0	0	0	2	0	0	717	83.9636	6.78564
Q93034	CUL5	Cullin-5 OS=Homo sapiens OX=9606 GN=CUL5 PE=1 SV=4 - [CUL5_HUMAN]	NO	NO	0	0	1	#N/A	0	0.6	1.6	0.2	1.6	0	0	0	0	0	0	0	0	0	0	0	0	0	0	0	0	0	3	0	0	780	90.8974	7.94287
P00167-2	CYB5A	Isoform 2 of Cytochrome b5 OS=Homo sapiens OX=9606 GN=CYB5A - [CYB5_HUMAN]	NO	NO	0	0	1	#N/A	0	0.4	1.4	0.19	1.4	0	0	0	0	0	0	0	0	0	0	0	0	0	0	0	0	0	2	0	0	98	11.2615	5.13525
O43169	CYB5B	Cytochrome b5 type B OS=Homo sapiens OX=9606 GN=CYB5B PE=1 SV=3 - [CYB5B_HUMAN]	NO	NO	0.8	0.6	0.888889	0.12	0	1.6	2.6	0.59	1.625	2	0	2	0	0	0	0	3	0	0	0	0	0	0	0	3	3	2	0	0	150	16.6841	4.97021
Q9UHQ9	CYB5R1	NADH-cytochrome b5 reductase 1 OS=Homo sapiens OX=9606 GN=CYB5R1 PE=1 SV=1 - [NB5R1_HUMAN]	NO	NO	2.4	1.4	0.705882	0	0.4	2.4	2.42857	0.49	1.41667	5	0	2	2	3	2	0	3	2	0	0	2	0	0	0	0	3	4	2	3	305	34.0732	9.37842
P00387-2	CYB5R3	Isoform 2 of NADH-cytochrome b5 reductase 3 OS=Homo sapiens OX=9606 GN=CYB5R3 - [NB5R3_HUMAN]	NO	NO	3.4	4.6	1.27273	0.09	2.8	4	1.31579	0.2	0.892857	4	2	4	4	3	9	2	7	2	3	3	2	3	3	3	2	0	12	3	3	278	31.6084	7.57666
P13498	CYBA	Cytochrome b-245 light chain OS=Homo sapiens OX=9606 GN=CYBA PE=1 SV=3 - [CY24A_HUMAN]	NO	NO	0.6	0	0.625	#N/A	0	0	1	#N/A	1	3	0	0	0	0	0	0	0	0	0	0	0	0	0	0	0	0	0	0	0	195	20.9991	9.53955
P04839	CYBB	Cytochrome b-245 heavy chain OS=Homo sapiens OX=9606 GN=CYBB PE=1 SV=2 - [CY24B_HUMAN]	NO	NO	6.8	3.8	0.615385	0	3.8	2.2	0.666667	0	0.666667	10	5	5	11	3	5	3	3	5	3	5	4	5	0	5	2	4	5	0	0	570	65.2936	8.63135
Q53TN4-3	CYBRD1	Isoform 3 of Plasma membrane ascorbate-dependent reductase CYBRD1 OS=Homo sapiens OX=9606 GN=CYBRD1 - [CYBR1_HUMAN]	NO	NO	0.8	0	0.555556	#N/A	0.4	0	0.714286	#N/A	1	0	0	2	0	2	0	0	0	0	0	0	2	0	0	0	0	0	0	0	0	228	25.0712	8.44092
P08574	CYC1	Cytochrome c1, heme protein, mitochondrial OS=Homo sapiens OX=9606 GN=CYC1 PE=1 SV=3 - [CY1_HUMAN]	NO	NO	1.4	4.6	2.33333	0.46	1.6	7.4	3.23077	0.52	1.5	0	0	5	0	2	6	2	9	2	4	0	4	2	2	0	3	6	9	8	11	325	35.399	8.99756
P99999	CYCS	Cytochrome c OS=Homo sapiens OX=9606 GN=CYCS PE=1 SV=2 - [CYC_HUMAN]	NO	NO	1.4	1.2	0.916667	0.03	2.4	0.8	0.529412	0	0.818182	2	3	0	0	2	2	2	2	0	0	0	3	6	0	3	0	2	0	2	0	105	11.7411	9.56885
Q7L576	CYFIP1	Cytoplasmic FMR1-interacting protein 1 OS=Homo sapiens OX=9606 GN=CYFIP1 PE=1 SV=1 - [CYFP1_HUMAN]	NO	NO	12.4	12.6	1.01493	0	12.8	12.6	0.985507	0	1	17	9	8	15	13	17	6	18	15	7	7	12	18	12	15	5	13	24	9	12	1253	145.089	6.90283
Q96F07-2	CYFIP2	Isoform 2 of Cytoplasmic FMR1-interacting protein 2 OS=Homo sapiens OX=9606 GN=CYFIP2 - [CYFP2_HUMAN]	NO	NO	11	17.8	1.56667	0.09	10.8	15.6	1.40678	0	0.882979	13	8	10	14	10	28	9	27	15	10	8	13	14	8	11	8	14	29	11	16	1253	145.579	7.04932
Q9H0Q0	CYRIA	CYFIP-related Rac1 interactor A OS=Homo sapiens OX=9606 GN=CYRIA PE=2 SV=1 - [CYRIA_HUMAN]	NO	NO	0.6	2	1.875	0.35	0	2	3	0.59	1	0	0	3	0	0	4	0	6	0	0	0	0	0	0	0	0	5	2	3	0	323	37.2887	6.01123
Q9NUQ9	CYRIB	CYFIP-related Rac1 interactor B OS=Homo sapiens OX=9606 GN=CYRIB PE=1 SV=1 - [CYRIB_HUMAN]	NO	NO	0.4	0.8	1.28571	0.26	0.8	0.4	0.777778	0.01	0.777778	0	0	2	0	0	2	0	2	0	0	2	2	0	0	0	0	0	0	2	0	324	36.7246	6.06201
Q9NWV4	CZIB	CXXC motif containing zinc binding protein OS=Homo sapiens OX=9606 GN=CZIB PE=1 SV=1 - [CZIB_HUMAN]	NO	NO	0	0	1	#N/A	0	0.6	1.6	0.2	1.6	0	0	0	0	0	0	0	0	0	0	0	0	0	0	0	0	0	3	0	0	160	18.0368	5.0083
O43293	DAPK3	Death-associated protein kinase 3 OS=Homo sapiens OX=9606 GN=DAPK3 PE=1 SV=1 - [DAPK3_HUMAN]	NO	NO	0	0	1	#N/A	0	0.8	1.8	0.38	1.8	0	0	0	0	0	0	0	0	0	0	0	0	0	0	0	0	2	2	0	0	454	52.5034	6.88818
P14868	DARS1	Aspartate--tRNA ligase, cytoplasmic OS=Homo sapiens OX=9606 GN=DARS1 PE=1 SV=2 - [SYDC_HUMAN]	NO	NO	6.6	9.8	1.42105	0.01	5.8	9	1.47059	0	0.925926	6	4	7	8	8	15	5	11	7	11	4	8	7	3	7	7	10	12	6	10	501	57.1	6.55127
Q96EP5-2	DAZAP1	Isoform 2 of DAZ-associated protein 1 OS=Homo sapiens OX=9606 GN=DAZAP1 - [DAZP1_HUMAN]	NO	NO	0	0	1	#N/A	0	0.4	1.4	0.19	1.4	0	0	0	0	0	0	0	0	0	0	0	0	0	0	0	0	0	2	0	0	378	40.5038	8.27979
Q16643-3	DBN1	Isoform 3 of Drebrin OS=Homo sapiens OX=9606 GN=DBN1 - [DREB_HUMAN]	NO	NO	1	3.2	2.1	0.43	0.4	3.8	3.42857	0.64	1.14286	0	2	3	0	0	0	3	8	2	3	0	2	0	0	0	0	5	6	2	6	695	76.2527	4.51318
Q9UJU6	DBNL	Drebrin-like protein OS=Homo sapiens OX=9606 GN=DBNL PE=1 SV=1 - [DBNL_HUMAN]	NO	NO	2.4	1.6	0.764706	0.01	1.4	3	1.66667	0.16	1.53846	3	2	4	0	3	0	0	4	2	2	0	0	4	3	0	0	0	8	5	2	430	48.1776	5.04639
P11182	DBT	Lipoamide acyltransferase component of branched-chain alpha-keto acid dehydrogenase complex, mitochondrial OS=Homo sapiens OX=9606 GN=DBT PE=1 SV=3 - [ODB2_HUMAN]	NO	NO	0	0.4	1.4	0.19	0	0.8	1.8	0.38	1.28571	0	0	0	0	0	0	0	2	0	0	0	0	0	0	0	0	0	0	2	2	482	53.4529	8.51416
Q9Y4B6-3	DCAF1	Isoform 3 of DDB1- and CUL4-associated factor 1 OS=Homo sapiens OX=9606 GN=DCAF1 - [DCAF1_HUMAN]	NO	NO	0	0.4	1.4	0.19	0	0	1	#N/A	0.714286	0	0	0	0	0	2	0	0	0	0	0	0	0	0	0	0	0	0	0	0	1058	118.161	4.94482
P81605	DCD	Dermcidin OS=Homo sapiens OX=9606 GN=DCD PE=1 SV=2 - [DCD_HUMAN]	NO	NO	2	0.6	0.533333	0.01	1.4	1.4	1	0	1.5	2	4	0	2	2	0	3	0	0	0	2	3	2	0	0	2	2	0	3	0	110	11.2768	6.53662
O15075-2	DCLK1	Isoform 1 of Serine/threonine-protein kinase DCLK1 OS=Homo sapiens OX=9606 GN=DCLK1 - [DCLK1_HUMAN]	NO	NO	3	10.8	2.95	0.58	4.4	10.6	2.14815	0.24	0.983051	0	2	9	0	4	11	7	17	9	10	4	7	5	3	3	3	8	14	14	14	729	81.0494	8.66064
Q8N568-2	DCLK2	Isoform 2 of Serine/threonine-protein kinase DCLK2 OS=Homo sapiens OX=9606 GN=DCLK2 - [DCLK2_HUMAN]	NO	NO	0.4	1.6	1.85714	0.44	0.4	2.2	2.28571	0.4	1.23077	0	0	2	0	0	2	0	4	0	2	0	2	0	0	0	0	0	6	3	2	765	83.4255	8.33838
Q14203-6	DCTN1	Isoform 6 of Dynactin subunit 1 OS=Homo sapiens OX=9606 GN=DCTN1 - [DCTN1_HUMAN]	NO	NO	6.4	9.2	1.37838	0.12	7	12.8	1.725	0	1.35294	4	6	15	2	5	5	8	21	4	8	7	9	8	5	6	5	15	17	11	16	1271	140.8	5.66846
Q13561	DCTN2	Dynactin subunit 2 OS=Homo sapiens OX=9606 GN=DCTN2 PE=1 SV=4 - [DCTN2_HUMAN]	NO	NO	4.2	6.2	1.38462	0.1	5.4	7.8	1.375	0	1.22222	2	5	7	5	2	5	5	11	4	6	5	8	6	6	2	4	7	9	11	8	401	44.2039	5.21143
O75935-3	DCTN3	Isoform 3 of Dynactin subunit 3 OS=Homo sapiens OX=9606 GN=DCTN3 - [DCTN3_HUMAN]	NO	NO	0.8	1	1.11111	0.18	0.4	1.6	1.85714	0.33	1.3	0	0	2	0	2	0	0	2	0	3	0	0	2	0	0	0	0	3	3	2	158	17.9896	6.04932
Q9UJW0	DCTN4	Dynactin subunit 4 OS=Homo sapiens OX=9606 GN=DCTN4 PE=1 SV=1 - [DCTN4_HUMAN]	NO	NO	0.4	0.6	1.14286	0.16	0	0.4	1.4	0.19	0.875	0	0	2	0	0	0	0	0	0	3	0	0	0	0	0	0	0	0	2	0	460	52.3036	7.34229
Q9BTE7	DCUN1D5	DCN1-like protein 5 OS=Homo sapiens OX=9606 GN=DCUN1D5 PE=1 SV=1 - [DCNL5_HUMAN]	NO	NO	0	0	1	#N/A	0	0.4	1.4	0.19	1.4	0	0	0	0	0	0	0	0	0	0	0	0	0	0	0	0	0	2	0	0	237	27.4906	5.57959
Q7Z4W1	DCXR	L-xylulose reductase OS=Homo sapiens OX=9606 GN=DCXR PE=1 SV=2 - [DCXR_HUMAN]	NO	NO	0	0	1	#N/A	0	0	1	#N/A	1	0	0	0	0	0	0	0	0	0	0	0	0	0	0	0	0	0	0	0	0	244	25.8966	8.104
O94760	DDAH1	N(G),N(G)-dimethylarginine dimethylaminohydrolase 1 OS=Homo sapiens OX=9606 GN=DDAH1 PE=1 SV=3 - [DDAH1_HUMAN]	NO	NO	1.2	3.4	2	0.39	2.2	4.4	1.6875	0.05	1.22727	0	0	2	2	2	3	3	6	2	3	0	4	2	3	2	0	3	7	6	6	285	31.1019	5.80811
O95865	DDAH2	N(G),N(G)-dimethylarginine dimethylaminohydrolase 2 OS=Homo sapiens OX=9606 GN=DDAH2 PE=1 SV=1 - [DDAH2_HUMAN]	NO	NO	0	0.4	1.4	0.19	1.2	0.4	0.636364	0	1	0	0	0	0	0	0	0	2	0	0	0	0	2	2	2	0	0	2	0	0	285	29.6255	6.01123
Q16531	DDB1	DNA damage-binding protein 1 OS=Homo sapiens OX=9606 GN=DDB1 PE=1 SV=1 - [DDB1_HUMAN]	NO	NO	0	1.4	2.4	0.4	0	1.6	2.6	0.4	1.08333	0	0	0	0	0	4	0	3	0	0	0	0	0	0	0	0	4	4	0	0	1140	126.887	5.26221
P39656	DDOST	Dolichyl-diphosphooligosaccharide--protein glycosyltransferase 48 kDa subunit OS=Homo sapiens OX=9606 GN=DDOST PE=1 SV=4 - [OST48_HUMAN]	NO	NO	2.4	2	0.882353	0.01	1	2.4	1.7	0.19	1.13333	3	0	2	4	3	4	0	4	2	0	0	2	0	0	3	0	4	6	0	2	456	50.769	6.55127
Q96HY6	DDRGK1	DDRGK domain-containing protein 1 OS=Homo sapiens OX=9606 GN=DDRGK1 PE=1 SV=2 - [DDRGK_HUMAN]	NO	NO	0	0	1	#N/A	0	0.6	1.6	0.2	1.6	0	0	0	0	0	0	0	0	0	0	0	0	0	0	0	0	0	3	0	0	314	35.5895	5.12256
Q92841	DDX17	Probable ATP-dependent RNA helicase DDX17 OS=Homo sapiens OX=9606 GN=DDX17 PE=1 SV=2 - [DDX17_HUMAN]	NO	NO	6.6	14.8	2.07895	0.28	7.2	14.6	1.90244	0.2	0.987342	8	4	12	5	4	21	10	19	11	13	5	9	12	4	6	11	13	27	9	13	729	80.222	8.26514
Q9NVP1	DDX18	ATP-dependent RNA helicase DDX18 OS=Homo sapiens OX=9606 GN=DDX18 PE=1 SV=2 - [DDX18_HUMAN]	NO	NO	0	0.4	1.4	0.19	0	0.6	1.6	0.2	1.14286	0	0	0	0	0	2	0	0	0	0	0	0	0	0	0	0	0	3	0	0	670	75.3594	9.49561
Q9UMR2-2	DDX19B	Isoform 2 of ATP-dependent RNA helicase DDX19B OS=Homo sapiens OX=9606 GN=DDX19B - [DD19B_HUMAN]	NO	NO	0	0.4	1.4	0.19	0.4	0	0.714286	#N/A	0.714286	0	0	0	0	0	0	0	2	0	0	0	2	0	0	0	0	0	0	0	0	448	50.458	6.13818
Q9NR30-2	DDX21	Isoform 2 of Nucleolar RNA helicase 2 OS=Homo sapiens OX=9606 GN=DDX21 - [DDX21_HUMAN]	NO	NO	0	1	2	0.39	0	0.8	1.8	0.2	0.9	0	0	0	0	0	2	0	3	0	0	0	0	0	0	0	0	0	4	0	0	715	79.6074	9.37842
Q9BUQ8	DDX23	Probable ATP-dependent RNA helicase DDX23 OS=Homo sapiens OX=9606 GN=DDX23 PE=1 SV=3 - [DDX23_HUMAN]	NO	NO	0	2	3	0.4	0	1.2	2.2	0.2	0.733333	0	0	0	0	0	7	0	3	0	0	0	0	0	0	0	0	0	6	0	0	820	95.5239	9.5542
Q9GZR7	DDX24	ATP-dependent RNA helicase DDX24 OS=Homo sapiens OX=9606 GN=DDX24 PE=1 SV=1 - [DDX24_HUMAN]	NO	NO	0	0.4	1.4	0.19	0	0.8	1.8	0.2	1.28571	0	0	0	0	0	2	0	0	0	0	0	0	0	0	0	0	0	4	0	0	859	96.2715	9.05615
O00148	DDX39A	ATP-dependent RNA helicase DDX39A OS=Homo sapiens OX=9606 GN=DDX39A PE=1 SV=2 - [DX39A_HUMAN]	NO	NO	4.8	7.2	1.41379	0.05	3.4	6.4	1.68182	0.16	0.902439	5	5	4	4	6	12	4	9	5	6	2	5	4	2	4	5	7	13	3	4	427	49.098	5.68115
Q13838	DDX39B	Spliceosome RNA helicase DDX39B OS=Homo sapiens OX=9606 GN=DDX39B PE=1 SV=1 - [DX39B_HUMAN]	NO	NO	5.6	8.2	1.39394	0.01	4	9	2	0.2	1.08696	5	7	5	5	6	12	6	12	4	7	2	6	5	3	4	6	10	18	5	6	428	48.9599	5.66846
O00571-2	DDX3X	Isoform 2 of ATP-dependent RNA helicase DDX3X OS=Homo sapiens OX=9606 GN=DDX3X - [DDX3X_HUMAN]	NO	NO	3.8	6.8	1.625	0.1	2.8	8	2.36842	0.26	1.15385	5	0	5	2	7	8	4	11	4	7	2	4	6	0	2	4	11	12	6	7	646	71.3109	6.62451
O15523-2	DDX3Y	Isoform 2 of ATP-dependent RNA helicase DDX3Y OS=Homo sapiens OX=9606 GN=DDX3Y - [DDX3Y_HUMAN]	NO	NO	2.4	5.8	2	0.31	2.2	6.6	2.375	0.32	1.11765	3	0	4	0	5	7	3	9	4	6	2	3	4	0	2	3	9	10	5	6	657	72.8861	8.20654
Q86XP3	DDX42	ATP-dependent RNA helicase DDX42 OS=Homo sapiens OX=9606 GN=DDX42 PE=1 SV=1 - [DDX42_HUMAN]	NO	NO	0	4.8	5.8	0.59	0	3.2	4.2	0.4	0.724138	0	0	0	0	0	12	0	10	2	0	0	0	0	0	0	0	0	10	0	6	938	102.912	7.02002
Q7L014	DDX46	Probable ATP-dependent RNA helicase DDX46 OS=Homo sapiens OX=9606 GN=DDX46 PE=1 SV=2 - [DDX46_HUMAN]	NO	NO	0	2.4	3.4	0.4	0	1.6	2.6	0.2	0.764706	0	0	0	0	0	6	0	6	0	0	0	0	0	0	0	0	0	8	0	0	1031	117.29	9.29053
P17844-2	DDX5	Isoform 2 of Probable ATP-dependent RNA helicase DDX5 OS=Homo sapiens OX=9606 GN=DDX5 - [DDX5_HUMAN]	NO	NO	5.8	12.8	2.02941	0.34	5.6	12	1.9697	0.2	0.942029	7	6	8	3	5	20	7	16	12	9	4	10	5	3	6	8	14	22	4	12	535	60.5254	9.0708
P26196	DDX6	Probable ATP-dependent RNA helicase DDX6 OS=Homo sapiens OX=9606 GN=DDX6 PE=1 SV=2 - [DDX6_HUMAN]	NO	NO	0.8	1.2	1.22222	0.24	0.6	0.8	1.125	0.13	0.818182	2	0	2	0	0	3	0	3	0	0	0	3	0	0	0	0	0	4	0	0	483	54.3823	8.66064
Q16698-2	DECR1	Isoform 2 of 2,4-dienoyl-CoA reductase [(3E)-enoyl-CoA-producing], mitochondrial OS=Homo sapiens OX=9606 GN=DECR1 - [DECR_HUMAN]	NO	NO	3	2.6	0.9	0	2.4	2.6	1.05882	0	1	0	4	4	2	5	0	4	3	3	3	3	2	5	2	0	3	3	3	4	0	326	34.9722	8.89502
Q9H4E7	DEF6	Differentially expressed in FDCP 6 homolog OS=Homo sapiens OX=9606 GN=DEF6 PE=1 SV=1 - [DEFI6_HUMAN]	NO	NO	0	0.4	1.4	0.19	0.6	0	0.625	#N/A	0.714286	0	0	0	0	0	0	0	0	2	0	0	0	3	0	0	0	0	0	0	0	631	73.8643	6.04932
P59665	DEFA1B	Neutrophil defensin 1 OS=Homo sapiens OX=9606 GN=DEFA1B PE=1 SV=1 - [DEF1_HUMAN]	NO	NO	1.6	0.4	0.538462	0.01	0.4	0.4	1	0.08	1	2	2	2	2	0	0	2	0	0	0	2	0	0	0	0	2	0	0	0	0	94	10.1942	6.99072
P35659	DEK	Protein DEK OS=Homo sapiens OX=9606 GN=DEK PE=1 SV=1 - [DEK_HUMAN]	NO	NO	0	3	4	0.6	0	2.4	3.4	0.4	0.85	0	0	0	0	0	8	0	4	3	0	0	0	0	0	0	0	0	9	0	3	375	42.6479	8.55811
A2RUS2-2	DENND3	Isoform 2 of DENN domain-containing protein 3 OS=Homo sapiens OX=9606 GN=DENND3 - [DEND3_HUMAN]	NO	NO	0.4	0	0.714286	#N/A	0	0	1	#N/A	1	0	0	0	0	2	0	0	0	0	0	0	0	0	0	0	0	0	0	0	0	1146	129.725	6.87354
Q9Y6T7	DGKB	Diacylglycerol kinase beta OS=Homo sapiens OX=9606 GN=DGKB PE=1 SV=2 - [DGKB_HUMAN]	NO	NO	0	0.4	1.4	0.19	0	0.4	1.4	0.19	1	0	0	0	0	0	0	0	0	0	2	0	0	0	0	0	0	0	0	0	2	804	90.5364	7.85498
Q7Z3D6-5	DGLUCY	Isoform 5 of D-glutamate cyclase, mitochondrial OS=Homo sapiens OX=9606 GN=DGLUCY - [GLUCM_HUMAN]	NO	NO	0	0.8	1.8	0.2	0	0.4	1.4	0.19	0.777778	0	0	0	0	0	0	0	0	0	4	0	0	0	0	0	0	0	2	0	0	564	61.0194	7.09326
Q9Y394-2	DHRS7	Isoform 2 of Dehydrogenase/reductase SDR family member 7 OS=Homo sapiens OX=9606 GN=DHRS7 - [DHRS7_HUMAN]	NO	NO	3.2	3.2	1	0.01	2.8	2.8	1	0	0.904762	4	2	2	3	5	6	3	4	0	3	0	4	4	3	3	0	4	3	5	2	289	32.2468	8.86572
Q7L2E3-3	DHX30	Isoform 3 of ATP-dependent RNA helicase DHX30 OS=Homo sapiens OX=9606 GN=DHX30 - [DHX30_HUMAN]	NO	NO	0	1	2	0.2	0.6	1.2	1.375	0.16	1.1	0	0	0	0	0	0	0	0	0	5	0	3	0	0	0	0	6	0	0	0	1155	129.357	8.52881
Q08211	DHX9	ATP-dependent RNA helicase A OS=Homo sapiens OX=9606 GN=DHX9 PE=1 SV=4 - [DHX9_HUMAN]	NO	NO	6.8	24.2	3.23077	0.51	5	20	3.5	0.31	0.833333	7	5	10	8	4	49	10	34	18	10	3	8	7	0	7	17	19	41	5	18	1270	140.869	6.84424
Q9P265	DIP2B	Disco-interacting protein 2 homolog B OS=Homo sapiens OX=9606 GN=DIP2B PE=1 SV=3 - [DIP2B_HUMAN]	NO	NO	0.6	2	1.875	0.45	0.8	1	1.11111	0.16	0.666667	0	0	0	0	3	4	0	3	3	0	2	0	0	2	0	0	0	5	0	0	1576	171.382	8.08936
Q9Y2E4	DIP2C	Disco-interacting protein 2 homolog C OS=Homo sapiens OX=9606 GN=DIP2C PE=1 SV=2 - [DIP2C_HUMAN]	NO	NO	0	0.6	1.6	0.2	0	0	1	#N/A	0.625	0	0	0	0	0	0	0	3	0	0	0	0	0	0	0	0	0	0	0	0	1556	170.658	7.38623
O95057	DIRAS1	GTP-binding protein Di-Ras1 OS=Homo sapiens OX=9606 GN=DIRAS1 PE=1 SV=1 - [DIRA1_HUMAN]	NO	NO	0	0.4	1.4	0.19	0	0.8	1.8	0.38	1.28571	0	0	0	0	0	0	0	2	0	0	0	0	0	0	0	0	0	0	2	2	198	22.3144	8.71924
Q96HU8	DIRAS2	GTP-binding protein Di-Ras2 OS=Homo sapiens OX=9606 GN=DIRAS2 PE=1 SV=1 - [DIRA2_HUMAN]	NO	NO	0	2	3	0.59	0	2.2	3.2	0.78	1.06667	0	0	0	0	0	3	0	5	0	2	0	0	0	0	0	0	4	2	3	2	199	22.4706	8.76318
Q9Y2L1-2	DIS3	Isoform 2 of Exosome complex exonuclease RRP44 OS=Homo sapiens OX=9606 GN=DIS3 - [RRP44_HUMAN]	NO	NO	0	0.8	1.8	0.2	0	0	1	#N/A	0.555556	0	0	0	0	0	4	0	0	0	0	0	0	0	0	0	0	0	0	0	0	928	104.974	7.1665
O60832	DKC1	H/ACA ribonucleoprotein complex subunit DKC1 OS=Homo sapiens OX=9606 GN=DKC1 PE=1 SV=3 - [DKC1_HUMAN]	NO	NO	0	1.4	2.4	0.4	0	0.6	1.6	0.2	0.666667	0	0	0	0	0	4	0	3	0	0	0	0	0	0	0	0	0	3	0	0	514	57.6378	9.42236
Q9UBP4	DKK3	Dickkopf-related protein 3 OS=Homo sapiens OX=9606 GN=DKK3 PE=1 SV=2 - [DKK3_HUMAN]	NO	NO	0	0	1	#N/A	0	0.4	1.4	0.19	1.4	0	0	0	0	0	0	0	0	0	0	0	0	0	0	0	0	0	2	0	0	350	38.3651	4.65283
P10515	DLAT	Dihydrolipoyllysine-residue acetyltransferase component of pyruvate dehydrogenase complex, mitochondrial OS=Homo sapiens OX=9606 GN=DLAT PE=1 SV=3 - [ODP2_HUMAN]	NO	NO	4.8	9.2	1.75862	0.21	4.2	8	1.73077	0.03	0.882353	4	2	8	4	6	12	7	9	5	13	4	7	4	3	3	3	8	7	10	12	647	68.9531	7.84033
P09622	DLD	Dihydrolipoyl dehydrogenase, mitochondrial OS=Homo sapiens OX=9606 GN=DLD PE=1 SV=2 - [DLDH_HUMAN]	NO	NO	1.2	5.4	2.90909	0.59	2	7.2	2.73333	0.18	1.28125	3	0	3	0	0	10	2	8	3	4	0	7	0	3	0	2	9	6	9	10	509	54.143	7.85498
Q12959-8	DLG1	Isoform 8 of Disks large homolog 1 OS=Homo sapiens OX=9606 GN=DLG1 - [DLG1_HUMAN]	NO	NO	0	0.4	1.4	0.19	0	0.4	1.4	0.19	1	0	0	0	0	0	0	0	0	2	0	0	0	0	0	0	0	0	0	0	2	788	87.1941	6.55127
Q15700-3	DLG2	Isoform 3 of Disks large homolog 2 OS=Homo sapiens OX=9606 GN=DLG2 - [DLG2_HUMAN]	NO	NO	0	1	2	0.39	0	0.6	1.6	0.2	0.8	0	0	0	0	0	0	0	3	0	2	0	0	0	0	0	0	0	0	3	0	749	83.3534	6.07471
Q92796	DLG3	Disks large homolog 3 OS=Homo sapiens OX=9606 GN=DLG3 PE=1 SV=2 - [DLG3_HUMAN]	NO	NO	0	0.4	1.4	0.19	0	0	1	#N/A	0.714286	0	0	0	0	0	0	0	2	0	0	0	0	0	0	0	0	0	0	0	0	817	90.2576	7.03467
P78352-3	DLG4	Isoform 3 of Disks large homolog 4 OS=Homo sapiens OX=9606 GN=DLG4 - [DLG4_HUMAN]	NO	NO	2	6.6	2.53333	0.57	1	8	4.5	0.65	1.18421	0	2	6	0	2	8	6	8	3	8	0	5	0	0	0	0	7	6	14	13	721	80.0756	5.93506
O14490-7	DLGAP1	Isoform 7 of Disks large-associated protein 1 OS=Homo sapiens OX=9606 GN=DLGAP1 - [DLGP1_HUMAN]	NO	NO	0	1.6	2.6	0.58	0	1.8	2.8	0.59	1.07692	0	0	0	0	0	0	2	2	0	4	0	0	0	0	0	0	4	0	3	2	929	103.516	6.771
P36957	DLST	Dihydrolipoyllysine-residue succinyltransferase component of 2-oxoglutarate dehydrogenase complex, mitochondrial OS=Homo sapiens OX=9606 GN=DLST PE=1 SV=4 - [ODO2_HUMAN]	NO	NO	5.6	6.6	1.15152	0	4.6	6.8	1.39286	0	1.02632	6	6	5	6	5	8	5	10	5	5	3	7	5	4	4	3	6	9	7	9	453	48.7245	8.95361
Q99766	DMAC2L	ATP synthase subunit s, mitochondrial OS=Homo sapiens OX=9606 GN=DMAC2L PE=1 SV=3 - [ATP5S_HUMAN]	NO	NO	0	0	1	#N/A	0	0.4	1.4	0.19	1.4	0	0	0	0	0	0	0	0	0	0	0	0	0	0	0	0	0	2	0	0	215	24.8496	7.56201
Q08495-4	DMTN	Isoform 4 of Dematin OS=Homo sapiens OX=9606 GN=DMTN - [DEMA_HUMAN]	NO	NO	1	2.4	1.7	0.39	0.8	1.8	1.55556	0.17	0.823529	0	0	3	0	2	3	0	5	0	4	0	4	0	0	0	0	0	3	3	3	365	41.5322	8.73389
Q8TDJ6	DMXL2	DmX-like protein 2 OS=Homo sapiens OX=9606 GN=DMXL2 PE=1 SV=2 - [DMXL2_HUMAN]	NO	NO	0.6	3	2.5	0.49	0	4.6	5.6	0.79	1.4	0	0	3	0	0	2	0	7	0	6	0	0	0	0	0	0	6	2	11	4	3036	339.427	6.37939
P31689	DNAJA1	DnaJ homolog subfamily A member 1 OS=Homo sapiens OX=9606 GN=DNAJA1 PE=1 SV=2 - [DNJA1_HUMAN]	NO	NO	0.4	3.2	3	0.66	1.2	3.4	2	0.08	1.04762	0	0	2	0	0	3	0	8	2	3	0	0	2	2	2	2	4	5	3	3	397	44.8395	7.07861
O60884	DNAJA2	DnaJ homolog subfamily A member 2 OS=Homo sapiens OX=9606 GN=DNAJA2 PE=1 SV=1 - [DNJA2_HUMAN]	NO	NO	0.4	2.6	2.57143	0.65	0.8	3.2	2.33333	0.4	1.16667	2	0	0	0	0	5	2	3	3	0	0	0	2	0	2	0	3	6	2	5	412	45.7166	6.48096
Q96EY1-2	DNAJA3	Isoform 2 of DnaJ homolog subfamily A member 3, mitochondrial OS=Homo sapiens OX=9606 GN=DNAJA3 - [DNJA3_HUMAN]	NO	NO	0	0.4	1.4	0.19	0	0.4	1.4	0.19	1	0	0	0	0	0	0	0	2	0	0	0	0	0	0	0	0	2	0	0	0	453	49.5802	9.39307
P25685	DNAJB1	DnaJ homolog subfamily B member 1 OS=Homo sapiens OX=9606 GN=DNAJB1 PE=1 SV=4 - [DNJB1_HUMAN]	NO	NO	0.8	1.8	1.55556	0.31	1.6	2	1.15385	0.01	1.07143	0	2	0	0	2	2	0	5	0	2	0	4	2	2	0	0	2	5	0	3	340	38.0204	8.63135
Q9UBS4	DNAJB11	DnaJ homolog subfamily B member 11 OS=Homo sapiens OX=9606 GN=DNAJB11 PE=1 SV=1 - [DJB11_HUMAN]	NO	NO	0	0.6	1.6	0.2	0	0	1	#N/A	0.625	0	0	0	0	0	3	0	0	0	0	0	0	0	0	0	0	0	0	0	0	358	40.4886	6.17627
P25686	DNAJB2	DnaJ homolog subfamily B member 2 OS=Homo sapiens OX=9606 GN=DNAJB2 PE=1 SV=3 - [DNJB2_HUMAN]	NO	NO	1	2	1.5	0.3	0	2.6	3.6	0.6	1.2	0	0	3	0	2	2	0	5	3	0	0	0	0	0	0	0	5	3	0	5	324	35.5584	5.94775
Q9UDY4	DNAJB4	DnaJ homolog subfamily B member 4 OS=Homo sapiens OX=9606 GN=DNAJB4 PE=1 SV=1 - [DNJB4_HUMAN]	NO	NO	0	1.8	2.8	0.78	0.4	2.6	2.57143	0.52	1.28571	0	0	0	0	0	2	2	3	0	2	0	0	2	0	0	0	2	4	3	4	337	37.7831	8.49951
O75190-3	DNAJB6	Isoform C of DnaJ homolog subfamily B member 6 OS=Homo sapiens OX=9606 GN=DNAJB6 - [DNJB6_HUMAN]	NO	NO	0.4	1	1.42857	0.29	0	1.4	2.4	0.58	1.2	0	0	2	0	0	2	0	0	3	0	0	0	0	0	0	0	0	3	2	2	325	35.6925	6.90283
Q9NVH1-3	DNAJC11	Isoform 3 of DnaJ homolog subfamily C member 11 OS=Homo sapiens OX=9606 GN=DNAJC11 - [DJC11_HUMAN]	NO	NO	0	0.4	1.4	0.19	0	1.6	2.6	0.58	1.85714	0	0	0	0	0	0	0	0	0	2	0	0	0	0	0	0	0	4	2	2	507	57.1615	7.53271
O75165	DNAJC13	DnaJ homolog subfamily C member 13 OS=Homo sapiens OX=9606 GN=DNAJC13 PE=1 SV=5 - [DJC13_HUMAN]	NO	NO	0	0.4	1.4	0.19	0	0	1	#N/A	0.714286	0	0	0	0	0	2	0	0	0	0	0	0	0	0	0	0	0	0	0	0	2243	254.252	6.7417
Q13217	DNAJC3	DnaJ homolog subfamily C member 3 OS=Homo sapiens OX=9606 GN=DNAJC3 PE=1 SV=1 - [DNJC3_HUMAN]	NO	NO	0	0.4	1.4	0.19	0	0	1	#N/A	0.714286	0	0	0	0	0	2	0	0	0	0	0	0	0	0	0	0	0	0	0	0	504	57.5442	6.15088
Q9H3Z4-2	DNAJC5	Isoform 2 of DnaJ homolog subfamily C member 5 OS=Homo sapiens OX=9606 GN=DNAJC5 - [DNJC5_HUMAN]	NO	NO	2.6	3.8	1.33333	0.05	2	3.8	1.6	0.03	1	4	2	5	0	2	6	2	4	2	5	2	4	0	2	2	2	4	3	4	6	167	18.7888	5.59229
O75061-4	DNAJC6	Isoform 4 of Putative tyrosine-protein phosphatase auxilin OS=Homo sapiens OX=9606 GN=DNAJC6 - [AUXI_HUMAN]	NO	NO	2.2	5.4	2	0.28	0.4	8	6.42857	0.79	1.40625	2	0	5	2	2	4	3	10	5	5	0	2	0	0	0	0	6	12	11	11	900	98.5869	7.35693
O75937	DNAJC8	DnaJ homolog subfamily C member 8 OS=Homo sapiens OX=9606 GN=DNAJC8 PE=1 SV=2 - [DNJC8_HUMAN]	NO	NO	0	0.4	1.4	0.19	0	0.6	1.6	0.2	1.14286	0	0	0	0	0	0	0	2	0	0	0	0	0	0	0	0	0	3	0	0	253	29.8234	9.05615
Q05193	DNM1	Dynamin-1 OS=Homo sapiens OX=9606 GN=DNM1 PE=1 SV=2 - [DYN1_HUMAN]	NO	YES	25.4	43.6	1.68939	0	21.8	50.4	2.25439	0	1.15247	21	24	34	24	24	49	37	56	34	42	21	36	19	19	14	31	56	48	65	52	864	97.347	7.1665
Q05193-2	DNM1	Isoform 2 of Dynamin-1 OS=Homo sapiens OX=9606 GN=DNM1 - [DYN1_HUMAN]	NO	YES	25.2	43.4	1.69466	0	21.6	49.8	2.24779	0	1.14414	21	24	33	24	24	48	37	56	34	42	21	35	19	19	14	31	56	47	63	52	864	97.2019	6.87354
O00429-8	DNM1L	Isoform 8 of Dynamin-1-like protein OS=Homo sapiens OX=9606 GN=DNM1L - [DNM1L_HUMAN]	NO	NO	6.4	13.2	1.91892	0.39	4	13.4	2.88	0.23	1.01408	7	6	10	5	4	20	5	20	9	12	4	11	3	0	2	6	15	18	21	7	738	82.0062	6.96143
P50570-3	DNM2	Isoform 3 of Dynamin-2 OS=Homo sapiens OX=9606 GN=DNM2 - [DYN2_HUMAN]	NO	YES	15.2	14.4	0.950617	0	11.8	14.4	1.20312	0	1	19	8	24	12	13	22	11	15	13	11	11	15	13	10	10	9	15	21	13	14	866	97.4929	7.6499
Q9UQ16-2	DNM3	Isoform 2 of Dynamin-3 OS=Homo sapiens OX=9606 GN=DNM3 - [DYN3_HUMAN]	NO	NO	12.6	23.4	1.79412	0	9.4	25.4	2.53846	0.44	1.08197	10	12	21	10	10	23	22	31	17	24	8	14	8	9	8	17	31	23	30	26	859	96.6214	8.22119
Q92608	DOCK2	Dedicator of cytokinesis protein 2 OS=Homo sapiens OX=9606 GN=DOCK2 PE=1 SV=2 - [DOCK2_HUMAN]	NO	NO	3	0.6	0.4	0	4.2	0	0.192308	#N/A	0.625	4	2	2	4	3	3	0	0	0	0	2	4	9	3	3	0	0	0	0	0	1830	211.812	6.87354
Q8N1I0	DOCK4	Dedicator of cytokinesis protein 4 OS=Homo sapiens OX=9606 GN=DOCK4 PE=1 SV=3 - [DOCK4_HUMAN]	NO	NO	2.2	0.4	0.4375	0	1.6	1	0.769231	0	1.42857	7	0	2	0	2	2	0	0	0	0	0	2	4	2	0	0	3	2	0	0	1966	225.063	7.6499
Q9H7D0	DOCK5	Dedicator of cytokinesis protein 5 OS=Homo sapiens OX=9606 GN=DOCK5 PE=1 SV=3 - [DOCK5_HUMAN]	NO	NO	0	0	1	#N/A	0.4	0.4	1	0.08	1.4	0	0	0	0	0	0	0	0	0	0	0	0	2	0	0	0	0	2	0	0	1870	215.172	7.95752
Q8NF50-4	DOCK8	Isoform 4 of Dedicator of cytokinesis protein 8 OS=Homo sapiens OX=9606 GN=DOCK8 - [DOCK8_HUMAN]	NO	NO	1.6	0	0.384615	#N/A	0.8	0	0.555556	#N/A	1	4	0	0	0	4	0	0	0	0	0	2	2	0	0	0	0	0	0	0	0	1999	227.332	6.7417
O60762	DPM1	Dolichol-phosphate mannosyltransferase subunit 1 OS=Homo sapiens OX=9606 GN=DPM1 PE=1 SV=1 - [DPM1_HUMAN]	NO	NO	0	0.4	1.4	0.19	0	0	1	#N/A	0.714286	0	0	0	0	0	2	0	0	0	0	0	0	0	0	0	0	0	0	0	0	260	29.6158	9.56885
Q8N608-4	DPP10	Isoform 4 of Inactive dipeptidyl peptidase 10 OS=Homo sapiens OX=9606 GN=DPP10 - [DPP10_HUMAN]	NO	NO	0	0	1	#N/A	0	0	1	#N/A	1	0	0	0	0	0	0	0	0	0	0	0	0	0	0	0	0	0	0	0	0	746	85.4255	6.26514
P42658-2	DPP6	Isoform DPPX-S of Dipeptidyl aminopeptidase-like protein 6 OS=Homo sapiens OX=9606 GN=DPP6 - [DPP6_HUMAN]	NO	NO	0	0.4	1.4	0.19	0	0	1	#N/A	0.714286	0	0	0	0	0	0	0	0	0	2	0	0	0	0	0	0	0	0	0	0	803	91.2839	6.32861
Q16555-2	DPYSL2	Isoform 2 of Dihydropyrimidinase-related protein 2 OS=Homo sapiens OX=9606 GN=DPYSL2 - [DPYL2_HUMAN]	NO	NO	33	42	1.26471	0	38.2	48.4	1.2602	0	1.14884	27	34	37	39	28	42	38	44	44	42	31	52	33	39	36	32	53	43	62	52	536	58.1264	6.15088
Q14195-2	DPYSL3	Isoform LCRMP-4 of Dihydropyrimidinase-related protein 3 OS=Homo sapiens OX=9606 GN=DPYSL3 - [DPYL3_HUMAN]	NO	NO	6.6	9	1.31579	0	9.4	11.8	1.23077	0	1.28	8	6	6	7	6	12	4	9	9	11	4	7	11	12	13	6	8	16	18	11	684	73.8649	6.354
O14531	DPYSL4	Dihydropyrimidinase-related protein 4 OS=Homo sapiens OX=9606 GN=DPYSL4 PE=1 SV=2 - [DPYL4_HUMAN]	NO	NO	0	2	3	0.6	0	2.6	3.6	0.6	1.2	0	0	0	0	0	3	0	4	0	3	0	0	0	0	0	0	5	0	3	5	572	61.8384	7.09326
Q9BPU6	DPYSL5	Dihydropyrimidinase-related protein 5 OS=Homo sapiens OX=9606 GN=DPYSL5 PE=1 SV=1 - [DPYL5_HUMAN]	NO	NO	0	0.4	1.4	0.19	0	1	2	0.39	1.42857	0	0	0	0	0	0	0	0	0	2	0	0	0	0	0	0	2	0	3	0	564	61.3822	7.1958
Q9Y295	DRG1	Developmentally-regulated GTP-binding protein 1 OS=Homo sapiens OX=9606 GN=DRG1 PE=1 SV=1 - [DRG1_HUMAN]	NO	NO	0	0.4	1.4	0.19	0	1	2	0.39	1.42857	0	0	0	0	0	0	0	2	0	0	0	0	0	0	0	0	0	3	0	2	367	40.5168	8.89502
Q08554-2	DSC1	Isoform 1B of Desmocollin-1 OS=Homo sapiens OX=9606 GN=DSC1 - [DSC1_HUMAN]	NO	NO	0.6	0	0.625	#N/A	1	0	0.5	#N/A	1	0	3	0	0	0	0	0	0	0	0	0	3	0	2	0	0	0	0	0	0	840	93.776	5.52881
Q02413	DSG1	Desmoglein-1 OS=Homo sapiens OX=9606 GN=DSG1 PE=1 SV=2 - [DSG1_HUMAN]	NO	NO	1.8	0	0.357143	#N/A	1	0	0.5	#N/A	1	0	9	0	0	0	0	0	0	0	0	0	5	0	0	0	0	0	0	0	0	1049	113.676	5.03369
P15924	DSP	Desmoplakin OS=Homo sapiens OX=9606 GN=DSP PE=1 SV=3 - [DESP_HUMAN]	NO	NO	3	0	0.25	#N/A	2.4	0.4	0.411765	0	1.4	2	11	0	0	2	0	0	0	0	0	0	8	0	4	0	2	0	0	0	0	2871	331.569	6.81494
Q03001-8	DST	Isoform 2 of Dystonin OS=Homo sapiens OX=9606 GN=DST - [DYST_HUMAN]	NO	NO	0	1.2	2.2	0.39	0	1	2	0.2	0.909091	0	0	0	0	0	2	0	4	0	0	0	0	0	0	0	0	0	0	5	0	5171	590.67	5.68115
P60981	DSTN	Destrin OS=Homo sapiens OX=9606 GN=DSTN PE=1 SV=3 - [DEST_HUMAN]	NO	NO	2.8	1.6	0.684211	0	1	4	2.5	0.3	1.92308	3	2	3	3	3	0	2	3	0	3	0	3	0	2	0	2	5	5	5	3	165	18.4935	7.85498
Q9Y4J8-17	DTNA	Isoform 17 of Dystrobrevin alpha OS=Homo sapiens OX=9606 GN=DTNA - [DTNA_HUMAN]	NO	NO	1.4	2.4	1.41667	0.22	0	3	4	0.6	1.17647	0	2	3	0	2	8	0	2	0	2	0	0	0	0	0	0	0	8	3	4	770	86.7265	6.93213
P51452	DUSP3	Dual specificity protein phosphatase 3 OS=Homo sapiens OX=9606 GN=DUSP3 PE=1 SV=1 - [DUS3_HUMAN]	NO	NO	0.8	2.8	2.11111	0.52	1.6	1.8	1.07692	0	0.736842	0	0	2	2	0	0	2	5	3	4	2	2	4	0	0	0	0	3	3	3	185	20.4653	7.79639
Q14204	DYNC1H1	Cytoplasmic dynein 1 heavy chain 1 OS=Homo sapiens OX=9606 GN=DYNC1H1 PE=1 SV=5 - [DYHC1_HUMAN]	NO	NO	51.4	97	1.87023	0	46.2	104	2.22458	0.18	1.07143	42	42	77	49	47	117	67	138	66	97	34	62	54	44	37	56	121	146	107	90	4646	532.072	6.40479
O14576-3	DYNC1I1	Isoform 3 of Cytoplasmic dynein 1 intermediate chain 1 OS=Homo sapiens OX=9606 GN=DYNC1I1 - [DC1I1_HUMAN]	NO	NO	0	1.8	2.8	0.58	0	1.6	2.6	0.58	0.928571	0	0	0	0	0	0	2	5	0	2	0	0	0	0	0	0	2	4	0	2	608	68.5326	5.19873
Q13409-6	DYNC1I2	Isoform 2F of Cytoplasmic dynein 1 intermediate chain 2 OS=Homo sapiens OX=9606 GN=DYNC1I2 - [DC1I2_HUMAN]	NO	NO	1	1.6	1.3	0.23	1	2.4	1.7	0.08	1.30769	0	0	2	3	0	0	2	4	0	2	0	2	3	0	0	2	3	4	3	0	611	68.2557	5.2876
P63167	DYNLL1	Dynein light chain 1, cytoplasmic OS=Homo sapiens OX=9606 GN=DYNLL1 PE=1 SV=1 - [DYL1_HUMAN]	NO	NO	1.2	3.4	2	0.49	2.2	4.2	1.625	0.02	1.18182	2	4	0	0	0	4	5	4	0	4	2	3	3	3	0	4	0	6	5	6	89	10.3591	7.40088
Q9NP97	DYNLRB1	Dynein light chain roadblock-type 1 OS=Homo sapiens OX=9606 GN=DYNLRB1 PE=1 SV=3 - [DLRB1_HUMAN]	NO	NO	0	0.8	1.8	0.2	0	0.8	1.8	0.38	1	0	0	0	0	0	0	0	4	0	0	0	0	0	0	0	0	2	2	0	0	96	10.9147	7.25439
Q13011	ECH1	Delta(3,5)-Delta(2,4)-dienoyl-CoA isomerase, mitochondrial OS=Homo sapiens OX=9606 GN=ECH1 PE=1 SV=2 - [ECH1_HUMAN]	NO	NO	0	0.6	1.6	0.2	0	0	1	#N/A	0.625	0	0	0	0	0	0	0	3	0	0	0	0	0	0	0	0	0	0	0	0	328	35.7934	8.00146
Q9NTX5-3	ECHDC1	Isoform 3 of Ethylmalonyl-CoA decarboxylase OS=Homo sapiens OX=9606 GN=ECHDC1 - [ECHD1_HUMAN]	NO	NO	0.4	0.4	1	0.13	0.6	0	0.625	#N/A	0.714286	2	0	0	0	0	2	0	0	0	0	0	3	0	0	0	0	0	0	0	0	226	24.843	7.10791
P30084	ECHS1	Enoyl-CoA hydratase, mitochondrial OS=Homo sapiens OX=9606 GN=ECHS1 PE=1 SV=4 - [ECHM_HUMAN]	NO	NO	0.8	2.4	1.88889	0.43	2.4	2.4	1	0	1	2	2	0	0	0	5	2	2	0	3	3	3	3	0	3	0	2	3	3	4	290	31.3671	8.07471
Q5VYK3	ECPAS	Proteasome adapter and scaffold protein ECM29 OS=Homo sapiens OX=9606 GN=ECPAS PE=1 SV=2 - [ECM29_HUMAN]	NO	NO	0	0.6	1.6	0.2	0	0	1	#N/A	0.625	0	0	0	0	0	0	0	3	0	0	0	0	0	0	0	0	0	0	0	0	1845	204.16	7.12256
Q6P2E9	EDC4	Enhancer of mRNA-decapping protein 4 OS=Homo sapiens OX=9606 GN=EDC4 PE=1 SV=1 - [EDC4_HUMAN]	NO	NO	0	0	1	#N/A	0	0.6	1.6	0.2	1.6	0	0	0	0	0	0	0	0	0	0	0	0	0	0	0	0	0	3	0	0	1401	151.567	5.85889
Q15075	EEA1	Early endosome antigen 1 OS=Homo sapiens OX=9606 GN=EEA1 PE=1 SV=2 - [EEA1_HUMAN]	NO	NO	0	0	1	#N/A	0	0.6	1.6	0.2	1.6	0	0	0	0	0	0	0	0	0	0	0	0	0	0	0	0	3	0	0	0	1411	162.367	5.68115
Q05639	EEF1A2	Elongation factor 1-alpha 2 OS=Homo sapiens OX=9606 GN=EEF1A2 PE=1 SV=1 - [EF1A2_HUMAN]	NO	NO	11.8	16.6	1.375	0	8	19.2	2.24444	0.15	1.14773	14	10	17	10	8	22	10	20	15	16	9	13	8	4	6	10	22	27	22	15	463	50.4383	9.02686
P24534	EEF1B2	Elongation factor 1-beta OS=Homo sapiens OX=9606 GN=EEF1B2 PE=1 SV=3 - [EF1B_HUMAN]	NO	NO	0.6	2.6	2.25	0.57	0.8	1.8	1.55556	0.11	0.777778	0	0	3	0	0	2	2	5	0	4	0	0	2	2	0	0	0	3	3	3	225	24.7483	4.66553
P29692-2	EEF1D	Isoform 2 of Elongation factor 1-delta OS=Homo sapiens OX=9606 GN=EEF1D - [EF1D_HUMAN]	NO	NO	2.2	2.2	1	0.04	2.2	3.6	1.4375	0.14	1.4375	0	2	3	3	3	5	0	2	2	2	3	2	4	0	2	0	2	9	3	4	647	71.3641	6.41748
P26641	EEF1G	Elongation factor 1-gamma OS=Homo sapiens OX=9606 GN=EEF1G PE=1 SV=3 - [EF1G_HUMAN]	NO	YES	3.4	6.6	1.72727	0.21	3.6	6.4	1.6087	0.11	0.973684	3	4	5	2	3	7	3	12	6	5	3	5	5	3	2	3	4	12	8	5	437	50.0871	6.66846
P13639	EEF2	Elongation factor 2 OS=Homo sapiens OX=9606 GN=EEF2 PE=1 SV=4 - [EF2_HUMAN]	NO	NO	12	15.4	1.26154	0	11	14.4	1.28333	0	0.939024	8	10	19	9	14	21	11	19	11	15	11	14	14	7	9	11	16	23	13	9	858	95.277	6.82959
P57772	EEFSEC	Selenocysteine-specific elongation factor OS=Homo sapiens OX=9606 GN=EEFSEC PE=1 SV=4 - [SELB_HUMAN]	NO	NO	0	0	1	#N/A	0	0.4	1.4	0.19	1.4	0	0	0	0	0	0	0	0	0	0	0	0	0	0	0	0	0	2	0	0	596	65.2631	8.35303
Q96C19	EFHD2	EF-hand domain-containing protein D2 OS=Homo sapiens OX=9606 GN=EFHD2 PE=1 SV=1 - [EFHD2_HUMAN]	NO	NO	3.6	2.2	0.695652	0	2.4	2.6	1.05882	0	1.125	5	4	3	3	3	3	3	3	0	2	0	4	6	2	0	0	5	3	3	2	240	26.6805	5.19873
Q9Y2G0-3	EFR3B	Isoform 3 of Protein EFR3 homolog B OS=Homo sapiens OX=9606 GN=EFR3B - [EFR3B_HUMAN]	NO	NO	0	0	1	#N/A	0	0	1	#N/A	1	0	0	0	0	0	0	0	0	0	0	0	0	0	0	0	0	0	0	0	0	728	82.2377	6.82959
Q9GZT9-2	EGLN1	Isoform 2 of Egl nine homolog 1 OS=Homo sapiens OX=9606 GN=EGLN1 - [EGLN1_HUMAN]	NO	NO	0	0	1	#N/A	0	0.6	1.6	0.2	1.6	0	0	0	0	0	0	0	0	0	0	0	0	0	0	0	0	0	3	0	0	404	43.6386	8.54346
Q9H4M9	EHD1	EH domain-containing protein 1 OS=Homo sapiens OX=9606 GN=EHD1 PE=1 SV=2 - [EHD1_HUMAN]	NO	NO	2	4.4	1.8	0.29	0.4	5.4	4.57143	0.75	1.18519	3	0	4	0	3	6	2	8	2	4	0	2	0	0	0	0	4	8	8	7	534	60.5887	6.82959
Q9NZN4	EHD2	EH domain-containing protein 2 OS=Homo sapiens OX=9606 GN=EHD2 PE=1 SV=2 - [EHD2_HUMAN]	NO	NO	1.6	2.8	1.46154	0.2	2	5.6	2.2	0.2	1.73684	0	0	3	2	3	3	0	5	4	2	0	5	5	0	0	2	5	17	2	2	543	61.1227	6.45557
Q9NZN3	EHD3	EH domain-containing protein 3 OS=Homo sapiens OX=9606 GN=EHD3 PE=1 SV=2 - [EHD3_HUMAN]	NO	NO	4.4	8	1.66667	0.13	2	11.4	4.13333	0.6	1.37778	5	2	9	2	4	12	5	12	4	7	0	7	3	0	0	0	10	13	20	14	535	60.8487	6.56592
Q9H223	EHD4	EH domain-containing protein 4 OS=Homo sapiens OX=9606 GN=EHD4 PE=1 SV=1 - [EHD4_HUMAN]	NO	NO	3.6	1.6	0.565217	0	4.8	1.8	0.482759	0	1.07692	3	3	6	0	6	4	0	2	2	0	2	5	10	3	4	0	2	2	3	2	541	61.1365	6.75635
O14602	EIF1AY	Eukaryotic translation initiation factor 1A, Y-chromosomal OS=Homo sapiens OX=9606 GN=EIF1AY PE=1 SV=4 - [IF1AY_HUMAN]	NO	NO	0	0.4	1.4	0.19	0	0	1	#N/A	0.714286	0	0	0	0	0	0	0	2	0	0	0	0	0	0	0	0	0	0	0	0	144	16.4323	5.23682
O60739	EIF1B	Eukaryotic translation initiation factor 1b OS=Homo sapiens OX=9606 GN=EIF1B PE=1 SV=2 - [EIF1B_HUMAN]	NO	NO	0	0	1	#N/A	0	0.4	1.4	0.19	1.4	0	0	0	0	0	0	0	0	0	0	0	0	0	0	0	0	0	2	0	0	113	12.8157	7.37158
P19525-2	EIF2AK2	Isoform 2 of Interferon-induced, double-stranded RNA-activated protein kinase OS=Homo sapiens OX=9606 GN=EIF2AK2 - [E2AK2_HUMAN]	NO	NO	1.4	2.2	1.33333	0.28	0.4	1.6	1.85714	0.32	0.8125	0	2	3	0	2	4	0	7	0	0	0	0	2	0	0	0	2	4	0	2	510	57.3552	8.03076
P49770	EIF2B2	Translation initiation factor eIF-2B subunit beta OS=Homo sapiens OX=9606 GN=EIF2B2 PE=1 SV=3 - [EI2BB_HUMAN]	NO	NO	0	0.4	1.4	0.19	0	0	1	#N/A	0.714286	0	0	0	0	0	0	0	2	0	0	0	0	0	0	0	0	0	0	0	0	351	38.9649	6.16357
Q9NR50	EIF2B3	Translation initiation factor eIF-2B subunit gamma OS=Homo sapiens OX=9606 GN=EIF2B3 PE=1 SV=1 - [EI2BG_HUMAN]	NO	NO	0	2.6	3.6	0.79	0	1.4	2.4	0.39	0.666667	0	0	0	0	0	2	0	4	4	3	0	0	0	0	0	0	5	2	0	0	452	50.208	6.46826
Q9UI10-3	EIF2B4	Isoform 3 of Translation initiation factor eIF-2B subunit delta OS=Homo sapiens OX=9606 GN=EIF2B4 - [EI2BD_HUMAN]	NO	NO	0	0	1	#N/A	0	0	1	#N/A	1	0	0	0	0	0	0	0	0	0	0	0	0	0	0	0	0	0	0	0	0	522	57.4223	9.37842
Q13144	EIF2B5	Translation initiation factor eIF-2B subunit epsilon OS=Homo sapiens OX=9606 GN=EIF2B5 PE=1 SV=3 - [EI2BE_HUMAN]	NO	NO	0	1	2	0.39	0	0	1	#N/A	0.5	0	0	0	0	0	0	0	2	0	3	0	0	0	0	0	0	0	0	0	0	721	80.3293	5.08447
P05198	EIF2S1	Eukaryotic translation initiation factor 2 subunit 1 OS=Homo sapiens OX=9606 GN=EIF2S1 PE=1 SV=3 - [IF2A_HUMAN]	NO	NO	0.8	0.8	1	0.13	1	1	1	0.02	1.11111	0	0	0	2	2	2	2	0	0	0	0	3	2	0	0	0	2	3	0	0	315	36.0894	5.08447
P20042	EIF2S2	Eukaryotic translation initiation factor 2 subunit 2 OS=Homo sapiens OX=9606 GN=EIF2S2 PE=1 SV=2 - [IF2B_HUMAN]	NO	NO	0	0.8	1.8	0.38	0.4	1	1.42857	0.21	1.11111	0	0	0	0	0	2	0	2	0	0	0	0	2	0	0	0	0	3	0	2	333	38.3644	5.79541
P41091	EIF2S3	Eukaryotic translation initiation factor 2 subunit 3 OS=Homo sapiens OX=9606 GN=EIF2S3 PE=1 SV=3 - [IF2G_HUMAN]	NO	NO	0	0.4	1.4	0.19	0.4	0.6	1.14286	0.13	1.14286	0	0	0	0	0	2	0	0	0	0	0	0	2	0	0	0	0	3	0	0	472	51.0772	8.39697
Q14152	EIF3A	Eukaryotic translation initiation factor 3 subunit A OS=Homo sapiens OX=9606 GN=EIF3A PE=1 SV=1 - [EIF3A_HUMAN]	NO	NO	0	1.8	2.8	0.39	0	4	5	0.79	1.78571	0	0	0	0	0	0	0	7	0	2	0	0	0	0	0	0	2	11	4	3	1382	166.468	6.78564
P55884	EIF3B	Eukaryotic translation initiation factor 3 subunit B OS=Homo sapiens OX=9606 GN=EIF3B PE=1 SV=3 - [EIF3B_HUMAN]	NO	NO	0	0.6	1.6	0.2	0	1.4	2.4	0.39	1.5	0	0	0	0	0	0	0	3	0	0	0	0	0	0	0	0	0	5	2	0	814	92.4238	4.99561
Q99613-2	EIF3C	Isoform 2 of Eukaryotic translation initiation factor 3 subunit C OS=Homo sapiens OX=9606 GN=EIF3C - [EIF3C_HUMAN]	NO	NO	0.8	1.4	1.33333	0.28	0.6	2	1.875	0.27	1.25	0	2	0	2	0	0	0	4	0	3	0	3	0	0	0	2	2	4	0	2	903	104.036	5.63037
O15371-2	EIF3D	Isoform 2 of Eukaryotic translation initiation factor 3 subunit D OS=Homo sapiens OX=9606 GN=EIF3D - [EIF3D_HUMAN]	NO	NO	0	0.8	1.8	0.38	0	0.4	1.4	0.19	0.777778	0	0	0	0	0	0	0	2	0	2	0	0	0	0	0	0	0	2	0	0	499	58.1037	5.70654
P60228	EIF3E	Eukaryotic translation initiation factor 3 subunit E OS=Homo sapiens OX=9606 GN=EIF3E PE=1 SV=1 - [EIF3E_HUMAN]	NO	NO	0.4	0.4	1	0.13	0.6	1.4	1.5	0.19	1.71429	0	0	2	0	0	0	0	2	0	0	0	0	3	0	0	0	0	5	2	0	445	52.1874	6.03662
O00303	EIF3F	Eukaryotic translation initiation factor 3 subunit F OS=Homo sapiens OX=9606 GN=EIF3F PE=1 SV=1 - [EIF3F_HUMAN]	NO	NO	0	0.4	1.4	0.19	0	0.4	1.4	0.19	1	0	0	0	0	0	0	0	2	0	0	0	0	0	0	0	0	0	2	0	0	357	37.5402	5.45264
O75821	EIF3G	Eukaryotic translation initiation factor 3 subunit G OS=Homo sapiens OX=9606 GN=EIF3G PE=1 SV=2 - [EIF3G_HUMAN]	NO	NO	0	0.6	1.6	0.2	0	0	1	#N/A	0.625	0	0	0	0	0	0	0	3	0	0	0	0	0	0	0	0	0	0	0	0	320	35.5889	6.12549
O15372	EIF3H	Eukaryotic translation initiation factor 3 subunit H OS=Homo sapiens OX=9606 GN=EIF3H PE=1 SV=1 - [EIF3H_HUMAN]	NO	NO	0	0.4	1.4	0.19	0	0	1	#N/A	0.714286	0	0	0	0	0	0	0	2	0	0	0	0	0	0	0	0	0	0	0	0	352	39.9051	6.53662
Q13347	EIF3I	Eukaryotic translation initiation factor 3 subunit I OS=Homo sapiens OX=9606 GN=EIF3I PE=1 SV=1 - [EIF3I_HUMAN]	NO	NO	0	0.4	1.4	0.19	0.4	1.4	1.71429	0.28	1.71429	0	0	0	0	0	0	0	0	0	2	0	0	2	0	0	0	0	4	3	0	325	36.4786	5.64307
O75822-3	EIF3J	Isoform 3 of Eukaryotic translation initiation factor 3 subunit J OS=Homo sapiens OX=9606 GN=EIF3J - [EIF3J_HUMAN]	NO	NO	0	0	1	#N/A	0	0.4	1.4	0.19	1.4	0	0	0	0	0	0	0	0	0	0	0	0	0	0	0	0	0	0	2	0	209	23.0124	4.64014
Q9Y262	EIF3L	Eukaryotic translation initiation factor 3 subunit L OS=Homo sapiens OX=9606 GN=EIF3L PE=1 SV=1 - [EIF3L_HUMAN]	NO	NO	0	1.2	2.2	0.39	1.2	1.4	1.09091	0.13	1.09091	0	0	0	0	0	0	0	4	2	0	0	0	6	0	0	0	0	7	0	0	564	66.6844	6.34131
P60842	EIF4A1	Eukaryotic initiation factor 4A-I OS=Homo sapiens OX=9606 GN=EIF4A1 PE=1 SV=1 - [IF4A1_HUMAN]	NO	NO	8	11.8	1.42222	0	6.4	9.2	1.37838	0	0.796875	8	4	10	7	11	15	7	16	12	9	4	10	8	3	7	4	13	13	7	9	406	46.1246	5.47803
Q14240	EIF4A2	Eukaryotic initiation factor 4A-II OS=Homo sapiens OX=9606 GN=EIF4A2 PE=1 SV=2 - [IF4A2_HUMAN]	NO	YES	7.4	10.2	1.33333	0	5.4	10	1.71875	0	0.982143	10	6	9	6	6	13	6	14	9	9	4	7	5	3	8	4	13	13	9	11	407	46.3728	5.47803
P38919	EIF4A3	Eukaryotic initiation factor 4A-III OS=Homo sapiens OX=9606 GN=EIF4A3 PE=1 SV=4 - [IF4A3_HUMAN]	NO	NO	1.4	6.8	3.25	0.66	2	5	2	0.14	0.769231	3	0	2	2	0	13	3	8	7	3	0	4	4	0	2	2	5	10	4	4	411	46.8412	6.72705
Q04637-6	EIF4G1	Isoform E of Eukaryotic translation initiation factor 4 gamma 1 OS=Homo sapiens OX=9606 GN=EIF4G1 - [IF4G1_HUMAN]	NO	NO	0	0.4	1.4	0.19	0.4	1.4	1.71429	0.19	1.71429	0	0	0	0	0	0	0	2	0	0	0	0	2	0	0	0	0	7	0	0	1403	154.709	5.16064
P78344-2	EIF4G2	Isoform 2 of Eukaryotic translation initiation factor 4 gamma 2 OS=Homo sapiens OX=9606 GN=EIF4G2 - [IF4G2_HUMAN]	NO	NO	0	2	3	0.59	0.6	2.2	2	0.28	1.06667	0	0	0	0	0	4	0	4	0	2	0	0	3	0	0	0	0	8	3	0	869	98.0877	6.99072
Q15056-2	EIF4H	Isoform Short of Eukaryotic translation initiation factor 4H OS=Homo sapiens OX=9606 GN=EIF4H - [IF4H_HUMAN]	NO	NO	0	2.4	3.4	0.59	0.4	1.6	1.85714	0.32	0.764706	0	0	0	0	0	4	0	6	2	0	0	2	0	0	0	0	4	2	2	0	228	25.1845	8.08936
P55010	EIF5	Eukaryotic translation initiation factor 5 OS=Homo sapiens OX=9606 GN=EIF5 PE=1 SV=2 - [IF5_HUMAN]	NO	NO	0.6	2	1.875	0.41	0	2.6	3.6	0.59	1.2	0	0	3	0	0	2	2	6	0	0	0	0	0	0	0	0	2	5	6	0	431	49.1918	5.57959
P63241	EIF5A	Eukaryotic translation initiation factor 5A-1 OS=Homo sapiens OX=9606 GN=EIF5A PE=1 SV=2 - [IF5A1_HUMAN]	NO	NO	1	2.4	1.7	0.37	1.2	3.2	1.90909	0.18	1.23529	0	3	2	0	0	3	0	4	3	2	0	0	4	0	2	0	2	8	4	2	154	16.8214	5.23682
Q15717	ELAVL1	ELAV-like protein 1 OS=Homo sapiens OX=9606 GN=ELAVL1 PE=1 SV=2 - [ELAV1_HUMAN]	NO	NO	1	3.4	2.2	0.42	1.2	3.2	1.90909	0.2	0.954545	0	0	2	3	0	9	2	6	0	0	0	2	2	0	2	3	0	11	0	2	326	36.0692	9.17334
Q14576	ELAVL3	ELAV-like protein 3 OS=Homo sapiens OX=9606 GN=ELAVL3 PE=2 SV=3 - [ELAV3_HUMAN]	NO	NO	1	6.6	3.8	0.79	0.8	5.2	3.44444	0.73	0.815789	0	0	2	3	0	10	4	11	5	3	0	2	0	0	2	5	5	9	0	7	367	39.5223	9.27588
P26378-2	ELAVL4	Isoform 2 of ELAV-like protein 4 OS=Homo sapiens OX=9606 GN=ELAVL4 - [ELAV4_HUMAN]	NO	NO	1.4	8	3.75	0.78	1.4	5.2	2.58333	0.23	0.688889	0	0	3	4	0	14	6	10	4	6	0	4	0	0	3	5	5	7	2	7	366	40.3534	9.39307
Q92556	ELMO1	Engulfment and cell motility protein 1 OS=Homo sapiens OX=9606 GN=ELMO1 PE=1 SV=2 - [ELMO1_HUMAN]	NO	NO	4.4	1.6	0.481481	0	3.2	1.4	0.571429	0	0.923077	10	3	2	5	2	6	0	0	2	0	0	7	4	3	2	0	0	7	0	0	727	83.7756	6.27783
Q96JJ3-3	ELMO2	Isoform 2 of Engulfment and cell motility protein 2 OS=Homo sapiens OX=9606 GN=ELMO2 - [ELMO2_HUMAN]	NO	NO	0.6	0.4	0.875	0.11	0	0.4	1.4	0.19	1	3	0	0	0	0	2	0	0	0	0	0	0	0	0	0	0	0	2	0	0	632	72.7511	5.96045
P15502-5	ELN	Isoform 5 of Elastin OS=Homo sapiens OX=9606 GN=ELN - [ELN_HUMAN]	NO	NO	0	0.6	1.6	0.2	0	0	1	#N/A	0.625	0	0	0	0	0	0	3	0	0	0	0	0	0	0	0	0	0	0	0	0	711	61.567	10.4478
Q15370	ELOB	Elongin-B OS=Homo sapiens OX=9606 GN=ELOB PE=1 SV=1 - [ELOB_HUMAN]	NO	NO	1.6	2.2	1.23077	0.07	1.8	1.8	1	0.01	0.875	2	0	3	3	0	3	2	3	3	0	2	0	2	3	2	2	0	4	3	0	118	13.1246	4.88135
Q15369	ELOC	Elongin-C OS=Homo sapiens OX=9606 GN=ELOC PE=1 SV=1 - [ELOC_HUMAN]	NO	NO	0	1.8	2.8	0.59	0	1.8	2.8	0.58	1	0	0	0	0	0	3	2	4	0	0	0	0	0	0	0	0	2	5	0	2	112	12.465	4.77979
Q8N766-2	EMC1	Isoform 2 of ER membrane protein complex subunit 1 OS=Homo sapiens OX=9606 GN=EMC1 - [EMC1_HUMAN]	NO	NO	0	0.6	1.6	0.2	0	2.2	3.2	0.77	2	0	0	0	0	0	0	0	3	0	0	0	0	0	0	0	0	2	5	2	2	992	111.561	7.66455
Q15006	EMC2	ER membrane protein complex subunit 2 OS=Homo sapiens OX=9606 GN=EMC2 PE=1 SV=1 - [EMC2_HUMAN]	NO	NO	0	0	1	#N/A	0	0	1	#N/A	1	0	0	0	0	0	0	0	0	0	0	0	0	0	0	0	0	0	0	0	0	297	34.8114	6.56592
Q5J8M3-3	EMC4	Isoform 3 of ER membrane protein complex subunit 4 OS=Homo sapiens OX=9606 GN=EMC4 - [EMC4_HUMAN]	NO	NO	0	0.4	1.4	0.19	0	0	1	#N/A	0.714286	0	0	0	0	0	2	0	0	0	0	0	0	0	0	0	0	0	0	0	0	136	15.0788	9.1001
O43402	EMC8	ER membrane protein complex subunit 8 OS=Homo sapiens OX=9606 GN=EMC8 PE=1 SV=1 - [EMC8_HUMAN]	NO	NO	0	0.4	1.4	0.19	0	0	1	#N/A	0.714286	0	0	0	0	0	0	0	2	0	0	0	0	0	0	0	0	0	0	0	0	210	23.7577	6.40479
P50402	EMD	Emerin OS=Homo sapiens OX=9606 GN=EMD PE=1 SV=1 - [EMD_HUMAN]	NO	NO	0	2.6	3.6	0.78	0.4	2.2	2.28571	0.36	0.888889	0	0	0	0	0	3	2	6	0	2	0	2	0	0	0	2	0	7	0	2	254	28.9759	5.50342
Q9Y6C2	EMILIN1	EMILIN-1 OS=Homo sapiens OX=9606 GN=EMILIN1 PE=1 SV=3 - [EMIL1_HUMAN]	NO	NO	0.4	0	0.714286	#N/A	0	0.4	1.4	0.19	1.4	0	0	0	0	2	0	0	0	0	0	0	0	0	0	0	0	0	2	0	0	1016	106.63	5.17334
O94919	ENDOD1	Endonuclease domain-containing 1 protein OS=Homo sapiens OX=9606 GN=ENDOD1 PE=1 SV=2 - [ENDD1_HUMAN]	NO	NO	0	1.8	2.8	0.59	0	3.6	4.6	0.6	1.64286	0	0	0	0	0	2	0	4	0	3	0	0	0	0	0	0	0	9	3	6	500	54.9813	5.70654
Q8NFI3-2	ENGASE	Isoform 2 of Cytosolic endo-beta-N-acetylglucosaminidase OS=Homo sapiens OX=9606 GN=ENGASE - [ENASE_HUMAN]	NO	NO	0	0	1	#N/A	0	0.4	1.4	0.19	1.4	0	0	0	0	0	0	0	0	0	0	0	0	0	0	0	0	0	2	0	0	377	43.0795	6.39209
P06733	ENO1	Alpha-enolase OS=Homo sapiens OX=9606 GN=ENO1 PE=1 SV=2 - [ENOA_HUMAN]	NO	NO	14.4	16.2	1.11688	0	17.2	20.2	1.16484	0	1.23256	16	15	14	15	12	18	14	22	14	13	17	23	18	13	15	11	27	22	25	16	434	47.1393	7.38623
P09104	ENO2	Gamma-enolase OS=Homo sapiens OX=9606 GN=ENO2 PE=1 SV=3 - [ENOG_HUMAN]	NO	NO	6.4	9.6	1.43243	0	7.4	10	1.30952	0	1.03774	5	7	8	6	6	10	11	12	6	9	6	15	3	6	7	4	15	9	12	10	434	47.239	5.03369
Q9UHY7	ENOPH1	Enolase-phosphatase E1 OS=Homo sapiens OX=9606 GN=ENOPH1 PE=1 SV=1 - [ENOPH_HUMAN]	NO	NO	0	0	1	#N/A	0	1.2	2.2	0.39	2.2	0	0	0	0	0	0	0	0	0	0	0	0	0	0	0	0	0	4	2	0	261	28.9145	4.77979
Q6UWR7	ENPP6	Glycerophosphocholine cholinephosphodiesterase ENPP6 OS=Homo sapiens OX=9606 GN=ENPP6 PE=1 SV=2 - [ENPP6_HUMAN]	NO	NO	0	0.4	1.4	0.19	0	0.4	1.4	0.19	1	0	0	0	0	0	0	0	2	0	0	0	0	0	0	0	0	0	0	2	0	440	50.2084	7.98682
P49961-5	ENTPD1	Isoform 5 of Ectonucleoside triphosphate diphosphohydrolase 1 OS=Homo sapiens OX=9606 GN=ENTPD1 - [ENTP1_HUMAN]	NO	NO	3.2	2.2	0.761905	0	3.6	3	0.869565	0	1.25	6	3	3	2	2	2	3	2	2	2	3	5	6	0	4	2	2	4	4	3	402	46.15	6.29053
Q9Y5L3-2	ENTPD2	Isoform Short of Ectonucleoside triphosphate diphosphohydrolase 2 OS=Homo sapiens OX=9606 GN=ENTPD2 - [ENTP2_HUMAN]	NO	NO	0.4	0	0.714286	#N/A	0	0	1	#N/A	1	0	0	2	0	0	0	0	0	0	0	0	0	0	0	0	0	0	0	0	0	472	51.129	8.03076
Q9H4G0	EPB41L1	Band 4.1-like protein 1 OS=Homo sapiens OX=9606 GN=EPB41L1 PE=1 SV=2 - [E41L1_HUMAN]	NO	NO	10.4	20.6	1.89474	0.01	7.2	23.6	3	0.05	1.13889	4	11	21	6	10	22	18	29	13	21	3	17	7	5	4	14	29	21	27	27	881	98.4422	5.61768
O43491	EPB41L2	Band 4.1-like protein 2 OS=Homo sapiens OX=9606 GN=EPB41L2 PE=1 SV=1 - [E41L2_HUMAN]	NO	NO	20.8	18.8	0.908257	0	20.2	17.4	0.867925	0	0.929293	31	18	21	14	20	21	16	24	20	13	19	22	27	19	14	13	24	23	14	13	1005	112.519	5.43994
O43491-4	EPB41L2	Isoform 4 of Band 4.1-like protein 2 OS=Homo sapiens OX=9606 GN=EPB41L2 - [E41L2_HUMAN]	NO	NO	22	19.6	0.895652	0	20.8	18	0.87156	0	0.92233	32	18	24	15	21	21	18	24	21	14	19	23	27	20	15	15	24	23	15	13	852	95.4837	5.77002
Q9Y2J2	EPB41L3	Band 4.1-like protein 3 OS=Homo sapiens OX=9606 GN=EPB41L3 PE=1 SV=2 - [E41L3_HUMAN]	NO	YES	18	30.2	1.64211	0	18.6	31.6	1.66327	0	1.04487	16	17	23	17	17	29	24	38	27	33	20	31	15	14	13	25	36	28	38	31	1087	120.603	5.18604
Q9Y2J2-2	EPB41L3	Isoform 2 of Band 4.1-like protein 3 OS=Homo sapiens OX=9606 GN=EPB41L3 - [E41L3_HUMAN]	NO	YES	17.4	28.6	1.6087	0	18.2	29	1.5625	0	1.01351	17	17	21	16	16	27	24	35	25	32	19	30	15	14	13	24	33	24	36	28	865	96.4543	5.42725
Q9UM22	EPDR1	Mammalian ependymin-related protein 1 OS=Homo sapiens OX=9606 GN=EPDR1 PE=1 SV=2 - [EPDR1_HUMAN]	NO	NO	0	0.4	1.4	0.19	0	0	1	#N/A	0.714286	0	0	0	0	0	0	0	2	0	0	0	0	0	0	0	0	0	0	0	0	224	25.4206	6.59521
P07099	EPHX1	Epoxide hydrolase 1 OS=Homo sapiens OX=9606 GN=EPHX1 PE=1 SV=1 - [HYEP_HUMAN]	NO	NO	4.6	7.6	1.53571	0.06	3	6.8	1.95	0.21	0.906977	2	2	8	5	6	8	4	12	8	6	3	2	6	2	2	4	2	13	7	8	455	52.915	7.25439
Q7L775	EPM2AIP1	EPM2A-interacting protein 1 OS=Homo sapiens OX=9606 GN=EPM2AIP1 PE=1 SV=1 - [EPMIP_HUMAN]	NO	NO	0	4.6	5.6	0.6	0	3.4	4.4	0.6	0.785714	0	0	0	0	0	13	0	7	0	3	0	0	0	0	0	0	3	11	0	3	607	70.3251	6.11279
Q9Y6I3-3	EPN1	Isoform 3 of Epsin-1 OS=Homo sapiens OX=9606 GN=EPN1 - [EPN1_HUMAN]	NO	NO	0	0.8	1.8	0.38	0.4	0.8	1.28571	0.16	1	0	0	0	0	0	0	0	2	2	0	0	2	0	0	0	0	0	4	0	0	550	57.4684	4.88135
P58107	EPPK1	Epiplakin OS=Homo sapiens OX=9606 GN=EPPK1 PE=1 SV=3 - [EPIPL_HUMAN]	NO	NO	5	5.6	1.1	0	3.6	6.8	1.69565	0.12	1.18182	5	5	6	4	5	7	5	8	4	4	5	3	6	2	2	5	4	13	5	7	5088	555.316	5.61768
P07814	EPRS1	Bifunctional glutamate/proline--tRNA ligase OS=Homo sapiens OX=9606 GN=EPRS1 PE=1 SV=5 - [SYEP_HUMAN]	NO	NO	4.4	4.4	1	0	2.8	4.8	1.52632	0.26	1.07407	4	3	5	6	4	7	2	7	3	3	2	4	3	3	2	2	9	11	0	2	1512	170.483	7.32764
P42566	EPS15	Epidermal growth factor receptor substrate 15 OS=Homo sapiens OX=9606 GN=EPS15 PE=1 SV=2 - [EPS15_HUMAN]	NO	NO	0.4	0	0.714286	#N/A	0	0	1	#N/A	1	0	0	2	0	0	0	0	0	0	0	0	0	0	0	0	0	0	0	0	0	896	98.5948	4.64014
O15083	ERC2	ERC protein 2 OS=Homo sapiens OX=9606 GN=ERC2 PE=1 SV=3 - [ERC2_HUMAN]	NO	NO	0	0	1	#N/A	0	0	1	#N/A	1	0	0	0	0	0	0	0	0	0	0	0	0	0	0	0	0	0	0	0	0	957	110.49	6.99072
Q96DZ1-2	ERLEC1	Isoform 2 of Endoplasmic reticulum lectin 1 OS=Homo sapiens OX=9606 GN=ERLEC1 - [ERLEC_HUMAN]	NO	NO	0	0.4	1.4	0.19	0	0.8	1.8	0.2	1.28571	0	0	0	0	0	0	0	2	0	0	0	0	0	0	0	0	0	4	0	0	429	48.8512	6.25244
O75477	ERLIN1	Erlin-1 OS=Homo sapiens OX=9606 GN=ERLIN1 PE=1 SV=2 - [ERLN1_HUMAN]	NO	NO	0	1.2	2.2	0.58	0.8	2	1.66667	0.13	1.36364	0	0	0	0	0	2	0	2	2	0	2	0	0	0	2	2	0	4	2	2	348	39.1464	7.86963
O94905	ERLIN2	Erlin-2 OS=Homo sapiens OX=9606 GN=ERLIN2 PE=1 SV=1 - [ERLN2_HUMAN]	NO	NO	2	4.2	1.73333	0.35	2.2	5.4	2	0.18	1.23077	2	0	2	3	3	5	3	7	6	0	2	2	3	0	4	5	3	10	4	5	339	37.8155	5.61768
Q8TAM6	ERMN	Ermin OS=Homo sapiens OX=9606 GN=ERMN PE=1 SV=1 - [ERMIN_HUMAN]	NO	NO	0.4	0.8	1.28571	0.18	0	1.8	2.8	0.59	1.55556	0	0	2	0	0	0	0	4	0	0	0	0	0	0	0	0	2	4	3	0	284	32.7628	4.84326
Q7Z2K6	ERMP1	Endoplasmic reticulum metallopeptidase 1 OS=Homo sapiens OX=9606 GN=ERMP1 PE=1 SV=2 - [ERMP1_HUMAN]	NO	NO	0	0.6	1.6	0.2	0	0	1	#N/A	0.625	0	0	0	0	0	0	0	3	0	0	0	0	0	0	0	0	0	0	0	0	904	100.167	7.51807
Q96HE7	ERO1A	ERO1-like protein alpha OS=Homo sapiens OX=9606 GN=ERO1A PE=1 SV=2 - [ERO1A_HUMAN]	NO	NO	0	0.4	1.4	0.19	0	0.4	1.4	0.19	1	0	0	0	0	0	0	0	2	0	0	0	0	0	0	0	0	0	0	2	0	468	54.3581	5.68115
P30040	ERP29	Endoplasmic reticulum resident protein 29 OS=Homo sapiens OX=9606 GN=ERP29 PE=1 SV=4 - [ERP29_HUMAN]	NO	NO	1.4	3.4	1.83333	0.32	0.8	2.6	2	0.24	0.818182	3	0	2	2	0	4	2	6	3	2	0	2	0	2	0	0	3	5	2	3	261	28.9752	7.31299
Q9BS26	ERP44	Endoplasmic reticulum resident protein 44 OS=Homo sapiens OX=9606 GN=ERP44 PE=1 SV=1 - [ERP44_HUMAN]	NO	NO	2.4	4.4	1.58824	0.14	1	4	2.5	0.38	0.925926	0	2	2	4	4	6	3	6	5	2	0	0	2	3	0	0	6	4	4	6	406	46.9414	5.26221
Q9BSJ8	ESYT1	Extended synaptotagmin-1 OS=Homo sapiens OX=9606 GN=ESYT1 PE=1 SV=1 - [ESYT1_HUMAN]	NO	NO	2.6	5	1.66667	0.2	1.6	5.2	2.38462	0.23	1.03333	0	0	8	0	5	6	0	8	5	6	0	4	2	0	2	2	2	11	6	5	1104	122.78	5.8335
A0FGR8-2	ESYT2	Isoform 2 of Extended synaptotagmin-2 OS=Homo sapiens OX=9606 GN=ESYT2 - [ESYT2_HUMAN]	NO	NO	0.4	1	1.42857	0.29	0	1	2	0.39	1	0	0	2	0	0	2	0	0	0	3	0	0	0	0	0	0	0	3	2	0	893	98.84	8.67529
P13804-2	ETFA	Isoform 2 of Electron transfer flavoprotein subunit alpha, mitochondrial OS=Homo sapiens OX=9606 GN=ETFA - [ETFA_HUMAN]	NO	NO	1.4	2.6	1.5	0.2	1.4	1.6	1.08333	0	0.722222	2	2	3	0	0	4	3	3	0	3	0	3	2	2	0	0	3	2	3	0	284	30.0069	8.57275
P38117	ETFB	Electron transfer flavoprotein subunit beta OS=Homo sapiens OX=9606 GN=ETFB PE=1 SV=3 - [ETFB_HUMAN]	NO	NO	4.2	3.8	0.923077	0	3.2	4.4	1.28571	0	1.125	6	5	5	2	3	3	5	4	4	3	5	4	5	0	2	5	3	3	5	6	255	27.8262	8.104
Q16134-3	ETFDH	Isoform 2 of Electron transfer flavoprotein-ubiquinone oxidoreductase, mitochondrial OS=Homo sapiens OX=9606 GN=ETFDH - [ETFD_HUMAN]	NO	NO	0	0	1	#N/A	0	0.4	1.4	0.19	1.4	0	0	0	0	0	0	0	0	0	0	0	0	0	0	0	0	0	0	0	2	570	62.7849	6.87354
Q8TBG4-2	ETNPPL	Isoform 2 of Ethanolamine-phosphate phospho-lyase OS=Homo sapiens OX=9606 GN=ETNPPL - [AT2L1_HUMAN]	NO	NO	0	2	3	0.39	0	1.4	2.4	0.4	0.8	0	0	0	0	0	8	2	0	0	0	0	0	0	0	0	3	0	4	0	0	493	55.005	8.1333
P34910	EVI2B	Protein EVI2B OS=Homo sapiens OX=9606 GN=EVI2B PE=1 SV=2 - [EVI2B_HUMAN]	NO	NO	0.4	0	0.714286	#N/A	0.8	0	0.555556	#N/A	1	0	0	0	0	2	0	0	0	0	0	0	2	2	0	0	0	0	0	0	0	448	48.6362	4.83057
Q9NV70-2	EXOC1	Isoform 2 of Exocyst complex component 1 OS=Homo sapiens OX=9606 GN=EXOC1 - [EXOC1_HUMAN]	NO	NO	0	0.4	1.4	0.19	0	0	1	#N/A	0.714286	0	0	0	0	0	0	0	2	0	0	0	0	0	0	0	0	0	0	0	0	879	100.219	6.59521
Q96KP1	EXOC2	Exocyst complex component 2 OS=Homo sapiens OX=9606 GN=EXOC2 PE=1 SV=1 - [EXOC2_HUMAN]	NO	NO	0	1.2	2.2	0.58	0.4	1.8	2	0.37	1.27273	0	0	0	0	0	2	0	2	0	2	0	0	2	0	0	0	2	2	3	2	924	104	6.90283
O60645	EXOC3	Exocyst complex component 3 OS=Homo sapiens OX=9606 GN=EXOC3 PE=1 SV=3 - [EXOC3_HUMAN]	NO	NO	0	0.4	1.4	0.19	0	0	1	#N/A	0.714286	0	0	0	0	0	0	0	2	0	0	0	0	0	0	0	0	0	0	0	0	745	85.5133	6.29053
Q96A65	EXOC4	Exocyst complex component 4 OS=Homo sapiens OX=9606 GN=EXOC4 PE=1 SV=1 - [EXOC4_HUMAN]	NO	NO	0	1.2	2.2	0.58	0	0.4	1.4	0.19	0.636364	0	0	0	0	0	2	0	2	0	2	0	0	0	0	0	0	0	2	0	0	974	110.429	6.49365
O00471	EXOC5	Exocyst complex component 5 OS=Homo sapiens OX=9606 GN=EXOC5 PE=1 SV=1 - [EXOC5_HUMAN]	NO	NO	0	0	1	#N/A	0	0	1	#N/A	1	0	0	0	0	0	0	0	0	0	0	0	0	0	0	0	0	0	0	0	0	708	81.8008	6.7124
Q9UPT5-2	EXOC7	Isoform 2 of Exocyst complex component 7 OS=Homo sapiens OX=9606 GN=EXOC7 - [EXOC7_HUMAN]	NO	NO	0	0.4	1.4	0.19	0	0.8	1.8	0.38	1.28571	0	0	0	0	0	0	0	0	0	2	0	0	0	0	0	0	0	2	2	0	653	74.6666	6.41748
Q9NPD3	EXOSC4	Exosome complex component RRP41 OS=Homo sapiens OX=9606 GN=EXOSC4 PE=1 SV=3 - [EXOS4_HUMAN]	NO	NO	0	0	1	#N/A	0	0.4	1.4	0.19	1.4	0	0	0	0	0	0	0	0	0	0	0	0	0	0	0	0	0	2	0	0	245	26.3665	6.52197
P15311	EZR	Ezrin OS=Homo sapiens OX=9606 GN=EZR PE=1 SV=4 - [EZRI_HUMAN]	NO	NO	6.4	5.2	0.837838	0	6.6	6.4	0.973684	0	1.19355	9	5	7	4	7	4	5	10	4	3	6	8	12	2	5	4	5	10	7	6	586	69.3697	6.26514
Q9Y624	F11R	Junctional adhesion molecule A OS=Homo sapiens OX=9606 GN=F11R PE=1 SV=1 - [JAM1_HUMAN]	NO	NO	0	0	1	#N/A	0.4	0	0.714286	#N/A	1	0	0	0	0	0	0	0	0	0	0	0	0	2	0	0	0	0	0	0	0	299	32.5625	7.89893
P00488	F13A1	Coagulation factor XIII A chain OS=Homo sapiens OX=9606 GN=F13A1 PE=1 SV=5 - [F13A_HUMAN]	NO	NO	0	0	1	#N/A	0.4	0	0.714286	#N/A	1	0	0	0	0	0	0	0	0	0	0	0	0	0	0	2	0	0	0	0	0	732	83.2156	5.99854
P00734	F2	Prothrombin OS=Homo sapiens OX=9606 GN=F2 PE=1 SV=2 - [THRB_HUMAN]	NO	NO	0	0.6	1.6	0.2	0	0	1	#N/A	0.625	0	0	0	0	0	0	0	3	0	0	0	0	0	0	0	0	0	0	0	0	622	69.9921	5.89697
O00519	FAAH	Fatty-acid amide hydrolase 1 OS=Homo sapiens OX=9606 GN=FAAH PE=1 SV=2 - [FAAH1_HUMAN]	NO	NO	0	0.4	1.4	0.19	0	1	2	0.2	1.42857	0	0	0	0	0	0	0	2	0	0	0	0	0	0	0	0	0	5	0	0	579	63.0252	7.66455
Q01469	FABP5	Fatty acid-binding protein 5 OS=Homo sapiens OX=9606 GN=FABP5 PE=1 SV=3 - [FABP5_HUMAN]	NO	NO	0.4	0.4	1	0.13	0	0	1	#N/A	0.714286	2	0	0	0	0	0	0	0	2	0	0	0	0	0	0	0	0	0	0	0	135	15.1546	7.00537
O15540	FABP7	Fatty acid-binding protein, brain OS=Homo sapiens OX=9606 GN=FABP7 PE=1 SV=3 - [FABP7_HUMAN]	NO	NO	0	0	1	#N/A	0	0.6	1.6	0.2	1.6	0	0	0	0	0	0	0	0	0	0	0	0	0	0	0	0	0	3	0	0	132	14.8795	5.59229
Q9UNN5	FAF1	FAS-associated factor 1 OS=Homo sapiens OX=9606 GN=FAF1 PE=1 SV=2 - [FAF1_HUMAN]	NO	NO	0	1.2	2.2	0.39	0	1.6	2.6	0.76	1.18182	0	0	0	0	0	0	0	2	0	4	0	0	0	0	0	2	2	0	2	2	650	73.9076	4.88135
Q96CS3	FAF2	FAS-associated factor 2 OS=Homo sapiens OX=9606 GN=FAF2 PE=1 SV=2 - [FAF2_HUMAN]	NO	NO	0	0	1	#N/A	0	0	1	#N/A	1	0	0	0	0	0	0	0	0	0	0	0	0	0	0	0	0	0	0	0	0	445	52.5905	5.61768
Q6P587	FAHD1	Acylpyruvase FAHD1, mitochondrial OS=Homo sapiens OX=9606 GN=FAHD1 PE=1 SV=2 - [FAHD1_HUMAN]	NO	NO	0	0.4	1.4	0.19	0	0	1	#N/A	0.714286	0	0	0	0	0	2	0	0	0	0	0	0	0	0	0	0	0	0	0	0	224	24.8267	7.38623
Q96GK7	FAHD2A	Fumarylacetoacetate hydrolase domain-containing protein 2A OS=Homo sapiens OX=9606 GN=FAHD2A PE=1 SV=1 - [FAH2A_HUMAN]	NO	NO	0	0	1	#N/A	0.4	0	0.714286	#N/A	1	0	0	0	0	0	0	0	0	0	0	0	2	0	0	0	0	0	0	0	0	314	34.5741	8.23584
Q9NZB2	FAM120A	Constitutive coactivator of PPAR-gamma-like protein 1 OS=Homo sapiens OX=9606 GN=FAM120A PE=1 SV=2 - [F120A_HUMAN]	NO	NO	0	2.6	3.6	0.59	0	1.4	2.4	0.39	0.666667	0	0	0	0	0	7	0	4	2	0	0	0	0	0	0	0	2	5	0	0	1118	121.811	8.88037
Q8IXS8	FAM126B	Protein FAM126B OS=Homo sapiens OX=9606 GN=FAM126B PE=1 SV=1 - [F126B_HUMAN]	NO	NO	0	0.4	1.4	0.19	0	0.4	1.4	0.19	1	0	0	0	0	0	0	0	0	0	2	0	0	0	0	0	0	0	0	2	0	530	58.6099	7.89893
Q86XD5	FAM131B	Protein FAM131B OS=Homo sapiens OX=9606 GN=FAM131B PE=1 SV=3 - [F131B_HUMAN]	NO	NO	0	0.4	1.4	0.19	0	0	1	#N/A	0.714286	0	0	0	0	0	0	0	2	0	0	0	0	0	0	0	0	0	0	0	0	332	35.7464	4.4751
Q9Y6X4	FAM169A	Soluble lamin-associated protein of 75 kDa OS=Homo sapiens OX=9606 GN=FAM169A PE=1 SV=2 - [F169A_HUMAN]	NO	NO	0	0.6	1.6	0.2	0	0.6	1.6	0.2	1	0	0	0	0	0	0	0	3	0	0	0	0	0	0	0	0	0	3	0	0	670	74.9085	4.60205
Q6PEV8-2	FAM199X	Isoform 2 of Protein FAM199X OS=Homo sapiens OX=9606 GN=FAM199X - [F199X_HUMAN]	NO	NO	0	0.8	1.8	0.38	0	0	1	#N/A	0.555556	0	0	0	0	0	2	0	0	0	2	0	0	0	0	0	0	0	0	0	0	345	38.5797	4.95752
Q14320	FAM50A	Protein FAM50A OS=Homo sapiens OX=9606 GN=FAM50A PE=1 SV=2 - [FA50A_HUMAN]	NO	NO	0	0.4	1.4	0.19	0	0.4	1.4	0.19	1	0	0	0	0	0	2	0	0	0	0	0	0	0	0	0	0	0	2	0	0	339	40.2165	6.82959
Q8NCA5	FAM98A	Protein FAM98A OS=Homo sapiens OX=9606 GN=FAM98A PE=1 SV=2 - [FA98A_HUMAN]	NO	NO	0	0	1	#N/A	0	0.6	1.6	0.2	1.6	0	0	0	0	0	0	0	0	0	0	0	0	0	0	0	0	0	3	0	0	518	55.2382	8.95361
Q52LJ0	FAM98B	Protein FAM98B OS=Homo sapiens OX=9606 GN=FAM98B PE=1 SV=2 - [FA98B_HUMAN]	NO	NO	0	3.4	4.4	0.6	0	3.6	4.6	0.79	1.04545	0	0	0	0	0	6	3	8	0	0	0	0	0	0	0	3	2	9	0	4	433	45.5187	8.68994
Q9Y4F1	FARP1	FERM, ARHGEF and pleckstrin domain-containing protein 1 OS=Homo sapiens OX=9606 GN=FARP1 PE=1 SV=1 - [FARP1_HUMAN]	NO	NO	0.6	1.4	1.5	0.29	0	1.2	2.2	0.39	0.916667	0	0	3	0	0	2	0	5	0	0	0	0	0	0	0	0	0	4	2	0	1045	118.559	8.14795
Q9Y285	FARSA	Phenylalanine--tRNA ligase alpha subunit OS=Homo sapiens OX=9606 GN=FARSA PE=1 SV=3 - [SYFA_HUMAN]	NO	NO	0	3.4	4.4	0.78	0	4.2	5.2	0.6	1.18182	0	0	0	0	0	7	0	6	2	2	0	0	0	0	0	0	10	8	0	3	508	57.5275	7.79639
Q9NSD9	FARSB	Phenylalanine--tRNA ligase beta subunit OS=Homo sapiens OX=9606 GN=FARSB PE=1 SV=3 - [SYFB_HUMAN]	NO	NO	2.8	12.4	3.52632	0.73	2.8	12.6	3.57895	0.48	1.01493	6	3	3	2	0	15	8	20	7	12	2	7	2	0	3	9	18	16	9	11	589	66.0735	6.84424
P49327	FASN	Fatty acid synthase OS=Homo sapiens OX=9606 GN=FASN PE=1 SV=3 - [FAS_HUMAN]	NO	NO	5.4	20.8	3.40625	0.43	4.4	22.4	4.33333	0.78	1.07339	0	6	17	0	4	15	12	41	9	27	6	8	4	2	2	5	23	37	29	18	2511	273.254	6.44287
A6NHQ2	FBLL1	rRNA/tRNA 2'-O-methyltransferase fibrillarin-like protein 1 OS=Homo sapiens OX=9606 GN=FBLL1 PE=3 SV=2 - [FBLL1_HUMAN]	NO	NO	0	3.2	4.2	0.59	0	3.2	4.2	0.6	1	0	0	0	0	0	9	0	5	2	0	0	0	0	0	0	0	3	9	0	4	334	34.7821	10.3452
P35555	FBN1	Fibrillin-1 OS=Homo sapiens OX=9606 GN=FBN1 PE=1 SV=4 - [FBN1_HUMAN]	NO	NO	3.6	5.6	1.43478	0.1	2.6	2.8	1.05556	0	0.575758	0	3	6	0	9	0	5	9	4	10	0	0	8	0	5	0	3	6	0	5	2871	312.083	4.93213
Q8N461	FBXL16	F-box/LRR-repeat protein 16 OS=Homo sapiens OX=9606 GN=FBXL16 PE=2 SV=2 - [FXL16_HUMAN]	NO	NO	0	0	1	#N/A	0	0	1	#N/A	1	0	0	0	0	0	0	0	0	0	0	0	0	0	0	0	0	0	0	0	0	479	51.6245	6.52197
Q9UK22	FBXO2	F-box only protein 2 OS=Homo sapiens OX=9606 GN=FBXO2 PE=1 SV=2 - [FBX2_HUMAN]	NO	NO	2.4	5.4	1.88235	0.24	3.2	7.8	2.09524	0.19	1.375	2	0	5	0	5	6	6	7	2	6	0	3	5	3	5	4	5	14	7	9	296	33.3068	4.37354
P30273	FCER1G	High affinity immunoglobulin epsilon receptor subunit gamma OS=Homo sapiens OX=9606 GN=FCER1G PE=1 SV=1 - [FCERG_HUMAN]	NO	YES	3.6	1.8	0.608696	0	2	1.8	0.933333	0	1	6	0	3	5	4	2	2	3	2	0	2	3	3	0	2	2	3	2	0	2	86	9.66128	7.12256
Q9Y6R7	FCGBP	IgGFc-binding protein OS=Homo sapiens OX=9606 GN=FCGBP PE=1 SV=3 - [FCGBP_HUMAN]	NO	NO	91.4	57.8	0.636364	0	43.6	17.2	0.408072	0	0.309524	52	36	95	169	105	9	27	49	144	60	46	15	52	40	65	30	7	12	17	20	5405	571.639	5.33838
P12314	FCGR1A	High affinity immunoglobulin gamma Fc receptor I OS=Homo sapiens OX=9606 GN=FCGR1A PE=1 SV=2 - [FCGR1_HUMAN]	NO	NO	6.6	4.6	0.736842	0	5.2	3.6	0.741935	0	0.821429	12	4	4	7	6	4	4	5	6	4	4	7	5	5	5	4	5	4	2	3	374	42.605	7.97217
P12318-2	FCGR2A	Isoform 2 of Low affinity immunoglobulin gamma Fc region receptor II-a OS=Homo sapiens OX=9606 GN=FCGR2A - [FCG2A_HUMAN]	NO	NO	0.6	1.6	1.625	0.3	1.2	0	0.454545	#N/A	0.384615	3	0	0	0	0	0	2	0	6	0	3	3	0	0	0	0	0	0	0	0	316	34.9075	6.68311
P08637	FCGR3A	Low affinity immunoglobulin gamma Fc region receptor III-A OS=Homo sapiens OX=9606 GN=FCGR3A PE=1 SV=2 - [FCG3A_HUMAN]	NO	NO	1	0.4	0.7	0.04	0.6	0	0.625	#N/A	0.714286	3	0	0	2	0	0	0	0	2	0	0	0	3	0	0	0	0	0	0	0	254	29.0707	8.07471
Q8N0W3	FCSK	L-fucose kinase OS=Homo sapiens OX=9606 GN=FCSK PE=1 SV=2 - [FCSK_HUMAN]	NO	NO	0	0	1	#N/A	0	0.6	1.6	0.2	1.6	0	0	0	0	0	0	0	0	0	0	0	0	0	0	0	0	0	3	0	0	1084	117.548	6.25244
P22570-4	FDXR	Isoform 4 of NADPH:adrenodoxin oxidoreductase, mitochondrial OS=Homo sapiens OX=9606 GN=FDXR - [ADRO_HUMAN]	NO	NO	0	0.4	1.4	0.19	0	0	1	#N/A	0.714286	0	0	0	0	0	0	0	2	0	0	0	0	0	0	0	0	0	0	0	0	439	48.0262	6.94678
P22830	FECH	Ferrochelatase, mitochondrial OS=Homo sapiens OX=9606 GN=FECH PE=1 SV=2 - [HEMH_HUMAN]	NO	NO	0	0	1	#N/A	0	0.4	1.4	0.19	1.4	0	0	0	0	0	0	0	0	0	0	0	0	0	0	0	0	0	0	0	2	423	47.8316	8.73389
Q96AC1-2	FERMT2	Isoform 2 of Fermitin family homolog 2 OS=Homo sapiens OX=9606 GN=FERMT2 - [FERM2_HUMAN]	NO	NO	1.6	1.2	0.846154	0.05	1.2	0.6	0.727273	0	0.727273	4	2	0	2	0	3	0	3	0	0	0	3	3	0	0	0	0	3	0	0	633	72.351	7.50342
Q86UX7-2	FERMT3	Isoform 2 of Fermitin family homolog 3 OS=Homo sapiens OX=9606 GN=FERMT3 - [URP2_HUMAN]	NO	NO	8.8	4.2	0.530612	0	9.6	1.6	0.245283	0	0.5	9	3	7	15	10	4	3	6	8	0	4	12	15	9	8	0	3	5	0	0	663	75.3827	6.771
P02671-2	FGA	Isoform 2 of Fibrinogen alpha chain OS=Homo sapiens OX=9606 GN=FGA - [FIBA_HUMAN]	NO	NO	9.4	4.6	0.538462	0	10.4	4.4	0.473684	0	0.964286	3	11	11	12	10	3	3	4	7	6	12	13	16	3	8	13	5	0	0	4	644	69.7138	8.06006
P02675	FGB	Fibrinogen beta chain OS=Homo sapiens OX=9606 GN=FGB PE=1 SV=2 - [FIBB_HUMAN]	NO	NO	11.8	6.6	0.59375	0	11	6.2	0.6	0	0.947368	9	10	15	13	12	3	6	5	11	8	14	9	12	11	9	10	11	4	0	6	491	55.8923	8.26514
P05230	FGF1	Fibroblast growth factor 1 OS=Homo sapiens OX=9606 GN=FGF1 PE=1 SV=1 - [FGF1_HUMAN]	NO	NO	0	0	1	#N/A	0	0.6	1.6	0.2	1.6	0	0	0	0	0	0	0	0	0	0	0	0	0	0	0	0	0	3	0	0	155	17.4487	7.02002
P09038-2	FGF2	Isoform 3 of Fibroblast growth factor 2 OS=Homo sapiens OX=9606 GN=FGF2 - [FGF2_HUMAN]	NO	NO	0	0.4	1.4	0.19	0.4	0.4	1	0.08	1	0	0	0	0	0	2	0	0	0	0	0	0	2	0	0	0	2	0	0	0	155	17.2428	9.5249
P02679-2	FGG	Isoform Gamma-A of Fibrinogen gamma chain OS=Homo sapiens OX=9606 GN=FGG - [FIBG_HUMAN]	NO	NO	12.8	5.4	0.463768	0	13	6	0.5	0	1.09375	5	14	10	20	15	2	0	5	15	5	17	12	16	4	16	12	8	4	3	3	437	49.465	6.0874
P07954-2	FH	Isoform Cytoplasmic of Fumarate hydratase, mitochondrial OS=Homo sapiens OX=9606 GN=FH - [FUMH_HUMAN]	NO	NO	3.4	6	1.59091	0.09	2.4	5.2	1.82353	0.02	0.885714	3	4	5	3	2	6	6	9	3	6	0	4	2	3	3	2	7	4	6	7	467	50.1807	7.40088
Q13642-1	FHL1	Isoform 1 of Four and a half LIM domains protein 1 OS=Homo sapiens OX=9606 GN=FHL1 - [FHL1_HUMAN]	NO	YES	8.2	9	1.08696	0	5.2	8.6	1.54839	0	0.96	11	7	11	7	5	9	7	13	9	7	8	7	6	0	5	4	12	12	6	9	280	31.8728	8.32373
O43427-2	FIBP	Isoform Short of Acidic fibroblast growth factor intracellular-binding protein OS=Homo sapiens OX=9606 GN=FIBP - [FIBP_HUMAN]	NO	NO	0	0	1	#N/A	0	0.4	1.4	0.19	1.4	0	0	0	0	0	0	0	0	0	0	0	0	0	0	0	0	0	0	0	2	357	41.1842	6.75635
Q6UN15-3	FIP1L1	Isoform 3 of Pre-mRNA 3'-end-processing factor FIP1 OS=Homo sapiens OX=9606 GN=FIP1L1 - [FIP1_HUMAN]	NO	NO	0	0.4	1.4	0.19	0	0.4	1.4	0.19	1	0	0	0	0	0	2	0	0	0	0	0	0	0	0	0	0	0	2	0	0	520	58.3407	5.5542
Q9Y3D6	FIS1	Mitochondrial fission 1 protein OS=Homo sapiens OX=9606 GN=FIS1 PE=1 SV=2 - [FIS1_HUMAN]	NO	NO	1.2	0	0.454545	#N/A	0	0	1	#N/A	1	2	0	2	2	0	0	0	0	0	0	0	0	0	0	0	0	0	0	0	0	152	16.927	8.79248
P62942	FKBP1A	Peptidyl-prolyl cis-trans isomerase FKBP1A OS=Homo sapiens OX=9606 GN=FKBP1A PE=1 SV=2 - [FKB1A_HUMAN]	NO	NO	0	0	1	#N/A	0	0.4	1.4	0.19	1.4	0	0	0	0	0	0	0	0	0	0	0	0	0	0	0	0	0	0	2	0	108	11.9431	8.1626
P26885	FKBP2	Peptidyl-prolyl cis-trans isomerase FKBP2 OS=Homo sapiens OX=9606 GN=FKBP2 PE=1 SV=2 - [FKBP2_HUMAN]	NO	NO	0	0.6	1.6	0.2	0	1.2	2.2	0.57	1.375	0	0	0	0	0	0	0	3	0	0	0	0	0	0	0	0	0	2	2	2	142	15.6393	9.12939
Q02790	FKBP4	Peptidyl-prolyl cis-trans isomerase FKBP4 OS=Homo sapiens OX=9606 GN=FKBP4 PE=1 SV=3 - [FKBP4_HUMAN]	NO	NO	0.6	0.8	1.125	0.17	0.8	2.8	2.11111	0.24	2.11111	0	0	3	0	0	0	0	4	0	0	0	0	4	0	0	0	0	11	3	0	459	51.7721	5.42725
Q13451	FKBP5	Peptidyl-prolyl cis-trans isomerase FKBP5 OS=Homo sapiens OX=9606 GN=FKBP5 PE=1 SV=2 - [FKBP5_HUMAN]	NO	NO	0	0	1	#N/A	0	1.6	2.6	0.2	2.6	0	0	0	0	0	0	0	0	0	0	0	0	0	0	0	0	0	8	0	0	457	51.1796	5.89697
Q14318	FKBP8	Peptidyl-prolyl cis-trans isomerase FKBP8 OS=Homo sapiens OX=9606 GN=FKBP8 PE=1 SV=2 - [FKBP8_HUMAN]	NO	NO	0	2	3	0.6	0	2.4	3.4	0.79	1.13333	0	0	0	0	0	3	0	4	0	3	0	0	0	0	0	0	4	3	2	3	412	44.5337	4.84326
Cont_Q5D862	FLG2	Filaggrin-2 OS=Homo sapiens OX=9606 GN=FLG2 PE=1 SV=1 - [FILA2_HUMAN]	NO	NO	1.6	0	0.384615	#N/A	1	0	0.5	#N/A	1	4	2	0	0	2	0	0	0	0	0	0	3	0	2	0	0	0	0	0	0	2391	247.928	8.30908
Q13045-2	FLII	Isoform 2 of Protein flightless-1 homolog OS=Homo sapiens OX=9606 GN=FLII - [FLII_HUMAN]	NO	NO	0	0.4	1.4	0.19	0	0	1	#N/A	0.714286	0	0	0	0	0	0	0	2	0	0	0	0	0	0	0	0	0	0	0	0	1214	138.405	6.07471
P21333-2	FLNA	Isoform 2 of Filamin-A OS=Homo sapiens OX=9606 GN=FLNA - [FLNA_HUMAN]	NO	NO	12.6	18.4	1.42647	0.01	13.6	20.2	1.45205	0	1.09278	5	18	13	10	17	5	33	28	9	17	3	14	28	8	15	8	18	49	8	18	2639	279.843	6.04932
O75369-6	FLNB	Isoform 6 of Filamin-B OS=Homo sapiens OX=9606 GN=FLNB - [FLNB_HUMAN]	NO	NO	1.2	0.4	0.636364	0.02	1.2	1.6	1.18182	0.16	1.85714	0	2	2	0	2	0	0	2	0	0	0	2	4	0	0	0	0	8	0	0	2537	271.244	5.71924
Q14315-2	FLNC	Isoform 2 of Filamin-C OS=Homo sapiens OX=9606 GN=FLNC - [FLNC_HUMAN]	NO	NO	0.4	1	1.42857	0.29	1.2	1.4	1.09091	0.13	1.2	0	0	2	0	0	0	2	3	0	0	0	2	4	0	0	0	0	7	0	0	2692	287.102	5.97314
O75955	FLOT1	Flotillin-1 OS=Homo sapiens OX=9606 GN=FLOT1 PE=1 SV=3 - [FLOT1_HUMAN]	NO	NO	6	9.6	1.51429	0.02	4.6	7.6	1.53571	0.01	0.811321	7	3	9	6	5	13	4	14	9	8	4	8	4	3	4	2	10	8	12	6	427	47.3256	7.48877
Q14254	FLOT2	Flotillin-2 OS=Homo sapiens OX=9606 GN=FLOT2 PE=1 SV=2 - [FLOT2_HUMAN]	NO	NO	5.2	8	1.45161	0.11	1.8	7.8	3.14286	0.38	0.977778	5	3	13	5	0	8	8	17	2	5	0	5	2	2	0	3	13	8	8	7	428	47.0347	5.24951
O95466-2	FMNL1	Isoform 2 of Formin-like protein 1 OS=Homo sapiens OX=9606 GN=FMNL1 - [FMNL1_HUMAN]	NO	NO	3.8	0.4	0.291667	0	2.2	0.4	0.4375	0	1	4	2	3	4	6	0	0	2	0	0	0	0	5	4	2	0	0	2	0	0	1104	122.332	5.8335
Q96PY5-3	FMNL2	Isoform 2 of Formin-like protein 2 OS=Homo sapiens OX=9606 GN=FMNL2 - [FMNL2_HUMAN]	NO	NO	1.4	1.2	0.916667	0.07	0	1.4	2.4	0.39	1.09091	0	0	3	2	2	3	0	3	0	0	0	0	0	0	0	0	0	5	0	2	1092	124.029	7.66455
Q06787-8	FMR1	Isoform 8 of Fragile X messenger ribonucleoprotein 1 OS=Homo sapiens OX=9606 GN=FMR1 - [FMR1_HUMAN]	NO	NO	0	0.4	1.4	0.19	0	0	1	#N/A	0.714286	0	0	0	0	0	0	0	2	0	0	0	0	0	0	0	0	0	0	0	0	586	66.2055	8.47021
P02751-5	FN1	Isoform 5 of Fibronectin OS=Homo sapiens OX=9606 GN=FN1 - [FINC_HUMAN]	NO	NO	2.2	6.8	2.4375	0.4	1.8	3.2	1.5	0.16	0.538462	3	0	0	3	5	14	4	8	5	3	0	0	9	0	0	0	0	13	0	3	2211	243.182	5.74463
Q9H479	FN3K	Fructosamine-3-kinase OS=Homo sapiens OX=9606 GN=FN3K PE=1 SV=1 - [FN3K_HUMAN]	NO	NO	0	0.8	1.8	0.2	0	1.4	2.4	0.58	1.33333	0	0	0	0	0	0	0	4	0	0	0	0	0	0	0	0	2	3	2	0	309	35.1489	7.54736
P14207	FOLR2	Folate receptor beta OS=Homo sapiens OX=9606 GN=FOLR2 PE=1 SV=4 - [FOLR2_HUMAN]	NO	NO	3.8	2.8	0.791667	0	1.8	0.8	0.642857	0	0.473684	8	0	4	4	3	4	2	2	4	2	0	0	4	2	3	2	0	2	0	0	255	29.2598	7.53271
P85037-2	FOXK1	Isoform 2 of Forkhead box protein K1 OS=Homo sapiens OX=9606 GN=FOXK1 - [FOXK1_HUMAN]	NO	NO	0	0.4	1.4	0.19	0	0	1	#N/A	0.714286	0	0	0	0	0	2	0	0	0	0	0	0	0	0	0	0	0	0	0	0	570	59.6646	9.31982
Q16658	FSCN1	Fascin OS=Homo sapiens OX=9606 GN=FSCN1 PE=1 SV=3 - [FSCN1_HUMAN]	NO	NO	6.2	6.4	1.02778	0	7.2	8.2	1.12195	0	1.24324	6	5	7	7	6	5	4	10	6	7	5	10	9	7	5	2	8	12	10	9	493	54.4961	7.23975
Q9BTV5	FSD1	Fibronectin type III and SPRY domain-containing protein 1 OS=Homo sapiens OX=9606 GN=FSD1 PE=1 SV=1 - [FSD1_HUMAN]	NO	NO	0	0	1	#N/A	0	0	1	#N/A	1	0	0	0	0	0	0	0	0	0	0	0	0	0	0	0	0	0	0	0	0	496	55.7842	6.99072
Q9BXM9-2	FSD1L	Isoform 2 of FSD1-like protein OS=Homo sapiens OX=9606 GN=FSD1L - [FSD1L_HUMAN]	NO	NO	0	0.4	1.4	0.19	0	0	1	#N/A	0.714286	0	0	0	0	0	0	0	0	0	2	0	0	0	0	0	0	0	0	0	0	498	55.9289	6.48096
P02794	FTH1	Ferritin heavy chain OS=Homo sapiens OX=9606 GN=FTH1 PE=1 SV=2 - [FRIH_HUMAN]	NO	NO	3.8	5	1.25	0	4	5.6	1.32	0	1.1	4	4	7	0	4	4	6	7	4	4	3	6	3	5	3	3	6	7	7	5	183	21.2123	5.5542
P02792	FTL	Ferritin light chain OS=Homo sapiens OX=9606 GN=FTL PE=1 SV=2 - [FRIL_HUMAN]	NO	NO	3	2	0.75	0	2.8	3.4	1.15789	0	1.46667	3	3	4	3	2	3	0	2	5	0	0	3	4	4	3	3	2	7	3	2	175	20.0071	5.78271
Q8IY81	FTSJ3	pre-rRNA 2'-O-ribose RNA methyltransferase FTSJ3 OS=Homo sapiens OX=9606 GN=FTSJ3 PE=1 SV=2 - [SPB1_HUMAN]	NO	NO	0	0	1	#N/A	0	0.4	1.4	0.19	1.4	0	0	0	0	0	0	0	0	0	0	0	0	0	0	0	0	0	2	0	0	847	96.4992	8.39697
Q96AE4	FUBP1	Far upstream element-binding protein 1 OS=Homo sapiens OX=9606 GN=FUBP1 PE=1 SV=3 - [FUBP1_HUMAN]	NO	NO	0	1	2	0.2	0	0.6	1.6	0.2	0.8	0	0	0	0	0	5	0	0	0	0	0	0	0	0	0	0	0	3	0	0	644	67.5185	7.60596
Q96I24	FUBP3	Far upstream element-binding protein 3 OS=Homo sapiens OX=9606 GN=FUBP3 PE=1 SV=2 - [FUBP3_HUMAN]	NO	NO	0	1.8	2.8	0.4	0	2.2	3.2	0.2	1.14286	0	0	0	0	0	6	0	3	0	0	0	0	0	0	0	0	0	11	0	0	572	61.6022	8.38232
P35637-2	FUS	Isoform Short of RNA-binding protein FUS OS=Homo sapiens OX=9606 GN=FUS - [FUS_HUMAN]	NO	NO	0.6	3	2.5	0.59	0.8	2.8	2.11111	0.27	0.95	0	0	3	0	0	7	3	3	0	2	0	0	2	0	2	3	3	6	0	2	525	53.3228	9.36377
P51114-2	FXR1	Isoform 2 of RNA-binding protein FXR1 OS=Homo sapiens OX=9606 GN=FXR1 - [FXR1_HUMAN]	NO	NO	0	0.6	1.6	0.2	0	0.4	1.4	0.19	0.875	0	0	0	0	0	3	0	0	0	0	0	0	0	0	0	0	0	0	0	2	539	60.7544	6.39209
Q9H0Q3	FXYD6	FXYD domain-containing ion transport regulator 6 OS=Homo sapiens OX=9606 GN=FXYD6 PE=1 SV=1 - [FXYD6_HUMAN]	NO	NO	0	0.8	1.8	0.2	0	0	1	#N/A	0.555556	0	0	0	0	0	0	0	4	0	0	0	0	0	0	0	0	0	0	0	0	95	10.5354	5.09717
O15117-2	FYB1	Isoform FYB-130 of FYN-binding protein 1 OS=Homo sapiens OX=9606 GN=FYB1 - [FYB1_HUMAN]	NO	NO	0	0	1	#N/A	0.4	0	0.714286	#N/A	1	0	0	0	0	0	0	0	0	0	0	0	0	2	0	0	0	0	0	0	0	829	90.5508	6.90283
P06241	FYN	Tyrosine-protein kinase Fyn OS=Homo sapiens OX=9606 GN=FYN PE=1 SV=3 - [FYN_HUMAN]	NO	NO	3.4	5.2	1.40909	0.04	2.4	4.8	1.70588	0	0.935484	3	2	6	3	3	5	5	8	3	5	3	4	2	3	0	4	4	5	6	5	537	60.7234	6.66846
Q13283	G3BP1	Ras GTPase-activating protein-binding protein 1 OS=Homo sapiens OX=9606 GN=G3BP1 PE=1 SV=1 - [G3BP1_HUMAN]	NO	NO	0	0	1	#N/A	0	0.4	1.4	0.19	1.4	0	0	0	0	0	0	0	0	0	0	0	0	0	0	0	0	0	2	0	0	466	52.1321	5.51611
P60520	GABARAPL2	Gamma-aminobutyric acid receptor-associated protein-like 2 OS=Homo sapiens OX=9606 GN=GABARAPL2 PE=1 SV=1 - [GBRL2_HUMAN]	NO	NO	0.4	0	0.714286	#N/A	0	0	1	#N/A	1	0	2	0	0	0	0	0	0	0	0	0	0	0	0	0	0	0	0	0	0	117	13.6581	8.104
Q9UBS5-4	GABBR1	Isoform 1D of Gamma-aminobutyric acid type B receptor subunit 1 OS=Homo sapiens OX=9606 GN=GABBR1 - [GABR1_HUMAN]	NO	NO	0	0.6	1.6	0.2	0	0.6	1.6	0.2	1	0	0	0	0	0	0	0	3	0	0	0	0	0	0	0	0	0	0	0	3	931	104.599	7.97217
O75899	GABBR2	Gamma-aminobutyric acid type B receptor subunit 2 OS=Homo sapiens OX=9606 GN=GABBR2 PE=1 SV=1 - [GABR2_HUMAN]	NO	NO	0	0.6	1.6	0.2	0.4	0.4	1	0.08	0.875	0	0	0	0	0	0	0	0	0	3	0	2	0	0	0	0	0	0	2	0	941	105.754	8.66064
P14867	GABRA1	Gamma-aminobutyric acid receptor subunit alpha-1 OS=Homo sapiens OX=9606 GN=GABRA1 PE=1 SV=3 - [GBRA1_HUMAN]	NO	NO	0	1	2	0.39	0	2.2	3.2	0.6	1.6	0	0	0	0	0	0	0	3	0	2	0	0	0	0	0	0	3	0	4	4	456	51.7687	9.21729
P47869	GABRA2	Gamma-aminobutyric acid receptor subunit alpha-2 OS=Homo sapiens OX=9606 GN=GABRA2 PE=1 SV=2 - [GBRA2_HUMAN]	NO	NO	0	0.4	1.4	0.19	0	0.4	1.4	0.19	1	0	0	0	0	0	0	0	2	0	0	0	0	0	0	0	0	0	0	2	0	451	51.2933	9.11475
P18505	GABRB1	Gamma-aminobutyric acid receptor subunit beta-1 OS=Homo sapiens OX=9606 GN=GABRB1 PE=1 SV=2 - [GBRB1_HUMAN]	NO	NO	0	0.6	1.6	0.2	0	0.6	1.6	0.2	1	0	0	0	0	0	0	0	0	0	3	0	0	0	0	0	0	0	0	3	0	474	54.1996	8.76318
P47870-3	GABRB2	Isoform 3 of Gamma-aminobutyric acid receptor subunit beta-2 OS=Homo sapiens OX=9606 GN=GABRB2 - [GBRB2_HUMAN]	NO	NO	0	0.4	1.4	0.19	0	0.6	1.6	0.2	1.14286	0	0	0	0	0	0	0	0	0	2	0	0	0	0	0	0	0	0	3	0	313	36.0625	8.32373
Q99259-4	GAD1	Isoform 4 of Glutamate decarboxylase 1 OS=Homo sapiens OX=9606 GN=GAD1 - [DCE1_HUMAN]	NO	NO	0	0	1	#N/A	0	0.6	1.6	0.2	1.6	0	0	0	0	0	0	0	0	0	0	0	0	0	0	0	0	0	0	3	0	425	47.4098	7.26904
P51570	GALK1	Galactokinase OS=Homo sapiens OX=9606 GN=GALK1 PE=1 SV=1 - [GALK1_HUMAN]	NO	NO	0.6	1.6	1.625	0.4	0.6	2	1.875	0.26	1.15385	0	0	0	3	0	3	0	3	2	0	0	0	3	0	0	2	0	6	0	2	392	42.2456	6.45557
Q14353	GAMT	Guanidinoacetate N-methyltransferase OS=Homo sapiens OX=9606 GN=GAMT PE=1 SV=1 - [GAMT_HUMAN]	NO	NO	0	0	1	#N/A	0	0.4	1.4	0.19	1.4	0	0	0	0	0	0	0	0	0	0	0	0	0	0	0	0	0	2	0	0	236	26.3011	6.13818
Q14697	GANAB	Neutral alpha-glucosidase AB OS=Homo sapiens OX=9606 GN=GANAB PE=1 SV=3 - [GANAB_HUMAN]	NO	NO	8	12.2	1.46667	0.05	6.6	12.4	1.76316	0.09	1.01515	6	7	9	11	7	17	6	20	9	9	3	6	10	6	8	6	14	21	8	13	944	106.807	6.13818
P17677	GAP43	Neuromodulin OS=Homo sapiens OX=9606 GN=GAP43 PE=1 SV=1 - [NEUM_HUMAN]	NO	NO	10.8	12.8	1.16949	0	6.4	10.8	1.59459	0	0.855072	6	9	15	5	19	9	11	19	11	14	5	9	9	4	5	5	14	7	13	15	238	24.7879	4.71631
P04406	GAPDH	Glyceraldehyde-3-phosphate dehydrogenase OS=Homo sapiens OX=9606 GN=GAPDH PE=1 SV=3 - [G3P_HUMAN]	NO	NO	28.2	44.8	1.56849	0	36.4	45.4	1.24064	0	1.0131	25	23	31	26	36	46	36	57	40	45	29	47	40	40	26	39	51	43	54	40	335	36.0304	8.45557
P41250-2	GARS1	Isoform 2 of Glycine--tRNA ligase OS=Homo sapiens OX=9606 GN=GARS1 - [GARS_HUMAN]	NO	NO	2.2	3.8	1.5	0.2	3	4.4	1.35	0	1.125	4	5	2	0	0	7	2	6	0	4	3	6	2	0	4	2	3	3	8	6	685	77.4813	6.23975
P22102-2	GART	Isoform Short of Trifunctional purine biosynthetic protein adenosine-3 OS=Homo sapiens OX=9606 GN=GART - [PUR2_HUMAN]	NO	NO	0	0.4	1.4	0.19	0	1.2	2.2	0.2	1.57143	0	0	0	0	0	0	0	2	0	0	0	0	0	0	0	0	0	6	0	0	433	46.0038	6.78564
O60861-2	GAS7	Isoform 2 of Growth arrest-specific protein 7 OS=Homo sapiens OX=9606 GN=GAS7 - [GAS7_HUMAN]	NO	YES	0	1.4	2.4	0.4	0	2.8	3.8	0.79	1.58333	0	0	0	0	0	4	0	3	0	0	0	0	0	0	0	0	4	5	2	3	336	39.1806	6.7417
Q8WXI9	GATAD2B	Transcriptional repressor p66-beta OS=Homo sapiens OX=9606 GN=GATAD2B PE=1 SV=1 - [P66B_HUMAN]	NO	NO	0	0.4	1.4	0.19	0	0	1	#N/A	0.714286	0	0	0	0	0	0	0	2	0	0	0	0	0	0	0	0	0	0	0	0	593	65.22	9.70068
Q8NB37	GATD1	Glutamine amidotransferase-like class 1 domain-containing protein 1 OS=Homo sapiens OX=9606 GN=GATD1 PE=1 SV=1 - [GALD1_HUMAN]	NO	NO	0	0.4	1.4	0.19	0	1	2	0.39	1.42857	0	0	0	0	0	0	0	2	0	0	0	0	0	0	0	0	0	3	2	0	220	23.2826	6.60986
A0A0B4J2D5	GATD3B	Putative glutamine amidotransferase-like class 1 domain-containing protein 3B, mitochondrial OS=Homo sapiens OX=9606 GN=GATD3B PE=5 SV=1 - [GAL3B_HUMAN]	NO	NO	2	5	2	0.31	2.8	6.2	1.89474	0.06	1.2	5	0	2	3	0	6	4	8	3	4	2	5	3	2	2	4	5	7	7	8	268	28.1247	8.26514
Q04446	GBE1	1,4-alpha-glucan-branching enzyme OS=Homo sapiens OX=9606 GN=GBE1 PE=1 SV=3 - [GLGB_HUMAN]	NO	NO	0	0.8	1.8	0.2	0.8	1.4	1.33333	0.16	1.33333	0	0	0	0	0	4	0	0	0	0	0	0	4	0	0	0	0	7	0	0	702	80.4226	6.31592
P28676	GCA	Grancalcin OS=Homo sapiens OX=9606 GN=GCA PE=1 SV=2 - [GRAN_HUMAN]	NO	NO	0	0.4	1.4	0.19	0	0	1	#N/A	0.714286	0	0	0	0	0	0	0	2	0	0	0	0	0	0	0	0	0	0	0	0	217	23.9945	5.21143
P48506	GCLC	Glutamate--cysteine ligase catalytic subunit OS=Homo sapiens OX=9606 GN=GCLC PE=1 SV=2 - [GSH1_HUMAN]	NO	NO	0	0.8	1.8	0.38	0.6	2	1.875	0.29	1.66667	0	0	0	0	0	0	0	2	0	2	0	0	3	0	0	0	0	5	3	2	637	72.7193	6.0874
P48507	GCLM	Glutamate--cysteine ligase regulatory subunit OS=Homo sapiens OX=9606 GN=GCLM PE=1 SV=1 - [GSH0_HUMAN]	NO	NO	0	0	1	#N/A	0	0.4	1.4	0.19	1.4	0	0	0	0	0	0	0	0	0	0	0	0	0	0	0	0	0	2	0	0	274	30.7078	6.02393
Q9Y2T3	GDA	Guanine deaminase OS=Homo sapiens OX=9606 GN=GDA PE=1 SV=1 - [GUAD_HUMAN]	NO	NO	0	1.6	2.6	0.59	1.2	3	1.81818	0.25	1.53846	0	0	0	0	0	3	3	0	0	2	0	0	2	2	2	0	0	0	10	5	454	50.9706	5.68115
Q8TB36	GDAP1	Ganglioside-induced differentiation-associated protein 1 OS=Homo sapiens OX=9606 GN=GDAP1 PE=1 SV=3 - [GDAP1_HUMAN]	NO	NO	2.8	4.8	1.52632	0.03	2	7.2	2.73333	0.21	1.41379	4	4	4	0	2	4	5	5	4	6	2	4	4	0	0	5	12	6	7	6	358	41.3196	8.33838
Q96MZ0	GDAP1L1	Ganglioside-induced differentiation-associated protein 1-like 1 OS=Homo sapiens OX=9606 GN=GDAP1L1 PE=2 SV=2 - [GD1L1_HUMAN]	NO	NO	0	0.8	1.8	0.38	0	1.2	2.2	0.39	1.22222	0	0	0	0	0	0	0	2	0	2	0	0	0	0	0	0	4	0	0	2	367	41.9465	6.59521
P31150	GDI1	Rab GDP dissociation inhibitor alpha OS=Homo sapiens OX=9606 GN=GDI1 PE=1 SV=2 - [GDIA_HUMAN]	NO	NO	2.4	6.2	2.11765	0.37	3.8	8	1.875	0.18	1.25	0	0	7	2	3	8	4	9	3	7	0	7	5	4	3	0	6	16	10	8	447	50.5501	5.13525
P50395	GDI2	Rab GDP dissociation inhibitor beta OS=Homo sapiens OX=9606 GN=GDI2 PE=1 SV=2 - [GDIB_HUMAN]	NO	NO	1	3.2	2.1	0.5	2.4	4.8	1.70588	0.12	1.38095	0	0	5	0	0	4	2	7	0	3	0	5	3	2	2	0	5	9	8	2	445	50.6309	6.46826
O43681	GET3	ATPase GET3 OS=Homo sapiens OX=9606 GN=GET3 PE=1 SV=2 - [GET3_HUMAN]	NO	NO	1	3	2	0.41	2.4	2.4	1	0.01	0.85	0	0	3	0	2	6	0	7	0	2	3	2	2	3	2	0	5	4	3	0	348	38.7674	4.90674
P14136	GFAP	Glial fibrillary acidic protein OS=Homo sapiens OX=9606 GN=GFAP PE=1 SV=1 - [GFAP_HUMAN]	NO	NO	58.6	80.2	1.36242	0	72	95.6	1.32329	0	1.18966	58	63	64	39	69	100	97	100	39	65	77	65	120	47	51	103	45	201	50	79	432	49.8496	5.51611
P36269-2	GGT5	Isoform 2 of Glutathione hydrolase 5 proenzyme OS=Homo sapiens OX=9606 GN=GGT5 - [GGT5_HUMAN]	NO	NO	0	0	1	#N/A	0.4	0	0.714286	#N/A	1	0	0	0	0	0	0	0	0	0	0	0	0	2	0	0	0	0	0	0	0	554	58.9556	7.76709
Q8IVV7	GID4	Glucose-induced degradation protein 4 homolog OS=Homo sapiens OX=9606 GN=GID4 PE=1 SV=1 - [GID4_HUMAN]	NO	NO	0	0.6	1.6	0.2	0	0.4	1.4	0.19	0.875	0	0	0	0	0	0	0	0	3	0	0	0	0	0	0	0	2	0	0	0	300	33.4929	9.15869
Q9NWU2	GID8	Glucose-induced degradation protein 8 homolog OS=Homo sapiens OX=9606 GN=GID8 PE=1 SV=1 - [GID8_HUMAN]	NO	NO	0	1.8	2.8	0.59	0	2	3	0.59	1.07143	0	0	0	0	0	4	0	3	0	2	0	0	0	0	0	3	5	0	0	2	228	26.7317	4.97021
Q8WWP7	GIMAP1	GTPase IMAP family member 1 OS=Homo sapiens OX=9606 GN=GIMAP1 PE=1 SV=1 - [GIMA1_HUMAN]	NO	NO	1.6	0	0.384615	#N/A	0.8	0	0.555556	#N/A	1	4	0	0	2	2	0	0	0	0	0	0	0	2	0	2	0	0	0	0	0	306	34.3476	8.86572
Q9NUV9	GIMAP4	GTPase IMAP family member 4 OS=Homo sapiens OX=9606 GN=GIMAP4 PE=1 SV=1 - [GIMA4_HUMAN]	NO	NO	3.6	1.2	0.478261	0	3.4	1.4	0.545455	0	1.09091	3	5	2	5	3	0	2	2	2	0	0	4	7	4	2	2	2	3	0	0	329	37.5104	7.81104
Q9Y2X7	GIT1	ARF GTPase-activating protein GIT1 OS=Homo sapiens OX=9606 GN=GIT1 PE=1 SV=2 - [GIT1_HUMAN]	NO	NO	0.4	3.8	3.42857	0.71	0.8	3.8	2.66667	0.42	1	0	0	2	0	0	4	2	7	0	6	0	4	0	0	0	2	5	5	5	2	761	84.2888	6.80029
P17302	GJA1	Gap junction alpha-1 protein OS=Homo sapiens OX=9606 GN=GJA1 PE=1 SV=2 - [CXA1_HUMAN]	NO	NO	3.8	4.6	1.16667	0.02	4.4	4.4	1	0	0.964286	3	6	7	0	3	3	3	9	2	6	7	3	6	3	3	3	4	9	3	3	382	42.9809	8.76318
Q92896	GLG1	Golgi apparatus protein 1 OS=Homo sapiens OX=9606 GN=GLG1 PE=1 SV=2 - [GSLG1_HUMAN]	NO	NO	0	0.4	1.4	0.19	0	0.4	1.4	0.19	1	0	0	0	0	0	2	0	0	0	0	0	0	0	0	0	0	0	2	0	0	1179	134.464	6.90283
Q9H4G4	GLIPR2	Golgi-associated plant pathogenesis-related protein 1 OS=Homo sapiens OX=9606 GN=GLIPR2 PE=1 SV=3 - [GAPR1_HUMAN]	NO	NO	0.4	0.8	1.28571	0.26	0	0	1	#N/A	0.555556	0	0	2	0	0	0	0	2	2	0	0	0	0	0	0	0	0	0	0	0	154	17.2075	9.40771
Q04760-2	GLO1	Isoform 2 of Lactoylglutathione lyase OS=Homo sapiens OX=9606 GN=GLO1 - [LGUL_HUMAN]	NO	NO	0	0	1	#N/A	0	1.4	2.4	0.39	2.4	0	0	0	0	0	0	0	0	0	0	0	0	0	0	0	0	0	2	5	0	169	19.0306	6.04932
Q9HC38-2	GLOD4	Isoform 2 of Glyoxalase domain-containing protein 4 OS=Homo sapiens OX=9606 GN=GLOD4 - [GLOD4_HUMAN]	NO	NO	0	0	1	#N/A	0	0.4	1.4	0.19	1.4	0	0	0	0	0	0	0	0	0	0	0	0	0	0	0	0	0	0	2	0	298	33.2115	5.60498
O76003	GLRX3	Glutaredoxin-3 OS=Homo sapiens OX=9606 GN=GLRX3 PE=1 SV=2 - [GLRX3_HUMAN]	NO	NO	0	0	1	#N/A	0	0.6	1.6	0.2	1.6	0	0	0	0	0	0	0	0	0	0	0	0	0	0	0	0	0	3	0	0	335	37.4082	5.38916
Q86SX6	GLRX5	Glutaredoxin-related protein 5, mitochondrial OS=Homo sapiens OX=9606 GN=GLRX5 PE=1 SV=2 - [GLRX5_HUMAN]	NO	NO	0	0.4	1.4	0.19	0	0	1	#N/A	0.714286	0	0	0	0	0	0	0	0	0	2	0	0	0	0	0	0	0	0	0	0	157	16.6175	6.78564
Q9NZD2	GLTP	Glycolipid transfer protein OS=Homo sapiens OX=9606 GN=GLTP PE=1 SV=3 - [GLTP_HUMAN]	NO	NO	0	0.4	1.4	0.19	0	0	1	#N/A	0.714286	0	0	0	0	0	0	0	2	0	0	0	0	0	0	0	0	0	0	0	0	209	23.8344	7.38623
P00367	GLUD1	Glutamate dehydrogenase 1, mitochondrial OS=Homo sapiens OX=9606 GN=GLUD1 PE=1 SV=2 - [DHE3_HUMAN]	NO	NO	13.6	20.2	1.45205	0	13.8	24	1.68919	0	1.17925	10	8	23	12	15	22	14	29	14	22	7	16	15	18	13	10	25	33	26	26	558	61.3592	7.79639
P15104	GLUL	Glutamine synthetase OS=Homo sapiens OX=9606 GN=GLUL PE=1 SV=4 - [GLNA_HUMAN]	NO	NO	2	4.2	1.73333	0.3	3.6	4.6	1.21739	0	1.07692	3	0	3	2	2	4	5	5	0	7	2	6	0	5	5	0	8	3	6	6	373	42.0373	6.88818
Q49A26-5	GLYR1	Isoform 5 of Cytokine-like nuclear factor N-PAC OS=Homo sapiens OX=9606 GN=GLYR1 - [GLYR1_HUMAN]	NO	NO	0	1.2	2.2	0.4	0	0.8	1.8	0.2	0.818182	0	0	0	0	0	3	0	3	0	0	0	0	0	0	0	0	0	4	0	0	472	51.4663	8.26514
P60983	GMFB	Glia maturation factor beta OS=Homo sapiens OX=9606 GN=GMFB PE=1 SV=2 - [GMFB_HUMAN]	NO	NO	0	0	1	#N/A	0	0.4	1.4	0.19	1.4	0	0	0	0	0	0	0	0	0	0	0	0	0	0	0	0	0	0	2	0	142	16.7025	5.2876
O60234	GMFG	Glia maturation factor gamma OS=Homo sapiens OX=9606 GN=GMFG PE=1 SV=1 - [GMFG_HUMAN]	NO	NO	0	0	1	#N/A	1	0	0.5	#N/A	1	0	0	0	0	0	0	0	0	0	0	0	0	3	2	0	0	0	0	0	0	142	16.7904	5.26221
P49915-2	GMPS	Isoform 2 of GMP synthase [glutamine-hydrolyzing] OS=Homo sapiens OX=9606 GN=GMPS - [GUAA_HUMAN]	NO	NO	0	0	1	#N/A	0	0.4	1.4	0.19	1.4	0	0	0	0	0	0	0	0	0	0	0	0	0	0	0	0	0	2	0	0	594	65.8875	7.47412
P29992	GNA11	Guanine nucleotide-binding protein subunit alpha-11 OS=Homo sapiens OX=9606 GN=GNA11 PE=1 SV=2 - [GNA11_HUMAN]	NO	NO	3	5.2	1.55	0.12	2.8	6.6	2	0.05	1.22581	3	4	4	2	2	7	4	8	3	4	0	6	4	2	2	3	10	8	7	5	359	42.0965	5.69385
Q14344	GNA13	Guanine nucleotide-binding protein subunit alpha-13 OS=Homo sapiens OX=9606 GN=GNA13 PE=1 SV=2 - [GNA13_HUMAN]	NO	NO	9.2	8.2	0.901961	0	7.8	5.8	0.772727	0	0.73913	13	6	14	6	7	10	6	11	6	8	7	8	12	5	7	2	6	10	5	6	377	44.0217	8.00146
O95837	GNA14	Guanine nucleotide-binding protein subunit alpha-14 OS=Homo sapiens OX=9606 GN=GNA14 PE=1 SV=1 - [GNA14_HUMAN]	NO	NO	0.8	1.2	1.22222	0.22	0.4	1.8	2	0.34	1.27273	2	2	0	0	0	0	2	4	0	0	0	0	2	0	0	0	5	2	0	2	355	41.5442	6.07471
P63096	GNAI1	Guanine nucleotide-binding protein G(i) subunit alpha-1 OS=Homo sapiens OX=9606 GN=GNAI1 PE=1 SV=2 - [GNAI1_HUMAN]	NO	NO	14.4	15.6	1.07792	0	13.6	18	1.30137	0	1.14458	14	11	16	13	18	17	18	18	12	13	15	17	15	10	11	13	20	18	20	19	354	40.3352	5.97314
P04899	GNAI2	Guanine nucleotide-binding protein G(i) subunit alpha-2 OS=Homo sapiens OX=9606 GN=GNAI2 PE=1 SV=3 - [GNAI2_HUMAN]	NO	NO	24.6	25	1.01562	0	22.4	24	1.06838	0	0.961538	27	21	23	25	27	33	23	25	25	19	23	30	27	16	16	18	29	28	23	22	355	40.4251	5.5415
P08754	GNAI3	Guanine nucleotide-binding protein G(i) subunit alpha-3 OS=Homo sapiens OX=9606 GN=GNAI3 PE=1 SV=3 - [GNAI3_HUMAN]	NO	NO	15	15.2	1.0125	0	14	16	1.13333	0	1.04938	15	13	15	16	16	18	17	14	15	12	15	17	17	10	11	13	20	17	15	15	354	40.5063	5.69385
P09471	GNAO1	Guanine nucleotide-binding protein G(o) subunit alpha OS=Homo sapiens OX=9606 GN=GNAO1 PE=1 SV=4 - [GNAO_HUMAN]	NO	NO	19	29.4	1.52	0	19.8	32	1.58654	0	1.08553	20	17	23	19	16	34	25	40	23	25	16	29	22	13	19	17	42	31	36	34	354	40.0249	5.52881
P50148	GNAQ	Guanine nucleotide-binding protein G(q) subunit alpha OS=Homo sapiens OX=9606 GN=GNAQ PE=1 SV=4 - [GNAQ_HUMAN]	NO	NO	4.6	7.6	1.53571	0.04	3.6	8.8	2.13043	0.18	1.13953	6	5	5	4	3	9	5	11	5	8	2	6	2	4	4	5	14	7	10	8	359	42.1153	5.68115
P63092	GNAS	Guanine nucleotide-binding protein G(s) subunit alpha isoforms short OS=Homo sapiens OX=9606 GN=GNAS PE=1 SV=1 - [GNAS2_HUMAN]	NO	NO	9.6	9.8	1.01887	0	8.6	10.4	1.1875	0	1.05556	9	7	11	9	12	9	10	14	8	8	8	10	10	7	8	5	12	11	13	11	394	45.6359	5.8208
P19086	GNAZ	Guanine nucleotide-binding protein G(z) subunit alpha OS=Homo sapiens OX=9606 GN=GNAZ PE=1 SV=3 - [GNAZ_HUMAN]	NO	NO	1.6	5.4	2.46154	0.41	0.4	7	5.71429	0.77	1.25	0	0	5	0	3	2	3	13	0	9	0	2	0	0	0	0	10	5	11	9	355	40.8979	7.60596
P62873	GNB1	Guanine nucleotide-binding protein G(I)/G(S)/G(T) subunit beta-1 OS=Homo sapiens OX=9606 GN=GNB1 PE=1 SV=3 - [GBB1_HUMAN]	NO	NO	16.6	22.4	1.32955	0	14.4	19.4	1.32468	0	0.871795	15	15	22	14	17	16	21	38	15	22	11	23	14	13	11	10	24	19	24	20	340	37.353	5.99854
P62879	GNB2	Guanine nucleotide-binding protein G(I)/G(S)/G(T) subunit beta-2 OS=Homo sapiens OX=9606 GN=GNB2 PE=1 SV=3 - [GBB2_HUMAN]	NO	NO	9.6	12.2	1.24528	0	9.4	13.4	1.38462	0	1.09091	9	9	11	10	9	12	11	15	11	12	8	12	11	8	8	9	18	14	15	11	340	37.3071	5.99854
Q9HAV0	GNB4	Guanine nucleotide-binding protein subunit beta-4 OS=Homo sapiens OX=9606 GN=GNB4 PE=1 SV=3 - [GBB4_HUMAN]	NO	NO	5.6	5.4	0.969697	0	3.8	6.2	1.5	0.01	1.125	7	5	4	5	7	8	4	4	6	5	4	5	4	3	3	4	8	9	5	5	340	37.543	5.99854
O14775-3	GNB5	Isoform 3 of Guanine nucleotide-binding protein subunit beta-5 OS=Homo sapiens OX=9606 GN=GNB5 - [GNB5_HUMAN]	NO	NO	0	0.4	1.4	0.19	0	2.4	3.4	0.79	2.42857	0	0	0	0	0	0	0	2	0	0	0	0	0	0	0	0	3	3	3	3	283	31.2273	5.80811
P50151	GNG10	Guanine nucleotide-binding protein G(I)/G(S)/G(O) subunit gamma-10 OS=Homo sapiens OX=9606 GN=GNG10 PE=1 SV=1 - [GBG10_HUMAN]	NO	NO	0	0.8	1.8	0.38	0.4	0.4	1	0.08	0.777778	0	0	0	0	0	0	2	0	2	0	0	2	0	0	0	0	0	2	0	0	68	7.20068	7.85498
Q9UBI6	GNG12	Guanine nucleotide-binding protein G(I)/G(S)/G(O) subunit gamma-12 OS=Homo sapiens OX=9606 GN=GNG12 PE=1 SV=3 - [GBG12_HUMAN]	NO	NO	1.4	1.4	1	0.06	0	1.8	2.8	0.59	1.16667	3	0	2	0	2	0	2	3	0	2	0	0	0	0	0	0	0	3	2	4	72	8.00117	8.96826
P59768	GNG2	Guanine nucleotide-binding protein G(I)/G(S)/G(O) subunit gamma-2 OS=Homo sapiens OX=9606 GN=GNG2 PE=1 SV=2 - [GBG2_HUMAN]	NO	NO	1.8	3.4	1.57143	0.18	3.6	4.2	1.13043	0	1.18182	4	2	3	0	0	3	2	6	2	4	2	5	3	4	4	2	4	4	5	6	71	7.84503	7.98682
P63215	GNG3	Guanine nucleotide-binding protein G(I)/G(S)/G(O) subunit gamma-3 OS=Homo sapiens OX=9606 GN=GNG3 PE=1 SV=1 - [GBG3_HUMAN]	NO	NO	2.6	0.6	0.444444	0	0.6	3	2.5	0.39	2.5	2	2	4	2	3	0	0	3	0	0	0	0	0	0	3	0	2	0	7	6	75	8.29916	7.78174
P50150	GNG4	Guanine nucleotide-binding protein G(I)/G(S)/G(O) subunit gamma-4 OS=Homo sapiens OX=9606 GN=GNG4 PE=1 SV=1 - [GBG4_HUMAN]	NO	NO	0	0	1	#N/A	0	0.6	1.6	0.2	1.6	0	0	0	0	0	0	0	0	0	0	0	0	0	0	0	0	0	0	0	3	75	8.38319	7.07861
O60262	GNG7	Guanine nucleotide-binding protein G(I)/G(S)/G(O) subunit gamma-7 OS=Homo sapiens OX=9606 GN=GNG7 PE=1 SV=1 - [GBG7_HUMAN]	NO	NO	2.6	2.4	0.944444	0	2.2	1.8	0.875	0	0.823529	2	2	4	2	3	2	2	4	2	2	2	4	2	3	0	0	2	2	3	2	68	7.51696	8.51416
Q9HD26-2	GOPC	Isoform 2 of Golgi-associated PDZ and coiled-coil motif-containing protein OS=Homo sapiens OX=9606 GN=GOPC - [GOPC_HUMAN]	NO	NO	0	0	1	#N/A	0	0.4	1.4	0.19	1.4	0	0	0	0	0	0	0	0	0	0	0	0	0	0	0	0	2	0	0	0	454	49.6904	6.07471
P00505	GOT2	Aspartate aminotransferase, mitochondrial OS=Homo sapiens OX=9606 GN=GOT2 PE=1 SV=3 - [AATM_HUMAN]	NO	NO	4.6	9.2	1.82143	0.12	2.2	9.2	3.1875	0.37	1	0	3	10	4	6	7	10	11	4	14	0	9	0	2	0	0	11	6	13	16	430	47.4873	9.01221
P35052	GPC1	Glypican-1 OS=Homo sapiens OX=9606 GN=GPC1 PE=1 SV=2 - [GPC1_HUMAN]	NO	NO	0	0.4	1.4	0.19	0	0	1	#N/A	0.714286	0	0	0	0	0	2	0	0	0	0	0	0	0	0	0	0	0	0	0	0	558	61.641	7.29834
Q8N335	GPD1L	Glycerol-3-phosphate dehydrogenase 1-like protein OS=Homo sapiens OX=9606 GN=GPD1L PE=1 SV=1 - [GPD1L_HUMAN]	NO	NO	0.4	0.4	1	0.13	1	1.8	1.4	0.14	2	0	0	2	0	0	0	0	0	0	2	2	3	0	0	0	0	4	0	5	0	351	38.3939	7.02002
P43304	GPD2	Glycerol-3-phosphate dehydrogenase, mitochondrial OS=Homo sapiens OX=9606 GN=GPD2 PE=1 SV=3 - [GPDM_HUMAN]	NO	NO	3.8	4.8	1.20833	0.01	2.4	6.6	2.23529	0.26	1.31034	3	3	5	4	4	7	3	7	0	7	2	5	3	2	0	0	9	9	6	9	727	80.8016	7.69385
Q9NQX3	GPHN	Gephyrin OS=Homo sapiens OX=9606 GN=GPHN PE=1 SV=1 - [GEPH_HUMAN]	NO	NO	0	0	1	#N/A	0	0.4	1.4	0.19	1.4	0	0	0	0	0	0	0	0	0	0	0	0	0	0	0	0	0	0	2	0	736	79.698	5.42725
P06744	GPI	Glucose-6-phosphate isomerase OS=Homo sapiens OX=9606 GN=GPI PE=1 SV=4 - [G6PI_HUMAN]	NO	YES	9	18	1.9	0.21	9.2	26.4	2.68627	0.4	1.44211	4	6	15	12	8	9	7	35	16	23	4	11	13	11	7	9	27	42	34	20	558	63.1072	8.32373
P51674-3	GPM6A	Isoform 3 of Neuronal membrane glycoprotein M6-a OS=Homo sapiens OX=9606 GN=GPM6A - [GPM6A_HUMAN]	NO	NO	5.8	5.8	1	0	5.8	6.2	1.05882	0	1.05882	5	5	3	6	10	6	4	8	5	6	5	10	6	4	4	5	7	6	5	8	267	29.8849	5.8208
Q13491-4	GPM6B	Isoform 4 of Neuronal membrane glycoprotein M6-b OS=Homo sapiens OX=9606 GN=GPM6B - [GPM6B_HUMAN]	NO	NO	2	3.4	1.46667	0.12	2.2	3.4	1.375	0.01	1	2	2	4	0	2	2	3	5	2	5	0	4	3	2	2	0	5	3	4	5	328	36.1957	6.0874
O60883	GPR37L1	G-protein coupled receptor 37-like 1 OS=Homo sapiens OX=9606 GN=GPR37L1 PE=1 SV=2 - [G37L1_HUMAN]	NO	NO	0	0.4	1.4	0.19	0	0	1	#N/A	0.714286	0	0	0	0	0	0	0	2	0	0	0	0	0	0	0	0	0	0	0	0	481	52.7358	7.35693
Q9NZH0	GPRC5B	G-protein coupled receptor family C group 5 member B OS=Homo sapiens OX=9606 GN=GPRC5B PE=2 SV=2 - [GPC5B_HUMAN]	NO	NO	0.4	0	0.714286	#N/A	0	0	1	#N/A	1	0	0	2	0	0	0	0	0	0	0	0	0	0	0	0	0	0	0	0	0	403	44.7656	8.23584
Q13098-5	GPS1	Isoform 4 of COP9 signalosome complex subunit 1 OS=Homo sapiens OX=9606 GN=GPS1 - [CSN1_HUMAN]	NO	NO	0	2.4	3.4	0.59	0.4	2.4	2.42857	0.36	1	0	0	0	0	0	4	0	6	0	2	0	2	0	0	0	0	2	8	2	0	487	55.0579	6.60986
Q9Y4H4	GPSM3	G-protein-signaling modulator 3 OS=Homo sapiens OX=9606 GN=GPSM3 PE=1 SV=1 - [GPSM3_HUMAN]	NO	NO	0.4	0	0.714286	#N/A	0	0	1	#N/A	1	0	0	0	2	0	0	0	0	0	0	0	0	0	0	0	0	0	0	0	0	160	17.8549	4.97021
P07203	GPX1	Glutathione peroxidase 1 OS=Homo sapiens OX=9606 GN=GPX1 PE=1 SV=4 - [GPX1_HUMAN]	NO	NO	3.2	0.4	0.333333	0	2	0	0.333333	#N/A	0.714286	4	3	3	3	3	0	0	0	2	0	2	6	2	0	0	0	0	0	0	0	203	22.0751	6.55127
P36969-2	GPX4	Isoform Cytoplasmic of Phospholipid hydroperoxide glutathione peroxidase OS=Homo sapiens OX=9606 GN=GPX4 - [GPX4_HUMAN]	NO	NO	1.6	4	1.92308	0.3	0.4	3.2	3	0.63	0.84	4	2	2	0	0	8	2	4	3	3	0	0	0	2	0	0	4	4	4	4	170	19.5135	7.94287
Q9UBQ7	GRHPR	Glyoxylate reductase/hydroxypyruvate reductase OS=Homo sapiens OX=9606 GN=GRHPR PE=1 SV=1 - [GRHPR_HUMAN]	NO	NO	0	0	1	#N/A	0	1.4	2.4	0.58	2.4	0	0	0	0	0	0	0	0	0	0	0	0	0	0	0	0	2	2	3	0	328	35.6457	7.38623
P42261-2	GRIA1	Isoform Flip of Glutamate receptor 1 OS=Homo sapiens OX=9606 GN=GRIA1 - [GRIA1_HUMAN]	NO	NO	0	0.8	1.8	0.38	0	1.2	2.2	0.57	1.22222	0	0	0	0	0	2	0	0	0	2	0	0	0	0	0	0	2	0	2	2	906	101.417	7.84033
P42263	GRIA3	Glutamate receptor 3 OS=Homo sapiens OX=9606 GN=GRIA3 PE=1 SV=2 - [GRIA3_HUMAN]	NO	NO	0	0.8	1.8	0.38	0	0.4	1.4	0.19	0.777778	0	0	0	0	0	0	0	2	0	2	0	0	0	0	0	0	0	0	2	0	894	101.092	8.54346
Q05586-2	GRIN1	Isoform 1 of Glutamate receptor ionotropic, NMDA 1 OS=Homo sapiens OX=9606 GN=GRIN1 - [NMDZ1_HUMAN]	NO	NO	0	0	1	#N/A	0	0	1	#N/A	1	0	0	0	0	0	0	0	0	0	0	0	0	0	0	0	0	0	0	0	0	885	99.2516	7.97217
P25098	GRK2	Beta-adrenergic receptor kinase 1 OS=Homo sapiens OX=9606 GN=GRK2 PE=1 SV=2 - [ARBK1_HUMAN]	NO	NO	0	0	1	#N/A	0	0.6	1.6	0.2	1.6	0	0	0	0	0	0	0	0	0	0	0	0	0	0	0	0	0	0	3	0	689	79.5224	7.28369
Q14416	GRM2	Metabotropic glutamate receptor 2 OS=Homo sapiens OX=9606 GN=GRM2 PE=1 SV=2 - [GRM2_HUMAN]	NO	NO	0	0	1	#N/A	0	0	1	#N/A	1	0	0	0	0	0	0	0	0	0	0	0	0	0	0	0	0	0	0	0	0	872	95.5064	8.11865
Q14832	GRM3	Metabotropic glutamate receptor 3 OS=Homo sapiens OX=9606 GN=GRM3 PE=1 SV=2 - [GRM3_HUMAN]	NO	NO	0	0	1	#N/A	0	0	1	#N/A	1	0	0	0	0	0	0	0	0	0	0	0	0	0	0	0	0	0	0	0	0	879	98.8147	7.66455
P41594-3	GRM5	Isoform 3 of Metabotropic glutamate receptor 5 OS=Homo sapiens OX=9606 GN=GRM5 - [GRM5_HUMAN]	NO	NO	0	0.4	1.4	0.19	0	0	1	#N/A	0.714286	0	0	0	0	0	0	0	0	0	2	0	0	0	0	0	0	0	0	0	0	942	105.363	7.97217
P28799	GRN	Progranulin OS=Homo sapiens OX=9606 GN=GRN PE=1 SV=2 - [GRN_HUMAN]	NO	NO	3.2	3	0.952381	0	4.4	1.8	0.518519	0	0.7	5	3	2	4	2	3	3	3	2	4	0	6	5	5	6	0	3	2	4	0	593	63.4998	6.82959
Q9HAV7	GRPEL1	GrpE protein homolog 1, mitochondrial OS=Homo sapiens OX=9606 GN=GRPEL1 PE=1 SV=2 - [GRPE1_HUMAN]	NO	NO	0	0	1	#N/A	0	0.8	1.8	0.38	1.8	0	0	0	0	0	0	0	0	0	0	0	0	0	0	0	0	0	0	2	2	217	24.2639	8.11865
P49840	GSK3A	Glycogen synthase kinase-3 alpha OS=Homo sapiens OX=9606 GN=GSK3A PE=1 SV=2 - [GSK3A_HUMAN]	NO	NO	0	1.6	2.6	0.39	0	3	4	0.6	1.53846	0	0	0	0	0	2	0	6	0	0	0	0	0	0	0	0	0	6	6	3	483	50.949	8.74854
P49841	GSK3B	Glycogen synthase kinase-3 beta OS=Homo sapiens OX=9606 GN=GSK3B PE=1 SV=2 - [GSK3B_HUMAN]	NO	NO	0	1.4	2.4	0.39	0	2	3	0.6	1.25	0	0	0	0	0	2	0	5	0	0	0	0	0	0	0	0	0	4	3	3	420	46.7149	8.77783
P06396-2	GSN	Isoform 2 of Gelsolin OS=Homo sapiens OX=9606 GN=GSN - [GELS_HUMAN]	NO	NO	18.4	23	1.23711	0	21.4	22	1.02679	0	0.958333	21	18	20	16	17	25	21	25	20	24	20	27	24	19	17	17	17	41	19	16	731	80.5905	5.84619
P15170	GSPT1	Eukaryotic peptide chain release factor GTP-binding subunit ERF3A OS=Homo sapiens OX=9606 GN=GSPT1 PE=1 SV=1 - [ERF3A_HUMAN]	NO	NO	0	0	1	#N/A	0.4	0.6	1.14286	0.13	1.6	0	0	0	0	0	0	0	0	0	0	0	0	2	0	0	0	0	3	0	0	499	55.7203	5.61768
P00390-5	GSR	Isoform 4 of Glutathione reductase, mitochondrial OS=Homo sapiens OX=9606 GN=GSR - [GSHR_HUMAN]	NO	NO	0	0	1	#N/A	0.4	0.8	1.28571	0.16	1.8	0	0	0	0	0	0	0	0	0	0	0	2	0	0	0	0	0	0	4	0	440	47.2372	8.74854
Q9Y2Q3	GSTK1	Glutathione S-transferase kappa 1 OS=Homo sapiens OX=9606 GN=GSTK1 PE=1 SV=3 - [GSTK1_HUMAN]	NO	NO	0	0.4	1.4	0.19	0	0.4	1.4	0.19	1	0	0	0	0	0	2	0	0	0	0	0	0	0	0	0	0	0	2	0	0	226	25.4803	8.41162
P09488-2	GSTM1	Isoform 2 of Glutathione S-transferase Mu 1 OS=Homo sapiens OX=9606 GN=GSTM1 - [GSTM1_HUMAN]	NO	NO	0	0	1	#N/A	0.4	1	1.42857	0.18	2	0	0	0	0	0	0	0	0	0	0	0	0	2	0	0	0	0	5	0	0	181	21.2388	7.85498
P28161-2	GSTM2	Isoform 2 of Glutathione S-transferase Mu 2 OS=Homo sapiens OX=9606 GN=GSTM2 - [GSTM2_HUMAN]	NO	NO	0.8	1.4	1.33333	0.28	1.8	2.2	1.14286	0.14	1.33333	0	2	2	0	0	4	0	3	0	0	0	3	4	2	0	0	2	9	0	0	191	22.6293	5.31299
P21266	GSTM3	Glutathione S-transferase Mu 3 OS=Homo sapiens OX=9606 GN=GSTM3 PE=1 SV=3 - [GSTM3_HUMAN]	NO	YES	5.8	7.6	1.26471	0.01	5.2	8.8	1.58065	0	1.13953	6	4	8	4	7	13	2	11	2	10	3	6	8	5	4	5	8	12	12	7	225	26.5421	5.5415
P78417-3	GSTO1	Isoform 3 of Glutathione S-transferase omega-1 OS=Homo sapiens OX=9606 GN=GSTO1 - [GSTO1_HUMAN]	NO	NO	0	0	1	#N/A	0	0.4	1.4	0.19	1.4	0	0	0	0	0	0	0	0	0	0	0	0	0	0	0	0	0	2	0	0	213	24.7796	6.1001
P09211	GSTP1	Glutathione S-transferase P OS=Homo sapiens OX=9606 GN=GSTP1 PE=1 SV=2 - [GSTP1_HUMAN]	NO	NO	0.8	1	1.11111	0.18	0.6	2.4	2.125	0.3	1.7	0	2	2	0	0	0	0	2	0	3	0	0	3	0	0	0	2	6	2	2	210	23.341	5.64307
P30711	GSTT1	Glutathione S-transferase theta-1 OS=Homo sapiens OX=9606 GN=GSTT1 PE=1 SV=4 - [GSTT1_HUMAN]	NO	NO	0	0	1	#N/A	1	0	0.5	#N/A	1	0	0	0	0	0	0	0	0	0	0	3	0	0	0	2	0	0	0	0	0	240	27.3176	7.48877
P0CG29	GSTT2	Glutathione S-transferase theta-2 OS=Homo sapiens OX=9606 GN=GSTT2 PE=1 SV=1 - [GST2_HUMAN]	NO	NO	0	0.4	1.4	0.19	0	0.6	1.6	0.2	1.14286	0	0	0	0	0	2	0	0	0	0	0	0	0	0	0	0	0	0	3	0	244	27.4886	7.02002
Q12789-3	GTF3C1	Isoform 2 of General transcription factor 3C polypeptide 1 OS=Homo sapiens OX=9606 GN=GTF3C1 - [TF3C1_HUMAN]	NO	NO	0	0	1	#N/A	0	0.4	1.4	0.19	1.4	0	0	0	0	0	0	0	0	0	0	0	0	0	0	0	0	0	2	0	0	2084	236.129	7.51807
P33402	GUCY1A2	Guanylate cyclase soluble subunit alpha-2 OS=Homo sapiens OX=9606 GN=GUCY1A2 PE=1 SV=1 - [GCYA2_HUMAN]	NO	NO	0	0.4	1.4	0.19	0	0	1	#N/A	0.714286	0	0	0	0	0	0	0	0	0	2	0	0	0	0	0	0	0	0	0	0	732	81.6975	7.66455
Q02153-2	GUCY1B1	Isoform HSGC-2 of Guanylate cyclase soluble subunit beta-1 OS=Homo sapiens OX=9606 GN=GUCY1B1 - [GCYB1_HUMAN]	NO	NO	0	1	2	0.39	0	1	2	0.39	1	0	0	0	0	0	0	0	3	0	2	0	0	0	0	0	0	3	0	2	0	586	66.6955	5.18604
Q16774	GUK1	Guanylate kinase OS=Homo sapiens OX=9606 GN=GUK1 PE=1 SV=2 - [KGUA_HUMAN]	NO	NO	0	0.8	1.8	0.38	0	1	2	0.2	1.11111	0	0	0	0	0	2	0	2	0	0	0	0	0	0	0	0	0	5	0	0	197	21.7122	6.55127
P07305-2	H1-0	Isoform 2 of Histone H1.0 OS=Homo sapiens OX=9606 GN=H1-0 - [H10_HUMAN]	NO	NO	3	4.6	1.4	0.04	2.4	3.4	1.29412	0.15	0.785714	3	0	3	6	3	5	4	7	5	2	2	2	3	2	3	0	6	8	0	3	177	19.1553	10.8286
Q92522	H1-10	Histone H1.10 OS=Homo sapiens OX=9606 GN=H1-10 PE=1 SV=1 - [H1X_HUMAN]	NO	NO	0	2.2	3.2	0.6	0.4	1.8	2	0.31	0.875	0	0	0	0	0	4	0	4	3	0	0	0	2	0	0	0	3	6	0	0	213	22.4735	10.7554
P16403	H1-2	Histone H1.2 OS=Homo sapiens OX=9606 GN=H1-2 PE=1 SV=2 - [H12_HUMAN]	NO	NO	8.4	15.2	1.7234	0.2	8.4	13	1.48936	0	0.864198	6	10	11	8	7	26	11	17	13	9	9	9	10	7	7	11	13	20	10	11	213	21.3517	10.9312
P16401	H1-5	Histone H1.5 OS=Homo sapiens OX=9606 GN=H1-5 PE=1 SV=3 - [H15_HUMAN]	NO	NO	0.8	2.2	1.77778	0.42	0	2.2	3.2	0.59	1	0	0	2	0	2	5	0	3	3	0	0	0	0	0	0	3	2	6	0	0	226	22.5665	10.9165
Q96KK5	H2AC12	Histone H2A type 1-H OS=Homo sapiens OX=9606 GN=H2AC12 PE=1 SV=3 - [H2A1H_HUMAN]	NO	NO	4.8	21.8	3.93103	0.48	6	24.8	3.68571	0.26	1.13158	3	3	11	3	4	46	9	33	14	7	5	15	3	3	4	19	25	60	9	11	128	13.8978	10.8872
Q8IUE6	H2AC21	Histone H2A type 2-B OS=Homo sapiens OX=9606 GN=H2AC21 PE=1 SV=3 - [H2A2B_HUMAN]	NO	NO	0.6	5.2	3.875	0.75	0.8	6	3.88889	0.6	1.12903	0	0	3	0	0	5	5	9	7	0	0	2	2	0	0	5	9	13	0	3	130	13.9868	10.8872
Q93077	H2AC6	Histone H2A type 1-C OS=Homo sapiens OX=9606 GN=H2AC6 PE=1 SV=3 - [H2A1C_HUMAN]	NO	NO	4.4	21.6	4.18519	0.56	5.6	24.4	3.84848	0.33	1.12389	3	3	10	3	3	45	8	33	15	7	5	13	3	3	4	19	24	59	9	11	130	14.0969	11.0483
P0C0S5	H2AZ1	Histone H2A.Z OS=Homo sapiens OX=9606 GN=H2AZ1 PE=1 SV=2 - [H2AZ_HUMAN]	NO	NO	4.2	13.2	2.73077	0.5	5.4	14.8	2.46875	0.2	1.11268	3	3	8	4	3	27	5	15	11	8	5	12	3	3	4	12	12	34	9	7	128	13.5446	10.5796
P06899	H2BC11	Histone H2B type 1-J OS=Homo sapiens OX=9606 GN=H2BC11 PE=1 SV=3 - [H2B1J_HUMAN]	NO	NO	10	35.8	3.34545	0.4	8.4	32.8	3.59574	0.26	0.918478	11	8	14	11	6	72	21	51	20	15	6	13	12	5	6	23	27	79	11	24	126	13.8956	10.3159
O60814	H2BC12	Histone H2B type 1-K OS=Homo sapiens OX=9606 GN=H2BC12 PE=1 SV=3 - [H2B1K_HUMAN]	NO	NO	10.4	36.2	3.26316	0.4	9	32.2	3.32	0.25	0.892473	12	8	13	11	8	74	21	52	19	15	7	13	13	6	6	22	27	78	11	23	126	13.8816	10.3159
P84243	H3-3B	Histone H3.3 OS=Homo sapiens OX=9606 GN=H3-3B PE=1 SV=2 - [H33_HUMAN]	NO	NO	0	2.4	3.4	0.59	0	3.2	4.2	0.6	1.23529	0	0	0	0	0	4	0	6	0	2	0	0	0	0	0	0	8	5	3	0	136	15.3185	11.2681
Q5TEC6	H3-7	Histone H3-7 OS=Homo sapiens OX=9606 GN=H3-7 PE=1 SV=1 - [H37_HUMAN]	NO	NO	0.4	2.8	2.71429	0.55	0.4	3	2.85714	0.51	1.05263	0	0	2	0	0	5	0	6	0	3	0	2	0	0	0	4	7	0	4	0	136	15.4206	11.2681
P62805	H4-16	Histone H4 OS=Homo sapiens OX=9606 GN=H4-16 PE=1 SV=2 - [H4_HUMAN]	NO	NO	10.8	22.6	2	0.2	8.8	27.4	2.89796	0.2	1.20339	13	12	13	10	6	45	16	25	17	10	6	12	9	7	10	16	18	77	9	17	103	11.3604	11.356
Q9P035	HACD3	Very-long-chain (3R)-3-hydroxyacyl-CoA dehydratase 3 OS=Homo sapiens OX=9606 GN=HACD3 PE=1 SV=2 - [HACD3_HUMAN]	NO	NO	0.4	3	2.85714	0.68	0.8	2.4	1.88889	0.26	0.85	0	0	0	2	0	5	2	5	3	0	0	2	2	0	0	0	3	6	0	3	362	43.1316	8.93896
Q16836	HADH	Hydroxyacyl-coenzyme A dehydrogenase, mitochondrial OS=Homo sapiens OX=9606 GN=HADH PE=1 SV=3 - [HCDH_HUMAN]	NO	NO	0.6	0.6	1	0.14	0.4	1	1.42857	0.21	1.25	3	0	0	0	0	0	0	3	0	0	0	0	2	0	0	0	0	0	2	3	314	34.2719	8.85107
P40939	HADHA	Trifunctional enzyme subunit alpha, mitochondrial OS=Homo sapiens OX=9606 GN=HADHA PE=1 SV=2 - [ECHA_HUMAN]	NO	NO	15.2	15.4	1.01235	0	12	16.2	1.32308	0	1.04878	13	14	20	13	16	18	11	24	10	14	9	15	15	9	12	12	17	22	16	14	763	82.9469	9.0415
P55084-2	HADHB	Isoform 2 of Trifunctional enzyme subunit beta, mitochondrial OS=Homo sapiens OX=9606 GN=HADHB - [ECHB_HUMAN]	NO	NO	6.8	9.8	1.38462	0	7.2	8.6	1.17073	0	0.888889	8	4	8	6	8	13	6	13	7	10	4	11	12	7	2	4	7	14	8	10	452	48.8482	9.17334
Q16775-2	HAGH	Isoform 2 of Hydroxyacylglutathione hydrolase, mitochondrial OS=Homo sapiens OX=9606 GN=HAGH - [GLO2_HUMAN]	NO	NO	0.8	0	0.555556	#N/A	0.8	0	0.555556	#N/A	1	2	2	0	0	0	0	0	0	0	0	0	2	2	0	0	0	0	0	0	0	260	28.8416	7.32764
P10915	HAPLN1	Hyaluronan and proteoglycan link protein 1 OS=Homo sapiens OX=9606 GN=HAPLN1 PE=2 SV=2 - [HPLN1_HUMAN]	NO	NO	0.4	0	0.714286	#N/A	0	0	1	#N/A	1	0	0	2	0	0	0	0	0	0	0	0	0	0	0	0	0	0	0	0	0	354	40.14	7.41553
Q9GZV7	HAPLN2	Hyaluronan and proteoglycan link protein 2 OS=Homo sapiens OX=9606 GN=HAPLN2 PE=1 SV=1 - [HPLN2_HUMAN]	NO	NO	2.4	3.6	1.35294	0.11	3.6	3.6	1	0	1	0	0	9	0	3	4	3	7	2	2	2	7	0	6	3	3	3	0	8	4	340	37.751	8.85107
Q86UW8	HAPLN4	Hyaluronan and proteoglycan link protein 4 OS=Homo sapiens OX=9606 GN=HAPLN4 PE=2 SV=1 - [HPLN4_HUMAN]	NO	NO	0	0	1	#N/A	0	0	1	#N/A	1	0	0	0	0	0	0	0	0	0	0	0	0	0	0	0	0	0	0	0	0	402	42.7745	8.85107
P12081-3	HARS1	Isoform 3 of Histidine--tRNA ligase, cytoplasmic OS=Homo sapiens OX=9606 GN=HARS1 - [HARS1_HUMAN]	NO	NO	0	0	1	#N/A	0	0.4	1.4	0.19	1.4	0	0	0	0	0	0	0	0	0	0	0	0	0	0	0	0	0	0	2	0	449	50.1245	5.30029
O00165-5	HAX1	Isoform 5 of HCLS1-associated protein X-1 OS=Homo sapiens OX=9606 GN=HAX1 - [HAX1_HUMAN]	NO	NO	0	0.4	1.4	0.19	0	0	1	#N/A	0.714286	0	0	0	0	0	0	0	2	0	0	0	0	0	0	0	0	0	0	0	0	231	26.0837	5.19873
P69905	HBA2	Hemoglobin subunit alpha OS=Homo sapiens OX=9606 GN=HBA2 PE=1 SV=2 - [HBA_HUMAN]	NO	NO	10.4	12.4	1.17544	0	12.2	13.8	1.12121	0	1.10448	8	12	12	9	11	14	12	13	12	11	10	16	14	10	11	10	13	16	15	15	142	15.2479	8.67529
P68871	HBB	Hemoglobin subunit beta OS=Homo sapiens OX=9606 GN=HBB PE=1 SV=2 - [HBB_HUMAN]	NO	NO	12.8	14.8	1.14493	0	15.8	15.4	0.97619	0	1.03797	12	16	14	9	13	17	17	15	13	12	13	18	19	15	14	11	15	18	19	14	147	15.9883	7.28369
P02042	HBD	Hemoglobin subunit delta OS=Homo sapiens OX=9606 GN=HBD PE=1 SV=2 - [HBD_HUMAN]	NO	NO	5.4	6.6	1.1875	0	8	5.8	0.755556	0	0.894737	5	9	6	2	5	7	9	7	6	4	6	9	9	8	8	4	5	6	9	5	147	16.0453	8.04541
P69891	HBG1	Hemoglobin subunit gamma-1 OS=Homo sapiens OX=9606 GN=HBG1 PE=1 SV=2 - [HBG1_HUMAN]	NO	NO	0	0	1	#N/A	0.4	0	0.714286	#N/A	1	0	0	0	0	0	0	0	0	0	0	2	0	0	0	0	0	0	0	0	0	147	16.1303	7.1958
P51610-2	HCFC1	Isoform 2 of Host cell factor 1 OS=Homo sapiens OX=9606 GN=HCFC1 - [HCFC1_HUMAN]	NO	NO	0	0.4	1.4	0.19	0	0.4	1.4	0.19	1	0	0	0	0	0	2	0	0	0	0	0	0	0	0	0	0	0	2	0	0	1966	201.724	7.45947
P08631-3	HCK	Isoform 3 of Tyrosine-protein kinase HCK OS=Homo sapiens OX=9606 GN=HCK - [HCK_HUMAN]	NO	NO	5.6	4	0.757576	0	4	3.2	0.84	0	0.84	7	3	5	6	7	2	5	5	3	5	5	5	3	5	2	3	4	3	4	2	504	57.2047	6.85889
P14317	HCLS1	Hematopoietic lineage cell-specific protein OS=Homo sapiens OX=9606 GN=HCLS1 PE=1 SV=3 - [HCLS1_HUMAN]	NO	NO	2.2	0.6	0.5	0	3.2	0	0.238095	#N/A	0.625	4	2	2	0	3	0	0	0	0	3	2	3	7	2	2	0	0	0	0	0	486	53.981	4.80518
Q13547	HDAC1	Histone deacetylase 1 OS=Homo sapiens OX=9606 GN=HDAC1 PE=1 SV=1 - [HDAC1_HUMAN]	NO	NO	0	1	2	0.39	0	0.8	1.8	0.2	0.9	0	0	0	0	0	2	0	3	0	0	0	0	0	0	0	0	0	4	0	0	482	55.0677	5.47803
Q92769-3	HDAC2	Isoform 2 of Histone deacetylase 2 OS=Homo sapiens OX=9606 GN=HDAC2 - [HDAC2_HUMAN]	NO	NO	0	1.4	2.4	0.4	0	1	2	0.2	0.833333	0	0	0	0	0	3	0	4	0	0	0	0	0	0	0	0	0	5	0	0	458	51.9653	5.74463
Q7Z4V5-2	HDGFL2	Isoform 2 of Hepatoma-derived growth factor-related protein 2 OS=Homo sapiens OX=9606 GN=HDGFL2 - [HDGR2_HUMAN]	NO	NO	0	0.4	1.4	0.19	0	0.6	1.6	0.2	1.14286	0	0	0	0	0	2	0	0	0	0	0	0	0	0	0	0	0	3	0	0	670	74.1852	7.48877
Q9Y3E1	HDGFL3	Hepatoma-derived growth factor-related protein 3 OS=Homo sapiens OX=9606 GN=HDGFL3 PE=1 SV=1 - [HDGR3_HUMAN]	NO	NO	0.6	3.4	2.75	0.54	1.4	2.6	1.5	0.1	0.818182	3	0	0	0	0	8	0	5	4	0	0	3	0	0	4	3	0	7	0	3	203	22.606	7.98682
Q00341	HDLBP	Vigilin OS=Homo sapiens OX=9606 GN=HDLBP PE=1 SV=2 - [VIGLN_HUMAN]	NO	NO	0.4	1.4	1.71429	0.32	0.8	2.2	1.77778	0.24	1.33333	2	0	0	0	0	0	0	5	2	0	2	0	2	0	0	0	0	8	0	3	1268	141.368	6.87354
Q9NRV9	HEBP1	Heme-binding protein 1 OS=Homo sapiens OX=9606 GN=HEBP1 PE=1 SV=1 - [HEBP1_HUMAN]	NO	NO	0	0	1	#N/A	0	0.8	1.8	0.38	1.8	0	0	0	0	0	0	0	0	0	0	0	0	0	0	0	0	0	2	2	0	189	21.0835	5.79541
Q14CZ8	HEPACAM	Hepatocyte cell adhesion molecule OS=Homo sapiens OX=9606 GN=HEPACAM PE=1 SV=1 - [HECAM_HUMAN]	NO	NO	2	4.2	1.73333	0.23	1.8	3.8	1.71429	0.03	0.923077	2	4	4	0	0	6	3	6	2	4	2	3	4	0	0	4	2	7	3	3	416	45.9981	9.11475
Q15751	HERC1	Probable E3 ubiquitin-protein ligase HERC1 OS=Homo sapiens OX=9606 GN=HERC1 PE=1 SV=2 - [HERC1_HUMAN]	NO	NO	0	1.2	2.2	0.39	0	0.4	1.4	0.19	0.636364	0	0	0	0	0	0	0	2	0	4	0	0	0	0	0	0	2	0	0	0	4861	531.891	6.03662
O14964-2	HGS	Isoform 2 of Hepatocyte growth factor-regulated tyrosine kinase substrate OS=Homo sapiens OX=9606 GN=HGS - [HGS_HUMAN]	NO	NO	0	0.4	1.4	0.19	0	0.6	1.6	0.2	1.14286	0	0	0	0	0	0	0	0	0	2	0	0	0	0	0	0	0	3	0	0	690	76.3276	5.85889
Q9HCP6	HHATL	Protein-cysteine N-palmitoyltransferase HHAT-like protein OS=Homo sapiens OX=9606 GN=HHATL PE=1 SV=1 - [HHATL_HUMAN]	NO	NO	0	0	1	#N/A	0	0.4	1.4	0.19	1.4	0	0	0	0	0	0	0	0	0	0	0	0	0	0	0	0	0	2	0	0	504	56.6662	7.12256
P49773	HINT1	Adenosine 5'-monophosphoramidase HINT1 OS=Homo sapiens OX=9606 GN=HINT1 PE=1 SV=2 - [HINT1_HUMAN]	NO	NO	0.8	1.4	1.33333	0.25	0	2.2	3.2	0.77	1.33333	0	0	2	0	2	2	0	0	2	3	0	0	0	0	0	0	2	2	5	2	126	13.7931	6.94678
Q9BX68	HINT2	Adenosine 5'-monophosphoramidase HINT2 OS=Homo sapiens OX=9606 GN=HINT2 PE=1 SV=1 - [HINT2_HUMAN]	NO	NO	0.4	0	0.714286	#N/A	0	1	2	0.39	2	0	0	0	0	2	0	0	0	0	0	0	0	0	0	0	0	0	3	2	0	163	17.1512	9.15869
Q9NQE9	HINT3	Adenosine 5'-monophosphoramidase HINT3 OS=Homo sapiens OX=9606 GN=HINT3 PE=1 SV=1 - [HINT3_HUMAN]	NO	NO	0	0	1	#N/A	0	2	3	0.59	3	0	0	0	0	0	0	0	0	0	0	0	0	0	0	0	0	0	3	5	2	182	20.3481	6.59521
O75146-2	HIP1R	Isoform 2 of Huntingtin-interacting protein 1-related protein OS=Homo sapiens OX=9606 GN=HIP1R - [HIP1R_HUMAN]	NO	NO	0	0	1	#N/A	0	0.4	1.4	0.19	1.4	0	0	0	0	0	0	0	0	0	0	0	0	0	0	0	0	0	0	0	2	615	70.2445	6.85889
P19367-4	HK1	Isoform 4 of Hexokinase-1 OS=Homo sapiens OX=9606 GN=HK1 - [HXK1_HUMAN]	NO	NO	24	32.4	1.336	0	21.2	33.8	1.56757	0	1.04192	17	22	36	26	19	37	27	42	26	30	20	33	17	19	17	19	41	37	40	32	905	101.02	6.90283
P52789	HK2	Hexokinase-2 OS=Homo sapiens OX=9606 GN=HK2 PE=1 SV=2 - [HXK2_HUMAN]	NO	NO	2.2	3.6	1.4375	0.06	2.8	3.6	1.21053	0	1	2	3	4	2	0	5	2	4	3	4	3	5	3	3	0	2	3	5	4	4	917	102.313	6.04932
P04439	HLA-A	HLA class I histocompatibility antigen, A alpha chain OS=Homo sapiens OX=9606 GN=HLA-A PE=1 SV=2 - [HLAA_HUMAN]	NO	NO	6.6	3.6	0.605263	0	3.4	2	0.681818	0	0.652174	6	4	10	6	7	5	3	6	0	4	4	5	5	0	3	2	3	5	0	0	365	40.8152	5.99854
P01889	HLA-B	HLA class I histocompatibility antigen, B alpha chain OS=Homo sapiens OX=9606 GN=HLA-B PE=1 SV=3 - [HLAB_HUMAN]	NO	NO	4.8	3.8	0.827586	0	5.4	3.2	0.65625	0	0.875	6	3	5	4	6	3	0	4	5	7	3	13	4	4	3	0	7	4	0	5	362	40.435	5.84619
P10321	HLA-C	HLA class I histocompatibility antigen, C alpha chain OS=Homo sapiens OX=9606 GN=HLA-C PE=1 SV=3 - [HLAC_HUMAN]	NO	NO	6.8	5	0.769231	0	6.2	3.4	0.611111	0	0.733333	7	4	7	6	10	5	3	5	4	8	5	13	5	4	4	0	7	5	0	5	366	40.6229	6.03662
P20036	HLA-DPA1	HLA class II histocompatibility antigen, DP alpha 1 chain OS=Homo sapiens OX=9606 GN=HLA-DPA1 PE=1 SV=1 - [DPA1_HUMAN]	NO	NO	2.2	0.6	0.5	0	1.4	0	0.416667	#N/A	0.625	5	0	3	3	0	3	0	0	0	0	0	0	4	3	0	0	0	0	0	0	260	29.3619	5.21143
P04440	HLA-DPB1	HLA class II histocompatibility antigen, DP beta 1 chain OS=Homo sapiens OX=9606 GN=HLA-DPB1 PE=1 SV=1 - [DPB1_HUMAN]	NO	NO	0.8	0	0.555556	#N/A	1.6	0.4	0.538462	0	1.4	0	2	0	0	2	0	0	0	0	0	2	0	2	2	2	0	0	2	0	0	258	29.1408	8.57275
P01920	HLA-DQB1	HLA class II histocompatibility antigen, DQ beta 1 chain OS=Homo sapiens OX=9606 GN=HLA-DQB1 PE=1 SV=2 - [DQB1_HUMAN]	NO	NO	0.4	0	0.714286	#N/A	0.8	0	0.555556	#N/A	1	2	0	0	0	0	0	0	0	0	0	0	0	4	0	0	0	0	0	0	0	261	29.9722	7.25439
P01903	HLA-DRA	HLA class II histocompatibility antigen, DR alpha chain OS=Homo sapiens OX=9606 GN=HLA-DRA PE=1 SV=2 - [DRA_HUMAN]	NO	NO	3	2	0.75	0	4.4	2.8	0.703704	0	1.26667	7	0	3	2	3	0	2	4	4	0	4	6	10	0	2	3	5	6	0	0	254	28.6027	4.99561
P01911	HLA-DRB1	HLA class II histocompatibility antigen, DRB1 beta chain OS=Homo sapiens OX=9606 GN=HLA-DRB1 PE=1 SV=2 - [DRB1_HUMAN]	NO	NO	1.6	1.4	0.923077	0.11	2.2	0.8	0.5625	0	0.75	4	0	2	0	2	5	0	0	2	0	4	3	4	0	0	2	0	2	0	0	266	29.947	7.73779
P79483	HLA-DRB3	HLA class II histocompatibility antigen, DR beta 3 chain OS=Homo sapiens OX=9606 GN=HLA-DRB3 PE=1 SV=1 - [DRB3_HUMAN]	NO	NO	1	0	0.5	#N/A	2.2	0	0.3125	#N/A	1	3	0	0	0	2	0	0	0	0	0	0	5	3	3	0	0	0	0	0	0	266	29.9432	8.55811
Q30154	HLA-DRB5	HLA class II histocompatibility antigen, DR beta 5 chain OS=Homo sapiens OX=9606 GN=HLA-DRB5 PE=1 SV=1 - [DRB5_HUMAN]	NO	NO	1.6	0.6	0.615385	0.02	2.2	0.4	0.4375	0	0.875	4	0	2	0	2	3	0	0	0	0	3	4	4	0	0	0	0	2	0	0	266	30.037	6.93213
P13747	HLA-E	HLA class I histocompatibility antigen, alpha chain E OS=Homo sapiens OX=9606 GN=HLA-E PE=1 SV=4 - [HLAE_HUMAN]	NO	NO	0.6	0.6	1	0.14	1.8	0.6	0.571429	0	1	3	0	0	0	0	0	0	0	0	3	0	9	0	0	0	0	3	0	0	0	358	40.0327	5.8335
P17096-2	HMGA1	Isoform HMG-Y of High mobility group protein HMG-I/HMG-Y OS=Homo sapiens OX=9606 GN=HMGA1 - [HMGA1_HUMAN]	NO	NO	0	2	3	0.6	0	3	4	0.6	1.33333	0	0	0	0	0	4	0	3	3	0	0	0	0	0	0	0	3	8	0	4	96	10.6726	10.3159
P17096	HMGA1	High mobility group protein HMG-I/HMG-Y OS=Homo sapiens OX=9606 GN=HMGA1 PE=1 SV=3 - [HMGA1_HUMAN]	NO	NO	0.4	3.4	3.14286	0.67	0.8	4	2.77778	0.36	1.13636	2	0	0	0	0	8	2	4	3	0	0	4	0	0	0	2	3	11	0	4	107	11.6691	10.3159
P09429	HMGB1	High mobility group protein B1 OS=Homo sapiens OX=9606 GN=HMGB1 PE=1 SV=3 - [HMGB1_HUMAN]	NO	NO	0.4	1.4	1.71429	0.32	0.4	1	1.42857	0.21	0.833333	2	0	0	0	0	5	0	2	0	0	0	2	0	0	0	0	2	3	0	0	215	24.8782	5.74463
P26583	HMGB2	High mobility group protein B2 OS=Homo sapiens OX=9606 GN=HMGB2 PE=1 SV=2 - [HMGB2_HUMAN]	NO	NO	0	0.4	1.4	0.19	0	0.4	1.4	0.19	1	0	0	0	0	0	2	0	0	0	0	0	0	0	0	0	0	0	2	0	0	209	24.0187	7.81104
P05204	HMGN2	Non-histone chromosomal protein HMG-17 OS=Homo sapiens OX=9606 GN=HMGN2 PE=1 SV=3 - [HMGN2_HUMAN]	NO	NO	0	0	1	#N/A	0	0.8	1.8	0.2	1.8	0	0	0	0	0	0	0	0	0	0	0	0	0	0	0	0	0	4	0	0	90	9.38706	9.99365
P09601	HMOX1	Heme oxygenase 1 OS=Homo sapiens OX=9606 GN=HMOX1 PE=1 SV=1 - [HMOX1_HUMAN]	NO	NO	0.4	0	0.714286	#N/A	0	0	1	#N/A	1	0	0	0	0	2	0	0	0	0	0	0	0	0	0	0	0	0	0	0	0	288	32.798	8.25049
P30519-2	HMOX2	Isoform 2 of Heme oxygenase 2 OS=Homo sapiens OX=9606 GN=HMOX2 - [HMOX2_HUMAN]	NO	NO	0	2	3	0.59	0.6	1.6	1.625	0.21	0.866667	0	0	0	0	0	4	0	4	0	2	0	3	0	0	0	0	0	6	2	0	287	32.8164	5.90967
Q13151	HNRNPA0	Heterogeneous nuclear ribonucleoprotein A0 OS=Homo sapiens OX=9606 GN=HNRNPA0 PE=1 SV=1 - [ROA0_HUMAN]	NO	NO	2.4	7.2	2.41176	0.58	2.4	5.8	2	0.19	0.829268	2	3	4	3	0	11	5	10	8	2	2	5	2	0	3	6	7	11	0	5	305	30.8218	9.29053
P09651-3	HNRNPA1	Isoform 2 of Heterogeneous nuclear ribonucleoprotein A1 OS=Homo sapiens OX=9606 GN=HNRNPA1 - [ROA1_HUMAN]	NO	YES	6.8	20.6	2.76923	0.4	6	16.8	2.54286	0.23	0.824074	9	7	7	7	4	37	9	35	15	7	5	9	6	3	7	14	18	31	5	16	267	29.3682	9.14404
P22626	HNRNPA2B1	Heterogeneous nuclear ribonucleoproteins A2/B1 OS=Homo sapiens OX=9606 GN=HNRNPA2B1 PE=1 SV=2 - [ROA2_HUMAN]	NO	YES	14	34.6	2.37333	0.4	13.2	29.4	2.14085	0.2	0.853933	19	12	18	13	8	63	18	49	24	19	12	22	13	8	11	25	33	50	10	29	353	37.4067	8.95361
P51991	HNRNPA3	Heterogeneous nuclear ribonucleoprotein A3 OS=Homo sapiens OX=9606 GN=HNRNPA3 PE=1 SV=2 - [ROA3_HUMAN]	NO	NO	7.4	16.2	2.04762	0.4	6.4	17	2.43243	0.25	1.04651	12	7	7	7	4	24	12	26	12	7	6	8	9	0	9	12	22	31	6	14	378	39.5706	9.01221
Q99729-3	HNRNPAB	Isoform 3 of Heterogeneous nuclear ribonucleoprotein A/B OS=Homo sapiens OX=9606 GN=HNRNPAB - [ROAA_HUMAN]	NO	NO	2.4	2.4	1	0.01	0.4	2.6	2.57143	0.53	1.05882	3	3	3	0	3	4	2	3	3	0	2	0	0	0	0	3	0	4	3	3	285	30.5691	7.91357
P07910-2	HNRNPC	Isoform C1 of Heterogeneous nuclear ribonucleoproteins C1/C2 OS=Homo sapiens OX=9606 GN=HNRNPC - [HNRPC_HUMAN]	NO	NO	5.2	12	2.09677	0.3	3.4	10.4	2.59091	0.2	0.876923	5	9	6	4	2	14	10	18	10	8	2	5	6	0	4	9	10	22	5	6	293	32.3179	5.08447
Q14103-3	HNRNPD	Isoform 3 of Heterogeneous nuclear ribonucleoprotein D0 OS=Homo sapiens OX=9606 GN=HNRNPD - [HNRPD_HUMAN]	NO	NO	5	8	1.5	0.09	3.8	7.4	1.75	0.03	0.933333	6	5	5	5	4	13	4	11	7	5	3	6	3	2	5	5	10	11	5	6	306	32.8141	8.1626
O14979-3	HNRNPDL	Isoform 3 of Heterogeneous nuclear ribonucleoprotein D-like OS=Homo sapiens OX=9606 GN=HNRNPDL - [HNRDL_HUMAN]	NO	NO	3.6	5.8	1.47826	0.12	2.4	5.8	2	0.05	1	3	4	5	3	3	10	3	7	4	5	3	4	2	0	3	6	7	8	4	4	244	27.1746	8.646
P52597	HNRNPF	Heterogeneous nuclear ribonucleoprotein F OS=Homo sapiens OX=9606 GN=HNRNPF PE=1 SV=3 - [HNRPF_HUMAN]	NO	NO	2.6	6	1.94444	0.55	2.4	6	2.05882	0.2	1	4	2	3	4	0	13	0	9	8	0	0	5	3	2	2	5	5	15	0	5	415	45.6429	5.57959
P31943	HNRNPH1	Heterogeneous nuclear ribonucleoprotein H OS=Homo sapiens OX=9606 GN=HNRNPH1 PE=1 SV=4 - [HNRH1_HUMAN]	NO	NO	5.6	14.4	2.33333	0.4	4.8	11.8	2.2069	0.24	0.831169	6	4	7	7	4	26	7	20	11	8	4	9	5	2	4	9	15	18	4	13	449	49.1984	6.30322
P55795	HNRNPH2	Heterogeneous nuclear ribonucleoprotein H2 OS=Homo sapiens OX=9606 GN=HNRNPH2 PE=1 SV=1 - [HNRH2_HUMAN]	NO	NO	4	14.4	3.08	0.41	4.4	11.4	2.2963	0.4	0.805195	3	4	4	5	4	30	6	20	8	8	4	8	4	2	4	6	18	19	4	10	449	49.2323	6.30322
P31942	HNRNPH3	Heterogeneous nuclear ribonucleoprotein H3 OS=Homo sapiens OX=9606 GN=HNRNPH3 PE=1 SV=2 - [HNRH3_HUMAN]	NO	NO	3.2	8.6	2.28571	0.4	3.2	9.2	2.42857	0.22	1.0625	4	0	5	4	3	18	4	11	6	4	3	6	3	2	2	8	7	18	4	9	346	36.9031	6.87354
P61978	HNRNPK	Heterogeneous nuclear ribonucleoprotein K OS=Homo sapiens OX=9606 GN=HNRNPK PE=1 SV=1 - [HNRPK_HUMAN]	NO	YES	8.4	16.6	1.87234	0.29	9.6	17.6	1.75472	0.2	1.05682	9	8	10	8	7	22	13	24	12	12	6	12	14	11	5	14	13	36	12	13	463	50.9444	5.5415
P61978-3	HNRNPK	Isoform 3 of Heterogeneous nuclear ribonucleoprotein K OS=Homo sapiens OX=9606 GN=HNRNPK - [HNRPK_HUMAN]	NO	YES	8.4	16.4	1.85106	0.26	9.6	18	1.79245	0.2	1.09195	9	8	10	8	7	22	13	23	12	12	6	12	14	11	5	14	13	37	12	14	440	48.5322	5.5415
P14866	HNRNPL	Heterogeneous nuclear ribonucleoprotein L OS=Homo sapiens OX=9606 GN=HNRNPL PE=1 SV=2 - [HNRPL_HUMAN]	NO	NO	3.2	7.6	2.04762	0.39	1.6	7.8	3.38462	0.27	1.02326	5	4	3	4	0	17	5	11	3	2	0	2	4	0	2	7	2	24	2	4	589	64.0924	8.22119
Q8WVV9-4	HNRNPLL	Isoform 4 of Heterogeneous nuclear ribonucleoprotein L-like OS=Homo sapiens OX=9606 GN=HNRNPLL - [HNRLL_HUMAN]	NO	NO	0	5.2	6.2	0.78	0	2.4	3.4	0.39	0.548387	0	0	0	0	0	13	0	9	2	2	0	0	0	0	0	0	0	10	0	2	537	59.6098	7.72314
P52272-2	HNRNPM	Isoform 2 of Heterogeneous nuclear ribonucleoprotein M OS=Homo sapiens OX=9606 GN=HNRNPM - [HNRPM_HUMAN]	NO	NO	4.6	22.6	4.21429	0.63	4	19.2	4.04	0.63	0.855932	4	3	8	5	3	36	11	41	17	8	2	8	6	0	4	15	19	41	2	19	691	73.5724	8.82178
O43390	HNRNPR	Heterogeneous nuclear ribonucleoprotein R OS=Homo sapiens OX=9606 GN=HNRNPR PE=1 SV=1 - [HNRPR_HUMAN]	NO	NO	5.6	15.4	2.48485	0.41	4.2	13.2	2.73077	0.2	0.865854	5	7	8	6	2	27	7	20	12	11	2	10	5	0	4	12	12	24	6	12	633	70.8993	8.1333
O43390-2	HNRNPR	Isoform 2 of Heterogeneous nuclear ribonucleoprotein R OS=Homo sapiens OX=9606 GN=HNRNPR - [HNRPR_HUMAN]	NO	NO	5	14.8	2.63333	0.41	4	12.4	2.68	0.2	0.848101	5	6	7	5	2	27	7	19	11	10	2	10	4	0	4	11	11	24	5	11	636	71.1704	8.1333
Q00839	HNRNPU	Heterogeneous nuclear ribonucleoprotein U OS=Homo sapiens OX=9606 GN=HNRNPU PE=1 SV=6 - [HNRPU_HUMAN]	NO	NO	10.6	27.4	2.44828	0.4	8.4	23.8	2.6383	0.2	0.873239	12	10	13	13	5	38	17	48	21	13	6	16	11	3	6	20	26	42	10	21	825	90.528	5.99854
Q9BUJ2-4	HNRNPUL1	Isoform 4 of Heterogeneous nuclear ribonucleoprotein U-like protein 1 OS=Homo sapiens OX=9606 GN=HNRNPUL1 - [HNRL1_HUMAN]	NO	NO	0	5.4	6.4	0.59	0	4.6	5.6	0.79	0.875	0	0	0	0	0	14	0	11	2	0	0	0	0	0	0	2	4	14	0	3	756	84.741	8.77783
Q86YM7	HOMER1	Homer protein homolog 1 OS=Homo sapiens OX=9606 GN=HOMER1 PE=1 SV=2 - [HOME1_HUMAN]	NO	NO	0	0	1	#N/A	0	0	1	#N/A	1	0	0	0	0	0	0	0	0	0	0	0	0	0	0	0	0	0	0	0	0	354	40.2524	5.43994
Q86VS8	HOOK3	Protein Hook homolog 3 OS=Homo sapiens OX=9606 GN=HOOK3 PE=1 SV=2 - [HOOK3_HUMAN]	NO	NO	0	0	1	#N/A	0	0.4	1.4	0.19	1.4	0	0	0	0	0	0	0	0	0	0	0	0	0	0	0	0	0	2	0	0	718	83.0744	5.17334
P00738-2	HP	Isoform 2 of Haptoglobin OS=Homo sapiens OX=9606 GN=HP - [HPT_HUMAN]	NO	NO	0.8	0.8	1	0.13	0	0	1	#N/A	0.555556	0	0	0	2	2	0	0	0	2	2	0	0	0	0	0	0	0	0	0	0	347	38.4273	6.59521
Q5SSJ5	HP1BP3	Heterochromatin protein 1-binding protein 3 OS=Homo sapiens OX=9606 GN=HP1BP3 PE=1 SV=1 - [HP1B3_HUMAN]	NO	NO	7	14.4	1.925	0.22	7.2	15	1.95122	0.16	1.03896	6	6	8	8	7	18	12	19	16	7	5	9	9	5	8	14	17	24	5	15	553	61.1693	9.67139
P37235	HPCAL1	Hippocalcin-like protein 1 OS=Homo sapiens OX=9606 GN=HPCAL1 PE=1 SV=3 - [HPCL1_HUMAN]	NO	NO	0.4	1.4	1.71429	0.35	1.4	2	1.25	0.01	1.25	0	2	0	0	0	4	0	0	0	3	0	3	2	2	0	0	2	0	4	4	193	22.299	5.35107
Q9UM19	HPCAL4	Hippocalcin-like protein 4 OS=Homo sapiens OX=9606 GN=HPCAL4 PE=1 SV=3 - [HPCL4_HUMAN]	NO	NO	0.6	3.8	3	0.78	1.6	4.6	2.15385	0.1	1.16667	3	0	0	0	0	5	4	5	3	2	2	3	0	3	0	0	5	5	6	7	191	22.188	4.89404
O60760	HPGDS	Hematopoietic prostaglandin D synthase OS=Homo sapiens OX=9606 GN=HPGDS PE=1 SV=3 - [HPGDS_HUMAN]	NO	NO	0	0	1	#N/A	0.4	0	0.714286	#N/A	1	0	0	0	0	0	0	0	0	0	0	0	0	2	0	0	0	0	0	0	0	199	23.3289	5.84619
P00492	HPRT1	Hypoxanthine-guanine phosphoribosyltransferase OS=Homo sapiens OX=9606 GN=HPRT1 PE=1 SV=2 - [HPRT_HUMAN]	NO	NO	0.4	0	0.714286	#N/A	0	1.2	2.2	0.39	2.2	2	0	0	0	0	0	0	0	0	0	0	0	0	0	0	0	2	0	4	0	218	24.5636	6.68311
Cont_Q86YZ3	HRNR	Hornerin OS=Homo sapiens OX=9606 GN=HRNR PE=1 SV=2 - [HORN_HUMAN]	NO	NO	4	0.4	0.28	0	1.4	1.2	0.916667	0	1.57143	10	3	3	4	0	0	0	2	0	0	2	3	0	2	0	0	3	0	0	3	2850	282.228	10.0376
O75506	HSBP1	Heat shock factor-binding protein 1 OS=Homo sapiens OX=9606 GN=HSBP1 PE=1 SV=1 - [HSBP1_HUMAN]	NO	NO	0	0	1	#N/A	0	0	1	#N/A	1	0	0	0	0	0	0	0	0	0	0	0	0	0	0	0	0	0	0	0	0	76	8.53818	4.36084
Q8NBQ5	HSD17B11	Estradiol 17-beta-dehydrogenase 11 OS=Homo sapiens OX=9606 GN=HSD17B11 PE=1 SV=3 - [DHB11_HUMAN]	NO	NO	0	0.8	1.8	0.38	0.4	0	0.714286	#N/A	0.555556	0	0	0	0	0	0	2	2	0	0	0	2	0	0	0	0	0	0	0	0	300	32.9147	9.0708
P51659	HSD17B4	Peroxisomal multifunctional enzyme type 2 OS=Homo sapiens OX=9606 GN=HSD17B4 PE=1 SV=3 - [DHB4_HUMAN]	NO	NO	3.8	8.2	1.91667	0.24	2.8	9	2.63158	0.46	1.08696	2	4	6	5	2	9	7	15	6	4	2	3	4	2	3	8	10	12	6	9	736	79.6363	8.83643
Q3SXM5	HSDL1	Inactive hydroxysteroid dehydrogenase-like protein 1 OS=Homo sapiens OX=9606 GN=HSDL1 PE=1 SV=3 - [HSDL1_HUMAN]	NO	NO	0	0	1	#N/A	0	1.4	2.4	0.58	2.4	0	0	0	0	0	0	0	0	0	0	0	0	0	0	0	0	0	2	3	2	330	36.9781	8.71924
Q6YN16-2	HSDL2	Isoform 2 of Hydroxysteroid dehydrogenase-like protein 2 OS=Homo sapiens OX=9606 GN=HSDL2 - [HSDL2_HUMAN]	NO	NO	0.6	2.8	2.375	0.59	0.4	1.8	2	0.37	0.736842	3	0	0	0	0	3	2	6	0	3	0	2	0	0	0	2	3	2	2	0	345	37.2962	6.1001
P07900	HSP90AA1	Heat shock protein HSP 90-alpha OS=Homo sapiens OX=9606 GN=HSP90AA1 PE=1 SV=5 - [HS90A_HUMAN]	NO	NO	26.6	41.2	1.52899	0	28	48	1.68966	0	1.16114	24	23	40	23	23	37	24	69	35	41	23	28	38	29	22	33	38	75	54	40	732	84.6067	5.021
P08238	HSP90AB1	Heat shock protein HSP 90-beta OS=Homo sapiens OX=9606 GN=HSP90AB1 PE=1 SV=4 - [HS90B_HUMAN]	NO	NO	33.6	47.6	1.40462	0	32.2	51.4	1.57831	0	1.07819	31	30	45	29	33	45	34	71	39	49	29	32	41	30	29	40	45	70	56	46	724	83.2121	5.03369
P14625	HSP90B1	Endoplasmin OS=Homo sapiens OX=9606 GN=HSP90B1 PE=1 SV=1 - [ENPL_HUMAN]	NO	YES	17.8	33.2	1.81915	0.01	15.4	34.8	2.18293	0.2	1.04678	15	16	19	20	19	36	27	43	34	26	13	19	19	12	14	28	32	49	29	36	803	92.4113	4.84326
O43301	HSPA12A	Heat shock 70 kDa protein 12A OS=Homo sapiens OX=9606 GN=HSPA12A PE=1 SV=2 - [HS12A_HUMAN]	NO	YES	8.4	17.4	1.95745	0	8.4	19.6	2.19149	0	1.11957	2	11	18	4	7	19	18	20	14	16	7	17	7	5	6	16	23	21	18	20	675	74.9315	6.771
Q96MM6	HSPA12B	Heat shock 70 kDa protein 12B OS=Homo sapiens OX=9606 GN=HSPA12B PE=1 SV=2 - [HS12B_HUMAN]	NO	NO	1.6	3.4	1.69231	0.29	1.8	4.8	2.07143	0.06	1.31818	0	3	3	2	0	4	4	6	0	3	0	4	5	0	0	4	6	8	4	2	686	75.64	8.52881
P0DMV8	HSPA1A	Heat shock 70 kDa protein 1A OS=Homo sapiens OX=9606 GN=HSPA1A PE=1 SV=1 - [HS71A_HUMAN]	NO	NO	11	14.8	1.31667	0	11.2	15.2	1.32787	0	1.02532	6	10	14	14	11	13	14	19	15	13	10	9	18	12	7	8	9	24	18	17	641	70.009	5.65576
P34931	HSPA1L	Heat shock 70 kDa protein 1-like OS=Homo sapiens OX=9606 GN=HSPA1L PE=1 SV=2 - [HS71L_HUMAN]	NO	NO	7.4	9.2	1.21429	0	6.4	9.8	1.45946	0	1.05882	4	7	9	8	9	8	9	10	11	8	6	6	11	5	4	7	7	14	9	12	641	70.3313	6.02393
P54652	HSPA2	Heat shock-related 70 kDa protein 2 OS=Homo sapiens OX=9606 GN=HSPA2 PE=1 SV=1 - [HSP72_HUMAN]	NO	NO	13.8	17.4	1.24324	0	12.6	20.4	1.57353	0	1.16304	10	14	20	11	14	13	14	26	16	18	12	12	16	13	10	16	13	31	25	17	639	69.9779	5.74463
P34932	HSPA4	Heat shock 70 kDa protein 4 OS=Homo sapiens OX=9606 GN=HSPA4 PE=1 SV=4 - [HSP74_HUMAN]	NO	NO	0.4	0.4	1	0.13	0	1.2	2.2	0.57	1.57143	0	0	0	0	2	0	0	0	0	2	0	0	0	0	0	0	0	2	2	2	840	94.2712	5.18604
P11021	HSPA5	Endoplasmic reticulum chaperone BiP OS=Homo sapiens OX=9606 GN=HSPA5 PE=1 SV=2 - [BIP_HUMAN]	NO	YES	18.6	29.6	1.56122	0	12.8	31.4	2.34783	0.19	1.05882	12	14	27	20	20	30	24	38	30	26	4	14	20	12	14	21	33	44	28	31	654	72.2884	5.16064
P11142	HSPA8	Heat shock cognate 71 kDa protein OS=Homo sapiens OX=9606 GN=HSPA8 PE=1 SV=1 - [HSP7C_HUMAN]	NO	NO	22	25.6	1.15652	0	21.4	27.2	1.25893	0	1.06015	19	23	24	22	22	21	22	39	20	26	16	21	29	24	17	17	22	39	36	22	646	70.8542	5.51611
P38646	HSPA9	Stress-70 protein, mitochondrial OS=Homo sapiens OX=9606 GN=HSPA9 PE=1 SV=2 - [GRP75_HUMAN]	NO	NO	12.6	16.2	1.26471	0	10.8	17.4	1.55932	0	1.06977	12	13	14	13	11	20	13	22	10	16	10	12	13	9	10	8	17	19	27	16	679	73.6348	6.16357
P04792	HSPB1	Heat shock protein beta-1 OS=Homo sapiens OX=9606 GN=HSPB1 PE=1 SV=2 - [HSPB1_HUMAN]	NO	NO	10.6	14.6	1.34483	0.13	9	12.4	1.34	0	0.858974	11	8	13	12	9	19	10	28	9	7	6	6	16	9	8	9	9	23	10	11	205	22.7685	6.40479
Q9UJY1	HSPB8	Heat shock protein beta-8 OS=Homo sapiens OX=9606 GN=HSPB8 PE=1 SV=1 - [HSPB8_HUMAN]	NO	NO	0	0.4	1.4	0.19	0	0	1	#N/A	0.714286	0	0	0	0	0	0	0	2	0	0	0	0	0	0	0	0	0	0	0	0	196	21.5906	5.12256
P10809	HSPD1	60 kDa heat shock protein, mitochondrial OS=Homo sapiens OX=9606 GN=HSPD1 PE=1 SV=2 - [CH60_HUMAN]	NO	NO	21.2	22.2	1.04505	0	16.8	23.6	1.38202	0	1.06034	22	19	27	21	17	24	19	27	21	20	17	21	25	12	9	16	31	23	26	22	573	61.0164	5.87158
P61604	HSPE1	10 kDa heat shock protein, mitochondrial OS=Homo sapiens OX=9606 GN=HSPE1 PE=1 SV=2 - [CH10_HUMAN]	NO	NO	4.6	4.8	1.03571	0	3.8	5.8	1.41667	0	1.17241	5	5	6	5	2	4	5	9	3	3	3	6	4	4	2	3	6	6	6	8	102	10.9249	8.92432
P98160	HSPG2	Basement membrane-specific heparan sulfate proteoglycan core protein OS=Homo sapiens OX=9606 GN=HSPG2 PE=1 SV=4 - [PGBM_HUMAN]	NO	NO	20.4	26.6	1.28972	0	15.8	26.8	1.65476	0	1.00725	17	20	22	20	23	33	25	31	17	27	5	21	29	5	19	17	42	45	8	22	4391	468.532	6.50732
Q92598-2	HSPH1	Isoform Beta of Heat shock protein 105 kDa OS=Homo sapiens OX=9606 GN=HSPH1 - [HS105_HUMAN]	NO	NO	2.4	4.6	1.64706	0.13	2.4	5	1.76471	0.15	1.07143	0	0	5	3	4	5	2	6	4	6	0	2	6	2	2	0	0	10	8	7	814	92.0574	5.5542
O43719	HTATSF1	HIV Tat-specific factor 1 OS=Homo sapiens OX=9606 GN=HTATSF1 PE=1 SV=1 - [HTSF1_HUMAN]	NO	NO	0	1	2	0.2	0	0.8	1.8	0.2	0.9	0	0	0	0	0	5	0	0	0	0	0	0	0	0	0	0	0	4	0	0	755	85.8006	4.39893
Q92743	HTRA1	Serine protease HTRA1 OS=Homo sapiens OX=9606 GN=HTRA1 PE=1 SV=1 - [HTRA1_HUMAN]	NO	NO	0.4	0.8	1.28571	0.26	0.6	1.2	1.375	0.17	1.22222	0	0	2	0	0	2	0	2	0	0	0	3	0	0	0	0	4	2	0	0	480	51.2546	7.82568
Q9Y4L1	HYOU1	Hypoxia up-regulated protein 1 OS=Homo sapiens OX=9606 GN=HYOU1 PE=1 SV=1 - [HYOU1_HUMAN]	NO	NO	4.6	12.2	2.35714	0.54	4.4	9.2	1.88889	0.05	0.772727	4	5	6	6	2	19	5	18	6	13	4	7	6	2	3	2	14	13	5	12	999	111.266	5.22412
P41252	IARS1	Isoleucine--tRNA ligase, cytoplasmic OS=Homo sapiens OX=9606 GN=IARS1 PE=1 SV=2 - [SYIC_HUMAN]	NO	NO	0	2.6	3.6	0.6	0.4	2.6	2.57143	0.4	1	0	0	0	0	0	4	0	6	3	0	0	2	0	0	0	0	3	8	0	2	1262	144.406	6.15088
Q9NSE4	IARS2	Isoleucine--tRNA ligase, mitochondrial OS=Homo sapiens OX=9606 GN=IARS2 PE=1 SV=2 - [SYIM_HUMAN]	NO	NO	0	1	2	0.39	0.6	2.6	2.25	0.35	1.8	0	0	0	0	0	3	0	0	0	2	0	3	0	0	0	0	2	2	6	3	1012	113.719	7.1958
P05362	ICAM1	Intercellular adhesion molecule 1 OS=Homo sapiens OX=9606 GN=ICAM1 PE=1 SV=2 - [ICAM1_HUMAN]	NO	NO	1	0.6	0.8	0.11	2	0.6	0.533333	0	1	0	0	5	0	0	0	0	3	0	0	2	3	5	0	0	0	0	3	0	0	532	57.789	7.98682
Q9UMF0	ICAM5	Intercellular adhesion molecule 5 OS=Homo sapiens OX=9606 GN=ICAM5 PE=1 SV=3 - [ICAM5_HUMAN]	NO	NO	0	1	2	0.39	0	1.4	2.4	0.58	1.2	0	0	0	0	0	3	0	2	0	0	0	0	0	0	0	0	2	2	0	3	924	97.0557	5.94775
O75874	IDH1	Isocitrate dehydrogenase [NADP] cytoplasmic OS=Homo sapiens OX=9606 GN=IDH1 PE=1 SV=2 - [IDHC_HUMAN]	NO	NO	1.6	0.4	0.538462	0.01	2	0.4	0.466667	0	1	3	0	0	3	2	0	0	0	2	0	0	5	3	0	2	0	0	2	0	0	414	46.6295	7.00537
P48735	IDH2	Isocitrate dehydrogenase [NADP], mitochondrial OS=Homo sapiens OX=9606 GN=IDH2 PE=1 SV=2 - [IDHP_HUMAN]	NO	YES	15.6	19.4	1.22892	0	14.6	20.2	1.35897	0	1.03922	18	13	18	14	15	24	16	20	17	20	11	21	18	11	12	10	25	25	22	19	452	50.8769	8.68994
P50213	IDH3A	Isocitrate dehydrogenase [NAD] subunit alpha, mitochondrial OS=Homo sapiens OX=9606 GN=IDH3A PE=1 SV=1 - [IDH3A_HUMAN]	NO	NO	6.4	9.8	1.45946	0	5.6	9.6	1.60606	0	0.981481	4	9	9	5	5	11	9	11	7	11	8	6	5	4	5	7	9	10	11	11	366	39.5661	6.91748
O43837	IDH3B	Isocitrate dehydrogenase [NAD] subunit beta, mitochondrial OS=Homo sapiens OX=9606 GN=IDH3B PE=1 SV=2 - [IDH3B_HUMAN]	NO	NO	2.6	6.8	2.16667	0.45	2.4	8.6	2.82353	0.46	1.23077	3	2	5	0	3	6	7	10	3	8	3	5	2	2	0	5	10	9	10	9	385	42.1566	8.45557
P51553-2	IDH3G	Isoform 2 of Isocitrate dehydrogenase [NAD] subunit gamma, mitochondrial OS=Homo sapiens OX=9606 GN=IDH3G - [IDH3G_HUMAN]	NO	NO	1.4	4.2	2.16667	0.48	1.6	6	2.69231	0.28	1.34615	2	2	3	0	0	3	4	6	4	4	0	3	2	3	0	2	8	7	7	6	380	41.4415	8.82178
Q16666-3	IFI16	Isoform 3 of Gamma-interferon-inducible protein 16 OS=Homo sapiens OX=9606 GN=IFI16 - [IF16_HUMAN]	NO	NO	0	1	2	0.39	0	1.6	2.6	0.2	1.3	0	0	0	0	0	2	0	3	0	0	0	0	0	0	0	0	0	8	0	0	673	75.8876	9.36377
P09914	IFIT1	Interferon-induced protein with tetratricopeptide repeats 1 OS=Homo sapiens OX=9606 GN=IFIT1 PE=1 SV=2 - [IFIT1_HUMAN]	NO	NO	0	0	1	#N/A	0	0.4	1.4	0.19	1.4	0	0	0	0	0	0	0	0	0	0	0	0	0	0	0	0	0	2	0	0	478	55.3252	7.1958
O14879	IFIT3	Interferon-induced protein with tetratricopeptide repeats 3 OS=Homo sapiens OX=9606 GN=IFIT3 PE=1 SV=1 - [IFIT3_HUMAN]	NO	NO	0	0	1	#N/A	0	0.6	1.6	0.2	1.6	0	0	0	0	0	0	0	0	0	0	0	0	0	0	0	0	0	3	0	0	490	55.9495	5.19873
P01876	IGHA1	Immunoglobulin heavy constant alpha 1 OS=Homo sapiens OX=9606 GN=IGHA1 PE=1 SV=2 - [IGHA1_HUMAN]	NO	NO	4.4	4.2	0.962963	0	2.2	1	0.625	0	0.384615	6	3	0	10	3	7	3	0	9	2	5	0	4	0	2	0	0	3	0	2	353	37.6306	6.50732
P01859	IGHG2	Immunoglobulin heavy constant gamma 2 OS=Homo sapiens OX=9606 GN=IGHG2 PE=1 SV=2 - [IGHG2_HUMAN]	NO	NO	38.6	41.4	1.07071	0	31.8	28.2	0.890244	0	0.688679	47	30	25	62	29	48	30	21	72	36	27	28	43	33	28	39	18	27	38	19	326	35.8778	7.59131
P01860	IGHG3	Immunoglobulin heavy constant gamma 3 OS=Homo sapiens OX=9606 GN=IGHG3 PE=1 SV=2 - [IGHG3_HUMAN]	NO	NO	43	39	0.909091	0	31.8	26.4	0.835366	0	0.685	51	34	22	69	39	43	28	20	65	39	30	29	41	31	28	37	21	28	27	19	377	41.2604	7.89893
P01861	IGHG4	Immunoglobulin heavy constant gamma 4 OS=Homo sapiens OX=9606 GN=IGHG4 PE=1 SV=1 - [IGHG4_HUMAN]	NO	NO	37.6	33.4	0.891192	0	20.8	26.4	1.25688	0	0.796512	43	24	25	75	21	31	26	18	69	23	19	31	24	13	17	28	31	29	29	15	327	35.9179	7.35693
A0A0C4DH31	IGHV1-18	Immunoglobulin heavy variable 1-18 OS=Homo sapiens OX=9606 GN=IGHV1-18 PE=3 SV=1 - [HV118_HUMAN]	NO	NO	0.8	0.4	0.777778	0.07	0.4	0.4	1	0.08	1	2	0	0	2	0	0	2	0	0	0	0	0	0	2	0	2	0	0	0	0	117	12.8122	8.83643
P23083	IGHV1-2	Immunoglobulin heavy variable 1-2 OS=Homo sapiens OX=9606 GN=IGHV1-2 PE=1 SV=2 - [HV102_HUMAN]	NO	NO	0	0	1	#N/A	0.8	0.6	0.888889	0.04	1.6	0	0	0	0	0	0	0	0	0	0	2	0	2	0	0	3	0	0	0	0	117	13.0763	9.12939
A0A0C4DH29	IGHV1-3	Immunoglobulin heavy variable 1-3 OS=Homo sapiens OX=9606 GN=IGHV1-3 PE=3 SV=1 - [HV103_HUMAN]	NO	NO	2.2	0	0.3125	#N/A	1.2	0	0.454545	#N/A	1	4	3	2	2	0	0	0	0	0	0	2	0	2	2	0	0	0	0	0	0	117	12.9994	9.5542
P01743	IGHV1-46	Immunoglobulin heavy variable 1-46 OS=Homo sapiens OX=9606 GN=IGHV1-46 PE=1 SV=2 - [HV146_HUMAN]	NO	NO	1	0.4	0.7	0.04	0	0	1	#N/A	0.714286	3	0	0	2	0	0	0	0	2	0	0	0	0	0	0	0	0	0	0	0	117	12.9243	8.92432
P01742	IGHV1-69	Immunoglobulin heavy variable 1-69 OS=Homo sapiens OX=9606 GN=IGHV1-69 PE=1 SV=2 - [HV169_HUMAN]	NO	NO	0.4	0.4	1	0.13	0	0.4	1.4	0.19	1	0	2	0	0	0	0	2	0	0	0	0	0	0	0	0	2	0	0	0	0	117	12.6513	9.17334
P0DP01	IGHV1-8	Immunoglobulin heavy variable 1-8 OS=Homo sapiens OX=9606 GN=IGHV1-8 PE=1 SV=1 - [HV108_HUMAN]	NO	NO	1.8	0	0.357143	#N/A	1.8	0	0.357143	#N/A	1	3	2	2	2	0	0	0	0	0	0	2	2	3	0	2	0	0	0	0	0	117	12.9833	9.17334
P01766	IGHV3-13	Immunoglobulin heavy variable 3-13 OS=Homo sapiens OX=9606 GN=IGHV3-13 PE=1 SV=2 - [HV313_HUMAN]	NO	NO	1	0.6	0.8	0.11	1.2	0	0.454545	#N/A	0.625	5	0	0	0	0	3	0	0	0	0	0	0	6	0	0	0	0	0	0	0	116	12.4982	7.07861
A0A0B4J1V0	IGHV3-15	Immunoglobulin heavy variable 3-15 OS=Homo sapiens OX=9606 GN=IGHV3-15 PE=3 SV=1 - [HV315_HUMAN]	NO	NO	0	0.6	1.6	0.2	1.2	0.4	0.636364	0	0.875	0	0	0	0	0	3	0	0	0	0	3	0	3	0	0	2	0	0	0	0	119	12.9175	8.6167
A0A0C4DH32	IGHV3-20	Immunoglobulin heavy variable 3-20 OS=Homo sapiens OX=9606 GN=IGHV3-20 PE=3 SV=2 - [HV320_HUMAN]	NO	NO	0	0.6	1.6	0.2	0.6	1	1.25	0.15	1.25	0	0	0	0	0	0	0	0	3	0	3	0	0	0	0	5	0	0	0	0	117	12.6652	7.86963
P01768	IGHV3-30	Immunoglobulin heavy variable 3-30 OS=Homo sapiens OX=9606 GN=IGHV3-30 PE=1 SV=2 - [HV330_HUMAN]	NO	NO	4	2.6	0.72	0	3.6	3	0.869565	0	1.11111	4	4	2	7	3	3	3	0	4	3	3	3	4	4	4	5	3	2	2	3	117	12.9384	8.92432
A0A0B4J1X8	IGHV3-43	Immunoglobulin heavy variable 3-43 OS=Homo sapiens OX=9606 GN=IGHV3-43 PE=3 SV=1 - [HV343_HUMAN]	NO	NO	2.2	0.8	0.5625	0.02	0	0	1	#N/A	0.555556	5	0	0	6	0	0	0	0	4	0	0	0	0	0	0	0	0	0	0	0	118	13.0684	5.41455
A0A0A0MS15	IGHV3-49	Immunoglobulin heavy variable 3-49 OS=Homo sapiens OX=9606 GN=IGHV3-49 PE=3 SV=1 - [HV349_HUMAN]	NO	NO	1.2	0	0.454545	#N/A	1.2	0	0.454545	#N/A	1	4	0	0	0	2	0	0	0	0	0	3	0	3	0	0	0	0	0	0	0	119	13.0475	8.6167
A0A0J9YX35	IGHV3-64D	Immunoglobulin heavy variable 3-64D OS=Homo sapiens OX=9606 GN=IGHV3-64D PE=3 SV=1 - [HV64D_HUMAN]	NO	NO	1.4	0	0.416667	#N/A	1.6	0	0.384615	#N/A	1	3	0	0	4	0	0	0	0	0	0	0	0	4	4	0	0	0	0	0	0	117	12.8143	7.85498
P01780	IGHV3-7	Immunoglobulin heavy variable 3-7 OS=Homo sapiens OX=9606 GN=IGHV3-7 PE=1 SV=2 - [HV307_HUMAN]	NO	NO	6.2	4.6	0.777778	0	6.8	4.4	0.692308	0	0.964286	6	4	4	8	9	6	4	2	6	5	11	5	8	5	5	7	4	5	4	2	117	12.9344	6.56592
A0A0B4J1Y9	IGHV3-72	Immunoglobulin heavy variable 3-72 OS=Homo sapiens OX=9606 GN=IGHV3-72 PE=3 SV=1 - [HV372_HUMAN]	NO	NO	0.4	0	0.714286	#N/A	0	0	1	#N/A	1	2	0	0	0	0	0	0	0	0	0	0	0	0	0	0	0	0	0	0	0	119	13.1945	7.85498
A0A0B4J1X5	IGHV3-74	Immunoglobulin heavy variable 3-74 OS=Homo sapiens OX=9606 GN=IGHV3-74 PE=3 SV=1 - [HV374_HUMAN]	NO	NO	5	3	0.666667	0	4.6	2.8	0.678571	0	0.95	6	4	2	8	5	3	3	2	5	2	3	3	6	4	7	5	3	2	2	2	117	12.8314	8.66064
P01782	IGHV3-9	Immunoglobulin heavy variable 3-9 OS=Homo sapiens OX=9606 GN=IGHV3-9 PE=1 SV=2 - [HV309_HUMAN]	NO	NO	3.8	2.2	0.666667	0	4	3	0.8	0	1.25	6	3	0	7	3	3	2	0	4	2	4	3	6	4	3	7	2	4	2	0	118	12.9364	7.07861
A0A087WSY4	IGHV4-30-2	Immunoglobulin heavy variable 4-30-2 OS=Homo sapiens OX=9606 GN=IGHV4-30-2 PE=3 SV=1 - [HV432_HUMAN]	NO	NO	0.4	0	0.714286	#N/A	0	0	1	#N/A	1	0	0	0	0	2	0	0	0	0	0	0	0	0	0	0	0	0	0	0	0	118	13.0167	9.67139
P06331	IGHV4-34	Immunoglobulin heavy variable 4-34 OS=Homo sapiens OX=9606 GN=IGHV4-34 PE=1 SV=2 - [HV434_HUMAN]	NO	NO	0.8	0.8	1	0.13	0.4	0.4	1	0.08	0.777778	0	0	0	2	2	0	2	0	2	0	2	0	0	0	0	2	0	0	0	0	123	13.8061	9.33447
A0A0J9YXX1	IGHV5-10-1	Immunoglobulin heavy variable 5-10-1 OS=Homo sapiens OX=9606 GN=IGHV5-10-1 PE=3 SV=1 - [HV5X1_HUMAN]	NO	NO	0.8	0	0.555556	#N/A	0.8	0	0.555556	#N/A	1	2	0	0	0	2	0	0	0	0	0	2	0	0	0	2	0	0	0	0	0	117	12.7643	8.27979
A0A0C4DH38	IGHV5-51	Immunoglobulin heavy variable 5-51 OS=Homo sapiens OX=9606 GN=IGHV5-51 PE=3 SV=1 - [HV551_HUMAN]	NO	NO	1.6	0.8	0.692308	0.01	0.8	0.4	0.777778	0.01	0.777778	3	0	0	2	3	2	0	0	2	0	2	0	0	0	2	2	0	0	0	0	117	12.6663	8.26514
A0A0J9YVY3	IGHV7-4-1	Immunoglobulin heavy variable 7-4-1 OS=Homo sapiens OX=9606 GN=IGHV7-4-1 PE=3 SV=1 - [HV741_HUMAN]	NO	NO	0	0	1	#N/A	0.4	0	0.714286	#N/A	1	0	0	0	0	0	0	0	0	0	0	0	0	0	2	0	0	0	0	0	0	117	12.8403	8.63135
P01834	IGKC	Immunoglobulin kappa constant OS=Homo sapiens OX=9606 GN=IGKC PE=1 SV=2 - [IGKC_HUMAN]	NO	NO	54.6	53	0.971223	0	41.2	43.4	1.05213	0	0.822222	81	46	31	76	39	55	46	25	111	28	51	36	44	35	40	42	51	48	43	33	107	11.7578	6.52197
P01599	IGKV1-17	Immunoglobulin kappa variable 1-17 OS=Homo sapiens OX=9606 GN=IGKV1-17 PE=1 SV=2 - [KV117_HUMAN]	NO	NO	0.8	1	1.11111	0.22	1.2	0	0.454545	#N/A	0.5	4	0	0	0	0	0	2	0	3	0	0	0	2	2	2	0	0	0	0	0	117	12.7704	8.67529
A0A075B6S5	IGKV1-27	Immunoglobulin kappa variable 1-27 OS=Homo sapiens OX=9606 GN=IGKV1-27 PE=3 SV=1 - [KV127_HUMAN]	NO	NO	0	0	1	#N/A	0.6	0.8	1.125	0.09	1.8	0	0	0	0	0	0	0	0	0	0	0	0	3	0	0	0	2	2	0	0	117	12.7034	8.29443
P01597	IGKV1-39	Immunoglobulin kappa variable 1-39 OS=Homo sapiens OX=9606 GN=IGKV1-39 PE=1 SV=2 - [KV139_HUMAN]	NO	NO	0.6	0.4	0.875	0.11	0	0	1	#N/A	0.714286	3	0	0	0	0	0	2	0	0	0	0	0	0	0	0	0	0	0	0	0	117	12.7293	8.66064
P01602	IGKV1-5	Immunoglobulin kappa variable 1-5 OS=Homo sapiens OX=9606 GN=IGKV1-5 PE=1 SV=2 - [KV105_HUMAN]	NO	NO	0.8	0.8	1	0.13	0.4	0.8	1.28571	0.17	1	0	2	0	2	0	0	2	0	2	0	0	0	2	0	0	2	2	0	0	0	117	12.7734	8.27979
A0A0B4J2D9	IGKV1D-13	Immunoglobulin kappa variable 1D-13 OS=Homo sapiens OX=9606 GN=IGKV1D-13 PE=3 SV=1 - [KVD13_HUMAN]	NO	NO	0	0.4	1.4	0.19	0	0	1	#N/A	0.714286	0	0	0	0	0	0	0	0	2	0	0	0	0	0	0	0	0	0	0	0	117	12.5613	7.84033
A0A075B6S2	IGKV2D-29	Immunoglobulin kappa variable 2D-29 OS=Homo sapiens OX=9606 GN=IGKV2D-29 PE=3 SV=1 - [KVD29_HUMAN]	NO	NO	0.8	0	0.555556	#N/A	0	0	1	#N/A	1	0	0	0	4	0	0	0	0	0	0	0	0	0	0	0	0	0	0	0	0	120	13.1347	7.12256
P01619	IGKV3-20	Immunoglobulin kappa variable 3-20 OS=Homo sapiens OX=9606 GN=IGKV3-20 PE=1 SV=2 - [KV320_HUMAN]	NO	NO	2.8	2.4	0.894737	0	2.2	2.6	1.125	0	1.05882	3	3	0	4	4	3	3	2	2	2	3	2	2	0	4	3	2	3	2	3	116	12.5493	4.95752
A0A075B6H7	IGKV3-7	Probable non-functional immunoglobulin kappa variable 3-7 OS=Homo sapiens OX=9606 GN=IGKV3-7 PE=1 SV=1 - [KV37_HUMAN]	NO	NO	1.8	0.4	0.5	0	1.8	1.2	0.785714	0	1.57143	3	2	0	4	0	0	2	0	0	0	2	2	2	0	3	3	0	0	3	0	116	12.7754	5.24951
A0A0A0MRZ8	IGKV3D-11	Immunoglobulin kappa variable 3D-11 OS=Homo sapiens OX=9606 GN=IGKV3D-11 PE=3 SV=6 - [KVD11_HUMAN]	NO	NO	1	1.2	1.1	0.18	0.8	1	1.11111	0.05	0.909091	2	0	0	3	0	0	2	0	4	0	2	0	0	2	0	2	0	0	3	0	115	12.6173	5.2876
A0A087WSY6	IGKV3D-15	Immunoglobulin kappa variable 3D-15 OS=Homo sapiens OX=9606 GN=IGKV3D-15 PE=3 SV=6 - [KVD15_HUMAN]	NO	NO	3	1.2	0.55	0	3.8	1.2	0.458333	0	1	5	3	3	4	0	2	2	0	2	0	2	4	4	5	4	2	2	2	0	0	115	12.5263	5.18604
A0A0C4DH25	IGKV3D-20	Immunoglobulin kappa variable 3D-20 OS=Homo sapiens OX=9606 GN=IGKV3D-20 PE=3 SV=1 - [KVD20_HUMAN]	NO	NO	1.2	1.2	1	0.05	1.4	2	1.25	0	1.36364	2	0	0	2	2	0	2	0	2	2	2	2	0	0	3	2	2	2	2	2	116	12.5072	4.58936
P06312	IGKV4-1	Immunoglobulin kappa variable 4-1 OS=Homo sapiens OX=9606 GN=IGKV4-1 PE=1 SV=1 - [KV401_HUMAN]	NO	NO	3.6	1.8	0.608696	0	4.2	2.4	0.653846	0	1.21429	3	3	2	6	4	3	2	0	4	0	4	3	6	4	4	2	3	3	2	2	121	13.3716	5.24951
P0DOY2	IGLC2	Immunoglobulin lambda constant 2 OS=Homo sapiens OX=9606 GN=IGLC2 PE=1 SV=1 - [IGLC2_HUMAN]	NO	NO	18.6	16.4	0.887755	0	14	12.4	0.893333	0	0.770115	20	12	12	28	21	21	11	10	28	12	17	11	17	10	15	15	12	15	9	11	106	11.2865	7.23975
A0M8Q6	IGLC7	Immunoglobulin lambda constant 7 OS=Homo sapiens OX=9606 GN=IGLC7 PE=1 SV=3 - [IGLC7_HUMAN]	NO	NO	12.4	11.2	0.910448	0	9.4	9.2	0.980769	0	0.836066	9	10	10	17	16	10	9	7	20	10	12	8	11	8	8	10	8	13	7	8	106	11.2466	8.29443
P01700	IGLV1-47	Immunoglobulin lambda variable 1-47 OS=Homo sapiens OX=9606 GN=IGLV1-47 PE=1 SV=2 - [LV147_HUMAN]	NO	NO	1	1.6	1.3	0.28	0.6	0.4	0.875	0.05	0.538462	0	0	0	5	0	0	2	0	2	4	0	0	3	0	0	0	0	2	0	0	117	12.2759	5.90967
P01701	IGLV1-51	Immunoglobulin lambda variable 1-51 OS=Homo sapiens OX=9606 GN=IGLV1-51 PE=1 SV=2 - [LV151_HUMAN]	NO	NO	2	1.4	0.8	0.13	0.6	0	0.625	#N/A	0.416667	4	0	0	6	0	0	0	0	7	0	0	0	0	0	3	0	0	0	0	0	117	12.241	7.03467
A0A075B6K4	IGLV3-10	Immunoglobulin lambda variable 3-10 OS=Homo sapiens OX=9606 GN=IGLV3-10 PE=3 SV=2 - [LV310_HUMAN]	NO	NO	1.2	1.2	1	0.14	2	0.6	0.533333	0	0.727273	3	0	0	3	0	2	0	0	4	0	3	2	0	2	3	3	0	0	0	0	115	12.433	4.83057
P80748	IGLV3-21	Immunoglobulin lambda variable 3-21 OS=Homo sapiens OX=9606 GN=IGLV3-21 PE=1 SV=2 - [LV321_HUMAN]	NO	NO	2.4	0	0.294118	#N/A	0	0	1	#N/A	1	4	0	0	8	0	0	0	0	0	0	0	0	0	0	0	0	0	0	0	0	117	12.438	5.2876
P01717	IGLV3-25	Immunoglobulin lambda variable 3-25 OS=Homo sapiens OX=9606 GN=IGLV3-25 PE=1 SV=2 - [LV325_HUMAN]	NO	NO	2.2	2.2	1	0	2.4	1.4	0.705882	0	0.75	2	2	2	3	2	2	2	2	3	2	4	2	2	2	2	3	2	0	2	0	112	12.0038	4.50049
P01718	IGLV3-27	Immunoglobulin lambda variable 3-27 OS=Homo sapiens OX=9606 GN=IGLV3-27 PE=1 SV=2 - [LV327_HUMAN]	NO	NO	0.6	0.8	1.125	0.17	0.4	0.6	1.14286	0.13	0.888889	0	0	0	3	0	0	0	0	4	0	0	0	2	0	0	3	0	0	0	0	113	12.1571	5.0083
A0A075B6K5	IGLV3-9	Immunoglobulin lambda variable 3-9 OS=Homo sapiens OX=9606 GN=IGLV3-9 PE=3 SV=1 - [LV39_HUMAN]	NO	NO	2.6	1.4	0.666667	0.07	0.4	0	0.714286	#N/A	0.416667	4	0	0	9	0	0	0	0	7	0	0	0	2	0	0	0	0	0	0	0	115	12.3241	7.38623
Q96ID5	IGSF21	Immunoglobulin superfamily member 21 OS=Homo sapiens OX=9606 GN=IGSF21 PE=2 SV=1 - [IGS21_HUMAN]	NO	NO	0.4	0	0.714286	#N/A	0	0	1	#N/A	1	0	0	0	2	0	0	0	0	0	0	0	0	0	0	0	0	0	0	0	0	467	51.8026	6.93213
Q969P0	IGSF8	Immunoglobulin superfamily member 8 OS=Homo sapiens OX=9606 GN=IGSF8 PE=1 SV=1 - [IGSF8_HUMAN]	NO	YES	7.8	10.4	1.29545	0	7	11.8	1.6	0	1.12281	4	7	10	8	10	9	10	13	9	11	5	11	6	7	6	5	14	12	14	14	613	64.9935	8.00146
Q13123	IK	Protein Red OS=Homo sapiens OX=9606 GN=IK PE=1 SV=3 - [RED_HUMAN]	NO	NO	0	0.8	1.8	0.2	0	1	2	0.2	1.11111	0	0	0	0	0	0	0	4	0	0	0	0	0	0	0	0	0	5	0	0	557	65.5618	6.63916
Q14005-3	IL16	Isoform 3 of Pro-interleukin-16 OS=Homo sapiens OX=9606 GN=IL16 - [IL16_HUMAN]	NO	NO	0.4	0	0.714286	#N/A	1	0	0.5	#N/A	1	2	0	0	0	0	0	0	0	0	0	0	0	3	2	0	0	0	0	0	0	631	66.6058	5.97314
Q9NPH3-3	IL1RAP	Isoform 3 of Interleukin-1 receptor accessory protein OS=Homo sapiens OX=9606 GN=IL1RAP - [IL1AP_HUMAN]	NO	NO	0	0	1	#N/A	0.4	0	0.714286	#N/A	1	0	0	0	0	0	0	0	0	0	0	0	2	0	0	0	0	0	0	0	0	346	39.7176	6.27783
Q12905	ILF2	Interleukin enhancer-binding factor 2 OS=Homo sapiens OX=9606 GN=ILF2 PE=1 SV=2 - [ILF2_HUMAN]	NO	NO	1.2	3	1.81818	0.35	0.6	1.6	1.625	0.21	0.65	0	3	3	0	0	7	2	4	2	0	0	3	0	0	0	0	2	6	0	0	390	43.0352	5.26221
Q12906	ILF3	Interleukin enhancer-binding factor 3 OS=Homo sapiens OX=9606 GN=ILF3 PE=1 SV=3 - [ILF3_HUMAN]	NO	NO	1.8	3	1.42857	0.34	0.6	2.4	2.125	0.32	0.85	2	3	4	0	0	8	0	7	0	0	0	3	0	0	0	2	0	7	0	3	894	95.2791	8.76318
Q13418	ILK	Integrin-linked protein kinase OS=Homo sapiens OX=9606 GN=ILK PE=1 SV=2 - [ILK_HUMAN]	NO	NO	4.2	3.6	0.884615	0	5	1.8	0.466667	0	0.608696	4	2	6	5	4	6	3	3	2	4	2	5	12	3	3	0	3	6	0	0	452	51.3859	8.07471
Q9H0C8	ILKAP	Integrin-linked kinase-associated serine/threonine phosphatase 2C OS=Homo sapiens OX=9606 GN=ILKAP PE=1 SV=1 - [ILKAP_HUMAN]	NO	NO	0	0	1	#N/A	0	0.8	1.8	0.2	1.8	0	0	0	0	0	0	0	0	0	0	0	0	0	0	0	0	0	4	0	0	392	42.8798	7.09326
A1L0T0	ILVBL	2-hydroxyacyl-CoA lyase 2 OS=Homo sapiens OX=9606 GN=ILVBL PE=1 SV=2 - [HACL2_HUMAN]	NO	NO	0	0	1	#N/A	0	0.4	1.4	0.19	1.4	0	0	0	0	0	0	0	0	0	0	0	0	0	0	0	0	0	2	0	0	632	67.8248	8.14795
Q16891-2	IMMT	Isoform 2 of MICOS complex subunit MIC60 OS=Homo sapiens OX=9606 GN=IMMT - [MIC60_HUMAN]	NO	NO	7.6	12.4	1.55814	0.16	5	14.4	2.56667	0.56	1.14925	9	7	11	6	5	10	9	21	9	13	5	6	6	4	4	6	15	17	15	19	747	82.5738	6.56592
Q16891-4	IMMT	Isoform 4 of MICOS complex subunit MIC60 OS=Homo sapiens OX=9606 GN=IMMT - [MIC60_HUMAN]	NO	NO	7.2	12	1.58537	0.16	5	13.4	2.4	0.4	1.10769	8	7	10	6	5	10	9	20	8	13	5	6	6	4	4	6	14	16	14	17	757	83.4973	6.56592
P29218	IMPA1	Inositol monophosphatase 1 OS=Homo sapiens OX=9606 GN=IMPA1 PE=1 SV=1 - [IMPA1_HUMAN]	NO	NO	1.6	2	1.15385	0.06	2.8	1	0.526316	0	0.666667	4	2	2	0	0	2	3	0	3	2	6	3	2	0	3	2	3	0	0	0	277	30.1692	5.26221
P12268	IMPDH2	Inosine-5'-monophosphate dehydrogenase 2 OS=Homo sapiens OX=9606 GN=IMPDH2 PE=1 SV=2 - [IMDH2_HUMAN]	NO	NO	0	2	3	0.78	0.4	2.8	2.71429	0.41	1.26667	0	0	0	0	0	2	2	4	0	2	0	0	2	0	0	0	3	9	2	0	514	55.7696	6.90283
Q16352	INA	Alpha-internexin OS=Homo sapiens OX=9606 GN=INA PE=1 SV=2 - [AINX_HUMAN]	NO	NO	21.2	32	1.48649	0	19.2	31.4	1.60396	0	0.981818	12	24	26	21	23	27	36	40	28	29	17	29	14	19	17	25	33	35	33	31	499	55.3574	5.40186
Q27J81-2	INF2	Isoform 2 of Inverted formin-2 OS=Homo sapiens OX=9606 GN=INF2 - [INF2_HUMAN]	NO	NO	0	0.4	1.4	0.19	0	0	1	#N/A	0.714286	0	0	0	0	0	0	0	2	0	0	0	0	0	0	0	0	0	0	0	0	1240	134.533	5.52881
P49441	INPP1	Inositol polyphosphate 1-phosphatase OS=Homo sapiens OX=9606 GN=INPP1 PE=1 SV=1 - [INPP_HUMAN]	NO	NO	0	0	1	#N/A	0	0.4	1.4	0.19	1.4	0	0	0	0	0	0	0	0	0	0	0	0	0	0	0	0	0	2	0	0	399	43.9702	5.26221
Q96PE3-2	INPP4A	Isoform 2 of Inositol polyphosphate-4-phosphatase type I A OS=Homo sapiens OX=9606 GN=INPP4A - [INP4A_HUMAN]	NO	NO	0	0.8	1.8	0.2	0	0	1	#N/A	0.555556	0	0	0	0	0	0	0	4	0	0	0	0	0	0	0	0	0	0	0	0	938	105.632	7.04932
Q92835-2	INPP5D	Isoform 2 of Phosphatidylinositol 3,4,5-trisphosphate 5-phosphatase 1 OS=Homo sapiens OX=9606 GN=INPP5D - [SHIP1_HUMAN]	NO	NO	7	3	0.5	0	5.6	0.4	0.212121	0	0.35	11	3	5	11	5	3	2	0	10	0	2	8	8	4	6	0	2	0	0	0	1188	133.11	7.59131
O00410-2	IPO5	Isoform 2 of Importin-5 OS=Homo sapiens OX=9606 GN=IPO5 - [IPO5_HUMAN]	NO	NO	0	0.8	1.8	0.38	0	1.4	2.4	0.39	1.33333	0	0	0	0	0	0	0	2	0	2	0	0	0	0	0	0	0	5	2	0	1037	116.906	4.95752
O95373	IPO7	Importin-7 OS=Homo sapiens OX=9606 GN=IPO7 PE=1 SV=1 - [IPO7_HUMAN]	NO	NO	0	0.6	1.6	0.2	0.4	0.8	1.28571	0.17	1.125	0	0	0	0	0	0	0	3	0	0	0	0	2	0	0	0	2	0	2	0	1038	119.44	4.81787
Q96P70	IPO9	Importin-9 OS=Homo sapiens OX=9606 GN=IPO9 PE=1 SV=3 - [IPO9_HUMAN]	NO	NO	0	0	1	#N/A	0	0.4	1.4	0.19	1.4	0	0	0	0	0	0	0	0	0	0	0	0	0	0	0	0	0	2	0	0	1041	115.889	4.80518
P46940	IQGAP1	Ras GTPase-activating-like protein IQGAP1 OS=Homo sapiens OX=9606 GN=IQGAP1 PE=1 SV=1 - [IQGA1_HUMAN]	NO	NO	0.4	0.4	1	0.13	2.6	1.6	0.722222	0	1.85714	0	0	0	0	2	0	0	0	0	2	0	0	13	0	0	0	0	8	0	0	1657	189.134	6.48096
Q13576	IQGAP2	Ras GTPase-activating-like protein IQGAP2 OS=Homo sapiens OX=9606 GN=IQGAP2 PE=1 SV=4 - [IQGA2_HUMAN]	NO	NO	0	0	1	#N/A	1	0	0.5	#N/A	1	0	0	0	0	0	0	0	0	0	0	0	0	5	0	0	0	0	0	0	0	1575	180.465	5.64307
Q5JU85-3	IQSEC2	Isoform 2 of IQ motif and SEC7 domain-containing protein 2 OS=Homo sapiens OX=9606 GN=IQSEC2 - [IQEC2_HUMAN]	NO	NO	0.6	2	1.875	0.45	0	1.8	2.8	0.6	0.933333	0	0	3	0	0	3	0	4	0	3	0	0	0	0	0	0	3	0	3	3	949	105.034	7.23975
Q8IU81	IRF2BP1	Interferon regulatory factor 2-binding protein 1 OS=Homo sapiens OX=9606 GN=IRF2BP1 PE=1 SV=1 - [I2BP1_HUMAN]	NO	NO	0	0.4	1.4	0.19	0	0	1	#N/A	0.714286	0	0	0	0	0	2	0	0	0	0	0	0	0	0	0	0	0	0	0	0	584	61.649	8.17725
P53990-2	IST1	Isoform 2 of IST1 homolog OS=Homo sapiens OX=9606 GN=IST1 - [IST1_HUMAN]	NO	NO	3	0.6	0.4	0	2.6	0	0.277778	#N/A	0.625	6	2	3	2	2	3	0	0	0	0	3	2	3	2	3	0	0	0	0	0	335	36.599	5.43994
P08648	ITGA5	Integrin alpha-5 OS=Homo sapiens OX=9606 GN=ITGA5 PE=1 SV=2 - [ITA5_HUMAN]	NO	NO	0.4	0	0.714286	#N/A	0	0	1	#N/A	1	2	0	0	0	0	0	0	0	0	0	0	0	0	0	0	0	0	0	0	0	1049	114.465	5.77002
P23229-4	ITGA6	Isoform Alpha-6X2A of Integrin alpha-6 OS=Homo sapiens OX=9606 GN=ITGA6 - [ITA6_HUMAN]	NO	NO	1.4	0.4	0.583333	0.02	0.4	0.4	1	0.08	1	0	0	4	0	3	0	0	2	0	0	0	0	2	0	0	0	0	2	0	0	1068	119.014	7.26904
Q13683-9	ITGA7	Isoform Alpha-7X2DB of Integrin alpha-7 OS=Homo sapiens OX=9606 GN=ITGA7 - [ITA7_HUMAN]	NO	NO	0	0	1	#N/A	0	0.4	1.4	0.19	1.4	0	0	0	0	0	0	0	0	0	0	0	0	0	0	0	0	0	2	0	0	1106	120.989	6.21436
P20701-3	ITGAL	Isoform 3 of Integrin alpha-L OS=Homo sapiens OX=9606 GN=ITGAL - [ITAL_HUMAN]	NO	NO	3.8	1.6	0.541667	0	1.2	0	0.454545	#N/A	0.384615	3	0	8	3	5	2	0	2	4	0	2	4	0	0	0	0	0	0	0	0	1086	119.148	5.65576
P11215	ITGAM	Integrin alpha-M OS=Homo sapiens OX=9606 GN=ITGAM PE=1 SV=2 - [ITAM_HUMAN]	NO	NO	14	4.6	0.373333	0	10.2	1.8	0.25	0	0.5	27	15	15	11	2	13	4	0	6	0	12	13	13	4	9	5	2	2	0	0	1152	127.099	7.2251
P06756-3	ITGAV	Isoform 3 of Integrin alpha-V OS=Homo sapiens OX=9606 GN=ITGAV - [ITAV_HUMAN]	NO	NO	5.8	3.2	0.617647	0	2.6	1.6	0.722222	0	0.619048	7	0	9	7	6	4	2	4	4	2	0	4	6	3	0	0	2	2	4	0	1002	111.061	5.61768
P20702	ITGAX	Integrin alpha-X OS=Homo sapiens OX=9606 GN=ITGAX PE=1 SV=3 - [ITAX_HUMAN]	NO	NO	10.4	5.6	0.578947	0	9	4	0.5	0	0.757576	15	7	11	6	13	8	4	3	7	6	9	14	9	5	8	5	9	3	3	0	1163	127.749	6.63916
P05556	ITGB1	Integrin beta-1 OS=Homo sapiens OX=9606 GN=ITGB1 PE=1 SV=2 - [ITB1_HUMAN]	NO	NO	8.2	6.8	0.847826	0	6.2	6.6	1.05556	0	0.974359	6	5	10	7	13	6	6	7	9	6	5	7	9	5	5	6	7	10	5	5	798	88.357	5.38916
P05107	ITGB2	Integrin beta-2 OS=Homo sapiens OX=9606 GN=ITGB2 PE=1 SV=2 - [ITB2_HUMAN]	NO	NO	21.4	17	0.803571	0	19.2	10.4	0.564356	0	0.633333	32	12	26	19	18	22	12	14	22	15	15	23	28	16	14	10	15	12	7	8	769	84.7261	6.94678
P18084	ITGB5	Integrin beta-5 OS=Homo sapiens OX=9606 GN=ITGB5 PE=1 SV=1 - [ITB5_HUMAN]	NO	NO	0.4	0	0.714286	#N/A	0.4	0	0.714286	#N/A	1	0	0	2	0	0	0	0	0	0	0	2	0	0	0	0	0	0	0	0	0	799	87.9962	6.06201
P19823	ITIH2	Inter-alpha-trypsin inhibitor heavy chain H2 OS=Homo sapiens OX=9606 GN=ITIH2 PE=1 SV=2 - [ITIH2_HUMAN]	NO	YES	0	1	2	0.39	0	0	1	#N/A	0.5	0	0	0	0	0	0	3	0	2	0	0	0	0	0	0	0	0	0	0	0	946	106.397	6.85889
Q14624-4	ITIH4	Isoform 4 of Inter-alpha-trypsin inhibitor heavy chain H4 OS=Homo sapiens OX=9606 GN=ITIH4 - [ITIH4_HUMAN]	NO	NO	1.4	0.6	0.666667	0.05	0	0	1	#N/A	0.625	2	0	0	5	0	0	0	0	3	0	0	0	0	0	0	0	0	0	0	0	845	93.793	6.50732
Q86UX2-2	ITIH5	Isoform 2 of Inter-alpha-trypsin inhibitor heavy chain H5 OS=Homo sapiens OX=9606 GN=ITIH5 - [ITIH5_HUMAN]	NO	NO	0	0	1	#N/A	0	0.4	1.4	0.19	1.4	0	0	0	0	0	0	0	0	0	0	0	0	0	0	0	0	0	2	0	0	694	77.3526	9.24658
Q14643-4	ITPR1	Isoform 4 of Inositol 1,4,5-trisphosphate receptor type 1 OS=Homo sapiens OX=9606 GN=ITPR1 - [ITPR1_HUMAN]	NO	NO	0	2.6	3.6	0.4	0.6	2	1.875	0.28	0.833333	0	0	0	0	0	6	0	7	0	0	0	3	0	0	0	0	2	2	3	3	2695	306.578	6.29053
Q14571	ITPR2	Inositol 1,4,5-trisphosphate receptor type 2 OS=Homo sapiens OX=9606 GN=ITPR2 PE=1 SV=2 - [ITPR2_HUMAN]	NO	NO	0	1	2	0.39	0	0.6	1.6	0.2	0.8	0	0	0	0	0	2	0	3	0	0	0	0	0	0	0	0	0	3	0	0	2701	307.867	6.43018
Q15811-4	ITSN1	Isoform 4 of Intersectin-1 OS=Homo sapiens OX=9606 GN=ITSN1 - [ITSN1_HUMAN]	NO	NO	0	0.8	1.8	0.2	0	2	3	0.6	1.66667	0	0	0	0	0	0	0	4	0	0	0	0	0	0	0	0	0	3	3	4	1650	187.671	7.94287
P26440-2	IVD	Isoform 2 of Isovaleryl-CoA dehydrogenase, mitochondrial OS=Homo sapiens OX=9606 GN=IVD - [IVD_HUMAN]	NO	NO	0.8	0.6	0.888889	0.12	0.8	0.8	1	0.02	1.125	2	0	2	0	0	3	0	0	0	0	0	0	2	0	2	0	0	2	2	0	396	43.0278	7.66455
Q9BX67	JAM3	Junctional adhesion molecule C OS=Homo sapiens OX=9606 GN=JAM3 PE=1 SV=1 - [JAM3_HUMAN]	NO	NO	0	0	1	#N/A	0	0.4	1.4	0.19	1.4	0	0	0	0	0	0	0	0	0	0	0	0	0	0	0	0	0	0	0	2	310	34.9978	7.59131
Q6NYC1-2	JMJD6	Isoform 2 of Bifunctional arginine demethylase and lysyl-hydroxylase JMJD6 OS=Homo sapiens OX=9606 GN=JMJD6 - [JMJD6_HUMAN]	NO	NO	0	0.4	1.4	0.19	0	0	1	#N/A	0.714286	0	0	0	0	0	2	0	0	0	0	0	0	0	0	0	0	0	0	0	0	372	43.0827	8.88037
P14923	JUP	Junction plakoglobin OS=Homo sapiens OX=9606 GN=JUP PE=1 SV=3 - [PLAK_HUMAN]	NO	NO	2.2	2.2	1	0.01	3	2.6	0.9	0	1.125	2	7	0	0	2	3	3	3	0	2	0	10	0	3	2	2	2	3	3	3	745	81.6927	6.13818
Q6NY19	KANK3	KN motif and ankyrin repeat domain-containing protein 3 OS=Homo sapiens OX=9606 GN=KANK3 PE=1 SV=2 - [KANK3_HUMAN]	NO	NO	0.4	0	0.714286	#N/A	0	0	1	#N/A	1	0	0	0	2	0	0	0	0	0	0	0	0	0	0	0	0	0	0	0	0	821	85.8409	5.021
Q15046	KARS1	Lysine--tRNA ligase OS=Homo sapiens OX=9606 GN=KARS1 PE=1 SV=3 - [SYK_HUMAN]	NO	NO	0	1.4	2.4	0.39	0.6	3	2.5	0.38	1.66667	0	0	0	0	0	5	0	0	0	2	0	0	3	0	0	0	2	8	0	5	597	68.0046	6.354
O94819	KBTBD11	Kelch repeat and BTB domain-containing protein 11 OS=Homo sapiens OX=9606 GN=KBTBD11 PE=1 SV=1 - [KBTBB_HUMAN]	NO	NO	7.2	11.8	1.56098	0.02	7	12.6	1.7	0	1.0625	5	4	14	5	8	13	11	19	4	12	3	10	9	5	8	7	8	19	14	15	623	65.6788	6.07471
P16389-2	KCNA2	Isoform 2 of Potassium voltage-gated channel subfamily A member 2 OS=Homo sapiens OX=9606 GN=KCNA2 - [KCNA2_HUMAN]	NO	NO	0.6	0.4	0.875	0.11	0	1	2	0.2	1.42857	0	0	3	0	0	0	0	0	0	2	0	0	0	0	0	0	0	0	5	0	356	40.9394	5.04639
Q14722-2	KCNAB1	Isoform KvB1.1 of Voltage-gated potassium channel subunit beta-1 OS=Homo sapiens OX=9606 GN=KCNAB1 - [KCAB1_HUMAN]	NO	NO	0	1.4	2.4	0.58	0	1.2	2.2	0.57	0.916667	0	0	0	0	0	0	2	2	3	0	0	0	0	0	0	0	2	2	0	2	401	44.6811	9.31982
Q96CX2	KCTD12	BTB/POZ domain-containing protein KCTD12 OS=Homo sapiens OX=9606 GN=KCTD12 PE=1 SV=1 - [KCD12_HUMAN]	NO	NO	6	3.8	0.685714	0	5.6	4.6	0.848485	0	1.16667	7	5	6	6	6	4	5	4	6	0	6	7	6	5	4	3	4	6	6	4	325	35.6787	5.64307
Q68DU8	KCTD16	BTB/POZ domain-containing protein KCTD16 OS=Homo sapiens OX=9606 GN=KCTD16 PE=1 SV=1 - [KCD16_HUMAN]	NO	NO	0.4	1.6	1.85714	0.51	0.8	1.6	1.44444	0.04	1	0	0	2	0	0	0	2	2	2	2	0	2	0	0	2	0	2	2	2	2	428	49.1064	8.08936
Q8WVF5	KCTD4	BTB/POZ domain-containing protein KCTD4 OS=Homo sapiens OX=9606 GN=KCTD4 PE=1 SV=2 - [KCTD4_HUMAN]	NO	NO	0	0	1	#N/A	0	0.4	1.4	0.19	1.4	0	0	0	0	0	0	0	0	0	0	0	0	0	0	0	0	0	2	0	0	259	29.9484	7.06396
Q6ZWB6	KCTD8	BTB/POZ domain-containing protein KCTD8 OS=Homo sapiens OX=9606 GN=KCTD8 PE=1 SV=1 - [KCTD8_HUMAN]	NO	NO	0	0.4	1.4	0.19	0	0	1	#N/A	0.714286	0	0	0	0	0	0	0	2	0	0	0	0	0	0	0	0	0	0	0	0	473	52.4073	8.36768
Q7LBC6	KDM3B	Lysine-specific demethylase 3B OS=Homo sapiens OX=9606 GN=KDM3B PE=1 SV=2 - [KDM3B_HUMAN]	NO	NO	0	0	1	#N/A	0	0.6	1.6	0.2	1.6	0	0	0	0	0	0	0	0	0	0	0	0	0	0	0	0	0	3	0	0	1761	191.461	7.18115
Q07666	KHDRBS1	KH domain-containing, RNA-binding, signal transduction-associated protein 1 OS=Homo sapiens OX=9606 GN=KHDRBS1 PE=1 SV=1 - [KHDR1_HUMAN]	NO	NO	0.4	4.4	3.85714	0.58	0.4	3.4	3.14286	0.5	0.814815	0	0	0	2	0	10	0	8	4	0	0	0	2	0	0	3	5	9	0	0	443	48.1972	8.66064
O75525-2	KHDRBS3	Isoform 2 of KH domain-containing, RNA-binding, signal transduction-associated protein 3 OS=Homo sapiens OX=9606 GN=KHDRBS3 - [KHDR3_HUMAN]	NO	NO	0.4	2.8	2.71429	0.67	0.4	3.2	3	0.53	1.10526	0	0	2	0	0	4	0	5	3	2	0	2	0	0	0	0	5	7	0	4	271	30.231	9.46631
Q92945	KHSRP	Far upstream element-binding protein 2 OS=Homo sapiens OX=9606 GN=KHSRP PE=1 SV=4 - [FUBP2_HUMAN]	NO	NO	0	1.4	2.4	0.4	0	0.4	1.4	0.19	0.583333	0	0	0	0	0	4	0	3	0	0	0	0	0	0	0	0	0	0	0	2	711	73.07	7.29834
O60268-3	KIAA0513	Isoform 3 of Uncharacterized protein KIAA0513 OS=Homo sapiens OX=9606 GN=KIAA0513 - [K0513_HUMAN]	NO	NO	0.4	1.4	1.71429	0.42	0.8	3	2.22222	0.28	1.66667	0	2	0	0	0	2	0	3	0	2	0	2	2	0	0	0	2	3	7	3	401	45.5089	5.14795
Q9UPP5-2	KIAA1107	Isoform 2 of AP2-interacting clathrin-endocytosis protein OS=Homo sapiens OX=9606 GN=KIAA1107 - [K1107_HUMAN]	NO	NO	0	0	1	#N/A	0	0	1	#N/A	1	0	0	0	0	0	0	0	0	0	0	0	0	0	0	0	0	0	0	0	0	1129	123.762	7.72314
Q12756	KIF1A	Kinesin-like protein KIF1A OS=Homo sapiens OX=9606 GN=KIF1A PE=1 SV=2 - [KIF1A_HUMAN]	NO	NO	0	2.2	3.2	0.78	0	1.6	2.6	0.4	0.8125	0	0	0	0	0	2	2	4	0	3	0	0	0	0	0	0	0	3	5	0	1690	190.944	6.21436
O00139-2	KIF2A	Isoform 2 of Kinesin-like protein KIF2A OS=Homo sapiens OX=9606 GN=KIF2A - [KIF2A_HUMAN]	NO	NO	1.2	6.2	3.27273	0.74	1.4	6.2	3	0.41	1	0	0	4	0	2	6	3	11	5	6	0	2	3	2	0	2	5	12	3	9	660	74.9961	6.40479
Q9Y496	KIF3A	Kinesin-like protein KIF3A OS=Homo sapiens OX=9606 GN=KIF3A PE=1 SV=4 - [KIF3A_HUMAN]	NO	NO	0	0	1	#N/A	0	0	1	#N/A	1	0	0	0	0	0	0	0	0	0	0	0	0	0	0	0	0	0	0	0	0	699	79.991	6.53662
O15066	KIF3B	Kinesin-like protein KIF3B OS=Homo sapiens OX=9606 GN=KIF3B PE=1 SV=1 - [KIF3B_HUMAN]	NO	NO	0	0.4	1.4	0.19	0	0	1	#N/A	0.714286	0	0	0	0	0	0	0	2	0	0	0	0	0	0	0	0	0	0	0	0	747	85.0728	7.69385
Q12840	KIF5A	Kinesin heavy chain isoform 5A OS=Homo sapiens OX=9606 GN=KIF5A PE=1 SV=2 - [KIF5A_HUMAN]	NO	YES	1	5	3	0.79	2.4	4.6	1.64706	0.01	0.933333	0	0	3	0	2	6	6	4	4	5	2	5	2	0	3	3	6	7	3	4	1032	117.306	5.89697
P33176	KIF5B	Kinesin-1 heavy chain OS=Homo sapiens OX=9606 GN=KIF5B PE=1 SV=1 - [KINH_HUMAN]	NO	NO	2.4	6.2	2.11765	0.3	3.8	6.4	1.54167	0.01	1.02778	4	0	5	0	3	6	8	6	6	5	2	6	5	2	4	4	8	11	4	5	963	109.617	6.50732
Q07866-8	KLC1	Isoform S of Kinesin light chain 1 OS=Homo sapiens OX=9606 GN=KLC1 - [KLC1_HUMAN]	NO	NO	2.6	4.4	1.5	0.14	0.4	3	2.85714	0.5	0.740741	0	3	6	0	4	4	0	7	4	7	0	0	2	0	0	0	0	7	3	5	551	62.7868	5.93506
Q9H0B6-2	KLC2	Isoform 2 of Kinesin light chain 2 OS=Homo sapiens OX=9606 GN=KLC2 - [KLC2_HUMAN]	NO	NO	1.4	1.2	0.916667	0.03	0.4	1.8	2	0.37	1.27273	0	2	3	0	2	2	0	2	0	2	0	0	2	0	0	0	0	3	4	2	545	60.0096	7.28369
P52294	KPNA1	Importin subunit alpha-5 OS=Homo sapiens OX=9606 GN=KPNA1 PE=1 SV=3 - [IMA5_HUMAN]	NO	NO	0	1.8	2.8	0.4	0	1.6	2.6	0.58	0.928571	0	0	0	0	0	5	0	4	0	0	0	0	0	0	0	0	2	4	0	2	538	60.1836	5.0083
O00505	KPNA3	Importin subunit alpha-4 OS=Homo sapiens OX=9606 GN=KPNA3 PE=1 SV=2 - [IMA4_HUMAN]	NO	NO	0	1.2	2.2	0.39	0	1	2	0.2	0.909091	0	0	0	0	0	2	0	4	0	0	0	0	0	0	0	0	0	5	0	0	521	57.7748	4.94482
O00629	KPNA4	Importin subunit alpha-3 OS=Homo sapiens OX=9606 GN=KPNA4 PE=1 SV=1 - [IMA3_HUMAN]	NO	NO	0	1.4	2.4	0.4	0	1.6	2.6	0.2	1.08333	0	0	0	0	0	4	0	3	0	0	0	0	0	0	0	0	0	8	0	0	521	57.8506	4.95752
O15131	KPNA5	Importin subunit alpha-6 OS=Homo sapiens OX=9606 GN=KPNA5 PE=1 SV=3 - [IMA6_HUMAN]	NO	NO	0	1.6	2.6	0.4	0	0.4	1.4	0.19	0.538462	0	0	0	0	0	5	0	3	0	0	0	0	0	0	0	0	0	2	0	0	539	60.628	5.12256
O60684	KPNA6	Importin subunit alpha-7 OS=Homo sapiens OX=9606 GN=KPNA6 PE=1 SV=1 - [IMA7_HUMAN]	NO	NO	0	2.2	3.2	0.4	0	0.4	1.4	0.19	0.4375	0	0	0	0	0	6	0	5	0	0	0	0	0	0	0	0	0	2	0	0	536	59.9915	4.98291
Q14974	KPNB1	Importin subunit beta-1 OS=Homo sapiens OX=9606 GN=KPNB1 PE=1 SV=2 - [IMB1_HUMAN]	NO	NO	4.4	9.6	1.96296	0.24	4	8.8	1.96	0.2	0.924528	3	2	11	2	4	11	4	15	5	13	2	6	8	4	0	4	8	20	6	6	876	97.108	4.77979
P01116-2	KRAS	Isoform 2B of GTPase KRas OS=Homo sapiens OX=9606 GN=KRAS - [RASK_HUMAN]	NO	NO	3	4.6	1.4	0.01	3.8	3.8	1	0	0.857143	3	2	3	4	3	5	4	5	5	4	4	4	4	4	3	2	4	5	4	4	188	21.4109	8.11865
Cont_P04264	KRT1	Keratin, type II cytoskeletal 1 OS=Homo sapiens OX=9606 GN=KRT1 PE=1 SV=6 - [K2C1_HUMAN]	NO	NO	60.6	35.2	0.587662	0	64.4	40.2	0.629969	0	1.13812	64	88	50	41	60	44	44	39	26	23	57	106	41	73	45	48	48	27	57	21	644	65.999	8.11865
Cont_P13645	KRT10	Keratin, type I cytoskeletal 10 OS=Homo sapiens OX=9606 GN=KRT10 PE=1 SV=6 - [K1C10_HUMAN]	NO	NO	37.2	24.4	0.664921	0	45.6	28.6	0.635193	0	1.16535	43	51	33	27	32	32	26	27	16	21	32	87	24	57	28	33	35	14	46	15	584	58.7917	5.21143
Cont_P13646	KRT13	Keratin, type I cytoskeletal 13 OS=Homo sapiens OX=9606 GN=KRT13 PE=1 SV=4 - [K1C13_HUMAN]	NO	NO	15.8	6	0.416667	0	12.8	6.4	0.536232	0	1.05714	16	22	10	16	15	6	8	4	8	4	12	14	9	14	15	11	8	0	11	2	458	49.5574	4.95752
Cont_P02533	KRT14	Keratin, type I cytoskeletal 14 OS=Homo sapiens OX=9606 GN=KRT14 PE=1 SV=4 - [K1C14_HUMAN]	NO	NO	18	10.2	0.589474	0	19	10.2	0.56	0	1	19	22	20	12	17	19	14	4	3	11	12	39	7	26	11	18	10	2	19	2	472	51.5294	5.16064
Cont_P08779	KRT16	Keratin, type I cytoskeletal 16 OS=Homo sapiens OX=9606 GN=KRT16 PE=1 SV=4 - [K1C16_HUMAN]	NO	NO	15.2	8.4	0.580247	0	18.2	9.2	0.53125	0	1.08511	17	16	20	10	13	14	12	4	3	9	9	41	6	25	10	19	7	2	18	0	473	51.2362	5.04639
Cont_Q04695	KRT17	Keratin, type I cytoskeletal 17 OS=Homo sapiens OX=9606 GN=KRT17 PE=1 SV=2 - [K1C17_HUMAN]	NO	NO	5.6	3	0.606061	0	5	3.8	0.8	0	1.2	5	6	7	3	7	5	5	0	0	5	4	8	3	5	5	9	4	0	6	0	432	48.076	5.021
Cont_P05783	KRT18	Keratin, type I cytoskeletal 18 OS=Homo sapiens OX=9606 GN=KRT18 PE=1 SV=2 - [K1C18_HUMAN]	NO	NO	0	0	1	#N/A	0	0.4	1.4	0.19	1.4	0	0	0	0	0	0	0	0	0	0	0	0	0	0	0	0	0	2	0	0	430	48.0285	5.45264
Cont_P35908	KRT2	Keratin, type II cytoskeletal 2 epidermal OS=Homo sapiens OX=9606 GN=KRT2 PE=1 SV=2 - [K22E_HUMAN]	NO	NO	34.2	20.2	0.602273	0	38	22.2	0.594872	0	1.09434	35	43	33	27	33	30	25	17	15	14	32	69	26	38	25	29	27	15	29	11	639	65.3932	8.00146
Cont_P35900	KRT20	Keratin, type I cytoskeletal 20 OS=Homo sapiens OX=9606 GN=KRT20 PE=1 SV=1 - [K1C20_HUMAN]	NO	NO	1.2	0.8	0.818182	0.04	2	1	0.666667	0	1.11111	2	0	2	2	0	0	2	0	0	2	2	3	0	3	2	3	0	0	2	0	424	48.4569	5.69385
Cont_P19013	KRT4	Keratin, type II cytoskeletal 4 OS=Homo sapiens OX=9606 GN=KRT4 PE=1 SV=5 - [K2C4_HUMAN]	NO	NO	4.4	1.6	0.481481	0	3	2.2	0.8	0	1.23077	4	12	3	0	3	3	0	3	2	0	3	6	0	3	3	4	5	2	0	0	520	56.1093	6.60986
Cont_P13647	KRT5	Keratin, type II cytoskeletal 5 OS=Homo sapiens OX=9606 GN=KRT5 PE=1 SV=3 - [K2C5_HUMAN]	NO	NO	18.2	10	0.572917	0	20.8	11.4	0.568807	0	1.12727	19	25	15	14	18	14	14	8	6	8	16	37	11	25	15	18	10	8	15	6	590	62.34	7.73779
Cont_P02538	KRT6A	Keratin, type II cytoskeletal 6A OS=Homo sapiens OX=9606 GN=KRT6A PE=1 SV=3 - [K2C6A_HUMAN]	NO	NO	17	9.4	0.577778	0	18.4	12	0.670103	0	1.25	18	19	17	13	18	13	10	8	9	7	16	31	10	18	17	18	13	8	13	8	564	60.0083	8.00146
Cont_P04259	KRT6B	Keratin, type II cytoskeletal 6B OS=Homo sapiens OX=9606 GN=KRT6B PE=1 SV=5 - [K2C6B_HUMAN]	NO	NO	14.6	7.8	0.564103	0	15.8	10.4	0.678571	0	1.29545	17	15	15	11	15	10	8	8	8	5	14	30	7	14	14	16	11	8	10	7	564	60.0303	8.00146
Cont_Q7Z794	KRT77	Keratin, type II cytoskeletal 1b OS=Homo sapiens OX=9606 GN=KRT77 PE=1 SV=3 - [K2C1B_HUMAN]	NO	NO	5.6	3.4	0.666667	0	9.2	3.2	0.411765	0	0.954545	5	13	4	6	0	6	4	4	3	0	0	23	4	11	8	0	5	3	8	0	578	61.8635	5.98584
Cont_Q8N1N4	KRT78	Keratin, type II cytoskeletal 78 OS=Homo sapiens OX=9606 GN=KRT78 PE=1 SV=2 - [K2C78_HUMAN]	NO	NO	1.2	0	0.454545	#N/A	2.6	0.4	0.388889	0	1.4	0	6	0	0	0	0	0	0	0	0	0	5	0	6	2	0	0	2	0	0	520	56.8305	6.02393
Cont_P05787	KRT8	Keratin, type II cytoskeletal 8 OS=Homo sapiens OX=9606 GN=KRT8 PE=1 SV=7 - [K2C8_HUMAN]	NO	NO	5	2.4	0.566667	0	3.4	3.2	0.954545	0	1.23529	9	4	0	7	5	4	0	5	3	0	4	8	0	3	2	3	5	4	0	4	483	53.6711	5.59229
Cont_Q9NSB2	KRT84	Keratin, type II cuticular Hb4 OS=Homo sapiens OX=9606 GN=KRT84 PE=2 SV=2 - [KRT84_HUMAN]	NO	NO	0	0.4	1.4	0.19	2	1	0.666667	0	1.42857	0	0	0	0	0	0	0	2	0	0	0	10	0	0	0	0	0	3	0	2	600	64.8015	7.56201
Cont_P35527	KRT9	Keratin, type I cytoskeletal 9 OS=Homo sapiens OX=9606 GN=KRT9 PE=1 SV=3 - [K1C9_HUMAN]	NO	NO	43.2	25	0.588235	0	39.8	31.4	0.794118	0	1.24615	47	68	40	28	33	31	36	24	22	12	42	63	26	41	27	40	38	20	45	14	623	62.0268	5.23682
Q86UP2-2	KTN1	Isoform 2 of Kinectin OS=Homo sapiens OX=9606 GN=KTN1 - [KTN1_HUMAN]	NO	NO	0	1.8	2.8	0.4	0	3.8	4.8	0.2	1.71429	0	0	0	0	0	3	0	6	0	0	0	0	0	0	0	0	0	19	0	0	1300	149.519	5.70654
Q16773-2	KYAT1	Isoform 2 of Kynurenine--oxoglutarate transaminase 1 OS=Homo sapiens OX=9606 GN=KYAT1 - [KAT1_HUMAN]	NO	NO	0	0.4	1.4	0.19	0	0	1	#N/A	0.714286	0	0	0	0	0	0	0	2	0	0	0	0	0	0	0	0	0	0	0	0	372	42.5224	7.15186
Q6YP21-3	KYAT3	Isoform 3 of Kynurenine--oxoglutarate transaminase 3 OS=Homo sapiens OX=9606 GN=KYAT3 - [KAT3_HUMAN]	NO	NO	0	1.2	2.2	0.4	0.6	0.8	1.125	0.13	0.818182	0	0	0	0	0	0	0	3	0	3	0	3	0	0	0	0	4	0	0	0	420	47.7225	6.80029
P32004-3	L1CAM	Isoform 3 of Neural cell adhesion molecule L1 OS=Homo sapiens OX=9606 GN=L1CAM - [L1CAM_HUMAN]	NO	NO	1.4	7	3.33333	0.7	1.4	5.8	2.83333	0.41	0.85	0	2	5	0	0	7	3	7	5	13	0	5	0	2	0	0	7	2	9	11	1248	138.821	6.21436
P25391	LAMA1	Laminin subunit alpha-1 OS=Homo sapiens OX=9606 GN=LAMA1 PE=1 SV=2 - [LAMA1_HUMAN]	NO	NO	0	0	1	#N/A	0.4	0	0.714286	#N/A	1	0	0	0	0	0	0	0	0	0	0	0	0	2	0	0	0	0	0	0	0	3075	336.867	6.354
P24043	LAMA2	Laminin subunit alpha-2 OS=Homo sapiens OX=9606 GN=LAMA2 PE=1 SV=4 - [LAMA2_HUMAN]	NO	NO	6.4	5.2	0.837838	0	3.6	6.4	1.6087	0.12	1.19355	5	4	11	4	8	10	3	8	0	5	0	4	14	0	0	3	5	21	0	3	3122	343.684	6.40479
Q16363-2	LAMA4	Isoform 2 of Laminin subunit alpha-4 OS=Homo sapiens OX=9606 GN=LAMA4 - [LAMA4_HUMAN]	NO	NO	0	0	1	#N/A	0	0.6	1.6	0.2	1.6	0	0	0	0	0	0	0	0	0	0	0	0	0	0	0	0	0	3	0	0	1816	201.649	6.31592
O15230	LAMA5	Laminin subunit alpha-5 OS=Homo sapiens OX=9606 GN=LAMA5 PE=1 SV=8 - [LAMA5_HUMAN]	NO	NO	5.8	9	1.47059	0.08	5	8.6	1.6	0	0.96	7	5	6	3	8	7	10	8	5	15	0	5	15	0	5	4	14	20	0	5	3695	399.479	7.02002
P55268	LAMB2	Laminin subunit beta-2 OS=Homo sapiens OX=9606 GN=LAMB2 PE=1 SV=2 - [LAMB2_HUMAN]	NO	NO	19.2	18.6	0.970297	0	13.4	19.6	1.43056	0	1.05102	13	20	20	22	21	27	13	21	11	21	10	16	24	4	13	15	22	41	5	15	1798	195.854	6.52197
P11047	LAMC1	Laminin subunit gamma-1 OS=Homo sapiens OX=9606 GN=LAMC1 PE=1 SV=3 - [LAMC1_HUMAN]	NO	NO	13.2	16.6	1.23944	0	13	15	1.14286	0	0.909091	9	14	18	9	16	20	16	18	12	17	8	16	23	5	13	13	14	30	6	12	1609	177.489	5.12256
P11279	LAMP1	Lysosome-associated membrane glycoprotein 1 OS=Homo sapiens OX=9606 GN=LAMP1 PE=1 SV=3 - [LAMP1_HUMAN]	NO	NO	1.6	0.4	0.538462	0.01	0.6	0.8	1.125	0.09	1.28571	3	0	3	0	2	2	0	0	0	0	0	0	3	0	0	0	2	2	0	0	417	44.8538	8.74854
Q6IAA8	LAMTOR1	Ragulator complex protein LAMTOR1 OS=Homo sapiens OX=9606 GN=LAMTOR1 PE=1 SV=2 - [LTOR1_HUMAN]	NO	NO	1	1	1	0.14	0.4	0.4	1	0.08	0.7	3	0	2	0	0	0	0	2	3	0	2	0	0	0	0	0	0	2	0	0	161	17.7338	5.14795
Q9UHA4	LAMTOR3	Ragulator complex protein LAMTOR3 OS=Homo sapiens OX=9606 GN=LAMTOR3 PE=1 SV=1 - [LTOR3_HUMAN]	NO	NO	0	0.4	1.4	0.19	0	0	1	#N/A	0.714286	0	0	0	0	0	0	0	2	0	0	0	0	0	0	0	0	0	0	0	0	124	13.6143	7.34229
O43813	LANCL1	Glutathione S-transferase LANCL1 OS=Homo sapiens OX=9606 GN=LANCL1 PE=1 SV=1 - [LANC1_HUMAN]	NO	YES	3.2	10.4	2.71429	0.76	4.6	10.6	2.07143	0.04	1.01754	2	3	4	3	4	9	10	14	10	9	3	8	4	6	2	8	12	15	8	10	399	45.2536	7.75244
P28838-2	LAP3	Isoform 2 of Cytosol aminopeptidase OS=Homo sapiens OX=9606 GN=LAP3 - [AMPL_HUMAN]	NO	NO	2.2	1.8	0.875	0	1.2	0.8	0.818182	0	0.642857	3	3	2	0	3	0	2	2	2	3	2	2	2	0	0	0	2	0	2	0	488	52.7379	6.7417
Q6PKG0-3	LARP1	Isoform 2 of La-related protein 1 OS=Homo sapiens OX=9606 GN=LARP1 - [LARP1_HUMAN]	NO	NO	0	0.8	1.8	0.2	0	0	1	#N/A	0.555556	0	0	0	0	0	4	0	0	0	0	0	0	0	0	0	0	0	0	0	0	1019	116.393	9.08545
Q9P2J5	LARS1	Leucine--tRNA ligase, cytoplasmic OS=Homo sapiens OX=9606 GN=LARS1 PE=1 SV=2 - [SYLC_HUMAN]	NO	NO	0.4	3.2	3	0.65	0	3.2	4.2	0.6	1	0	0	0	0	2	7	0	5	2	2	0	0	0	0	0	0	6	7	0	3	1176	134.379	7.29834
Q14847	LASP1	LIM and SH3 domain protein 1 OS=Homo sapiens OX=9606 GN=LASP1 PE=1 SV=2 - [LASP1_HUMAN]	NO	NO	2	4.4	1.8	0.26	2.4	3.4	1.29412	0.03	0.814815	4	0	2	2	2	5	3	9	3	2	2	3	3	2	2	3	4	6	0	4	261	29.6982	7.04932
Q9GZY6-2	LAT2	Isoform 2 of Linker for activation of T-cells family member 2 OS=Homo sapiens OX=9606 GN=LAT2 - [NTAL_HUMAN]	NO	NO	0.4	0	0.714286	#N/A	0	0	1	#N/A	1	2	0	0	0	0	0	0	0	0	0	0	0	0	0	0	0	0	0	0	0	111	12.2472	9.20264
P31025	LCN1	Lipocalin-1 OS=Homo sapiens OX=9606 GN=LCN1 PE=1 SV=1 - [LCN1_HUMAN]	NO	NO	0	0	1	#N/A	0.4	0	0.714286	#N/A	1	0	0	0	0	0	0	0	0	0	0	0	0	2	0	0	0	0	0	0	0	176	19.2378	5.57959
P13796	LCP1	Plastin-2 OS=Homo sapiens OX=9606 GN=LCP1 PE=1 SV=6 - [PLSL_HUMAN]	NO	NO	0.4	0	0.714286	#N/A	0	0	1	#N/A	1	0	0	0	2	0	0	0	0	0	0	0	0	0	0	0	0	0	0	0	0	627	70.2439	5.42725
P00338	LDHA	L-lactate dehydrogenase A chain OS=Homo sapiens OX=9606 GN=LDHA PE=1 SV=2 - [LDHA_HUMAN]	NO	NO	5.2	5.6	1.06452	0	4.6	5.2	1.10714	0	0.939394	3	5	5	7	6	5	5	6	4	8	4	7	3	6	3	0	7	5	9	5	332	36.6654	8.26514
P07195	LDHB	L-lactate dehydrogenase B chain OS=Homo sapiens OX=9606 GN=LDHB PE=1 SV=2 - [LDHB_HUMAN]	NO	NO	5.8	8.8	1.44118	0	7	7.8	1.1	0	0.897959	2	9	6	6	6	8	9	11	9	7	6	10	5	7	7	4	10	8	9	8	334	36.6151	6.04932
Q8NC56	LEMD2	LEM domain-containing protein 2 OS=Homo sapiens OX=9606 GN=LEMD2 PE=1 SV=1 - [LEMD2_HUMAN]	NO	NO	0	0.6	1.6	0.2	0	1	2	0.2	1.25	0	0	0	0	0	0	0	3	0	0	0	0	0	0	0	0	0	5	0	0	503	56.9395	8.99756
Q9Y2U8	LEMD3	Inner nuclear membrane protein Man1 OS=Homo sapiens OX=9606 GN=LEMD3 PE=1 SV=2 - [MAN1_HUMAN]	NO	NO	0	1	2	0.39	0	0	1	#N/A	0.5	0	0	0	0	0	3	0	2	0	0	0	0	0	0	0	0	0	0	0	0	911	99.9351	7.54736
Q8WVC0-2	LEO1	Isoform 2 of RNA polymerase-associated protein LEO1 OS=Homo sapiens OX=9606 GN=LEO1 - [LEO1_HUMAN]	NO	NO	0	0	1	#N/A	0	0.4	1.4	0.19	1.4	0	0	0	0	0	0	0	0	0	0	0	0	0	0	0	0	0	2	0	0	606	67.9637	4.50049
O95202	LETM1	Mitochondrial proton/calcium exchanger protein OS=Homo sapiens OX=9606 GN=LETM1 PE=1 SV=1 - [LETM1_HUMAN]	NO	NO	2.2	5.8	2.125	0.52	1.4	6.2	3	0.35	1.05882	0	3	4	2	2	7	6	7	2	7	0	5	2	0	0	3	7	5	9	7	739	83.302	6.69775
P09382	LGALS1	Galectin-1 OS=Homo sapiens OX=9606 GN=LGALS1 PE=1 SV=2 - [LEG1_HUMAN]	NO	NO	3.6	3.6	1	0	4	3.4	0.88	0	0.956522	2	4	5	3	4	4	3	4	3	4	3	4	6	4	3	2	2	6	5	2	135	14.7062	5.50342
O00182-3	LGALS9	Isoform 3 of Galectin-9 OS=Homo sapiens OX=9606 GN=LGALS9 - [LEG9_HUMAN]	NO	NO	3.8	3	0.833333	0	4.2	1.2	0.423077	0	0.55	4	3	3	4	5	5	0	3	4	3	4	6	4	3	4	0	2	4	0	0	311	34.6683	8.1333
Q3B8N2-2	LGALS9B	Isoform 2 of Galectin-9B OS=Homo sapiens OX=9606 GN=LGALS9B - [LEG9B_HUMAN]	NO	NO	3.4	2.2	0.727273	0	3.4	1	0.454545	0	0.625	4	3	4	2	4	3	0	3	3	2	3	4	4	4	2	0	2	3	0	0	355	39.5068	9.5249
O95970	LGI1	Leucine-rich glioma-inactivated protein 1 OS=Homo sapiens OX=9606 GN=LGI1 PE=1 SV=1 - [LGI1_HUMAN]	NO	NO	0.6	2.6	2.25	0.58	0.6	2.4	2.125	0.36	0.944444	0	0	3	0	0	3	2	5	0	3	0	3	0	0	0	0	3	2	4	3	557	63.7775	8.23584
Q8N145-2	LGI3	Isoform 2 of Leucine-rich repeat LGI family member 3 OS=Homo sapiens OX=9606 GN=LGI3 - [LGI3_HUMAN]	NO	NO	0	0.4	1.4	0.19	0.6	0	0.625	#N/A	0.714286	0	0	0	0	0	0	0	2	0	0	0	0	0	3	0	0	0	0	0	0	524	58.8339	7.76709
P49916-4	LIG3	Isoform 4 of DNA ligase 3 OS=Homo sapiens OX=9606 GN=LIG3 - [DNLI3_HUMAN]	NO	NO	0	0.4	1.4	0.19	0	0	1	#N/A	0.714286	0	0	0	0	0	2	0	0	0	0	0	0	0	0	0	0	0	0	0	0	862	95.7409	8.99756
Q8NHL6	LILRB1	Leukocyte immunoglobulin-like receptor subfamily B member 1 OS=Homo sapiens OX=9606 GN=LILRB1 PE=1 SV=1 - [LIRB1_HUMAN]	NO	NO	0.8	0	0.555556	#N/A	0	0	1	#N/A	1	0	0	2	2	0	0	0	0	0	0	0	0	0	0	0	0	0	0	0	0	650	70.7754	6.04932
P48059	LIMS1	LIM and senescent cell antigen-like-containing domain protein 1 OS=Homo sapiens OX=9606 GN=LIMS1 PE=1 SV=4 - [LIMS1_HUMAN]	NO	NO	0.4	0	0.714286	#N/A	0	0	1	#N/A	1	0	0	2	0	0	0	0	0	0	0	0	0	0	0	0	0	0	0	0	0	325	37.2258	8.04541
Q9NUP9	LIN7C	Protein lin-7 homolog C OS=Homo sapiens OX=9606 GN=LIN7C PE=1 SV=1 - [LIN7C_HUMAN]	NO	NO	0.4	2.8	2.71429	0.68	0	2.2	3.2	0.79	0.842105	0	2	0	0	0	4	2	4	0	4	0	0	0	0	0	0	3	3	3	2	197	21.8205	8.42627
Q15334	LLGL1	Lethal(2) giant larvae protein homolog 1 OS=Homo sapiens OX=9606 GN=LLGL1 PE=1 SV=3 - [L2GL1_HUMAN]	NO	NO	1	1.6	1.3	0.23	0.6	1.8	1.75	0.22	1.07692	0	2	3	0	0	0	2	4	0	2	0	3	0	0	0	0	0	7	0	2	1064	115.346	6.29053
P49257	LMAN1	Protein ERGIC-53 OS=Homo sapiens OX=9606 GN=LMAN1 PE=1 SV=2 - [LMAN1_HUMAN]	NO	NO	0.6	1.8	1.75	0.3	1	0.4	0.7	0	0.5	0	0	0	3	0	7	0	2	0	0	0	3	0	0	2	0	0	2	0	0	510	57.513	6.771
Q12907	LMAN2	Vesicular integral-membrane protein VIP36 OS=Homo sapiens OX=9606 GN=LMAN2 PE=1 SV=1 - [LMAN2_HUMAN]	NO	NO	0.4	1.8	2	0.45	0	0.4	1.4	0.19	0.5	0	0	2	0	0	2	0	5	0	2	0	0	0	0	0	0	0	2	0	0	356	40.2031	6.94678
P02545	LMNA	Prelamin-A/C OS=Homo sapiens OX=9606 GN=LMNA PE=1 SV=1 - [LMNA_HUMAN]	NO	NO	28.4	36	1.2585	0	23	32.6	1.4	0	0.908108	32	32	26	29	23	51	35	52	23	19	19	32	32	13	19	38	28	56	9	32	664	74.0947	7.02002
P20700	LMNB1	Lamin-B1 OS=Homo sapiens OX=9606 GN=LMNB1 PE=1 SV=2 - [LMNB1_HUMAN]	NO	NO	0.8	7.8	4.88889	0.67	1.8	8.4	3.35714	0.42	1.06818	0	4	0	0	0	15	2	15	7	0	0	3	4	0	2	7	5	19	0	11	586	66.3676	5.16064
Q03252	LMNB2	Lamin-B2 OS=Homo sapiens OX=9606 GN=LMNB2 PE=1 SV=4 - [LMNB2_HUMAN]	NO	NO	10.2	24.6	2.28571	0.4	8	22	2.55556	0.2	0.898438	11	10	15	11	4	34	18	41	17	13	4	11	14	0	11	19	19	38	6	28	620	69.9057	5.59229
Q9C0E8-3	LNPK	Isoform 3 of Endoplasmic reticulum junction formation protein lunapark OS=Homo sapiens OX=9606 GN=LNPK - [LNP_HUMAN]	NO	NO	0	0.6	1.6	0.2	0	1.4	2.4	0.58	1.5	0	0	0	0	0	0	0	3	0	0	0	0	0	0	0	0	0	2	2	3	305	32.9803	4.81787
P36776-2	LONP1	Isoform 2 of Lon protease homolog, mitochondrial OS=Homo sapiens OX=9606 GN=LONP1 - [LONM_HUMAN]	NO	NO	0.4	4.2	3.71429	0.75	0	5.4	6.4	0.79	1.23077	0	0	2	0	0	7	0	6	3	5	0	0	0	0	0	0	2	10	7	8	895	100.334	6.66846
Q7L5N7	LPCAT2	Lysophosphatidylcholine acyltransferase 2 OS=Homo sapiens OX=9606 GN=LPCAT2 PE=1 SV=1 - [PCAT2_HUMAN]	NO	NO	3.4	1.6	0.590909	0	3	0.4	0.35	0	0.538462	4	2	4	3	4	2	2	0	4	0	3	4	6	2	0	0	2	0	0	0	544	60.1694	6.55127
Q93052	LPP	Lipoma-preferred partner OS=Homo sapiens OX=9606 GN=LPP PE=1 SV=1 - [LPP_HUMAN]	NO	NO	0	0.4	1.4	0.19	0	0.4	1.4	0.19	1	0	0	0	0	0	2	0	0	0	0	0	0	0	0	0	0	0	2	0	0	612	65.7038	7.37158
O60711	LPXN	Leupaxin OS=Homo sapiens OX=9606 GN=LPXN PE=1 SV=1 - [LPXN_HUMAN]	NO	NO	0.6	0	0.625	#N/A	0	0	1	#N/A	1	3	0	0	0	0	0	0	0	0	0	0	0	0	0	0	0	0	0	0	0	386	43.3035	6.01123
Q07954	LRP1	Prolow-density lipoprotein receptor-related protein 1 OS=Homo sapiens OX=9606 GN=LRP1 PE=1 SV=2 - [LRP1_HUMAN]	NO	NO	10.4	8.2	0.807018	0	7.6	3.6	0.534884	0	0.5	14	6	8	12	12	13	5	8	8	7	2	8	13	7	8	0	7	2	4	5	4544	504.276	5.38916
P30533	LRPAP1	Alpha-2-macroglobulin receptor-associated protein OS=Homo sapiens OX=9606 GN=LRPAP1 PE=1 SV=1 - [AMRP_HUMAN]	NO	NO	0	0.8	1.8	0.2	0.4	0.4	1	0.08	0.777778	0	0	0	0	0	4	0	0	0	0	0	2	0	0	0	0	0	2	0	0	357	41.4409	8.77783
P42704	LRPPRC	Leucine-rich PPR motif-containing protein, mitochondrial OS=Homo sapiens OX=9606 GN=LRPPRC PE=1 SV=3 - [LPPRC_HUMAN]	NO	NO	3.2	6.8	1.85714	0.34	1.8	8.6	3.42857	0.49	1.23077	4	2	6	0	4	6	5	13	0	10	0	3	6	0	0	0	11	14	10	8	1394	157.805	6.12549
Q15048	LRRC14	Leucine-rich repeat-containing protein 14 OS=Homo sapiens OX=9606 GN=LRRC14 PE=1 SV=1 - [LRC14_HUMAN]	NO	NO	0	0.4	1.4	0.19	0	0	1	#N/A	0.714286	0	0	0	0	0	2	0	0	0	0	0	0	0	0	0	0	0	0	0	0	493	54.4784	6.90283
Q9H9A6	LRRC40	Leucine-rich repeat-containing protein 40 OS=Homo sapiens OX=9606 GN=LRRC40 PE=1 SV=1 - [LRC40_HUMAN]	NO	NO	0	0.4	1.4	0.19	0	0.6	1.6	0.2	1.14286	0	0	0	0	0	0	0	2	0	0	0	0	0	0	0	0	0	0	0	3	602	68.2071	6.43018
Q8N1G4	LRRC47	Leucine-rich repeat-containing protein 47 OS=Homo sapiens OX=9606 GN=LRRC47 PE=1 SV=1 - [LRC47_HUMAN]	NO	NO	1	5.4	3.2	0.67	1.8	6.8	2.78571	0.25	1.21875	0	2	3	0	0	9	3	9	2	4	0	7	0	0	2	0	6	13	7	8	583	63.4337	8.27979
Q96AG4	LRRC59	Leucine-rich repeat-containing protein 59 OS=Homo sapiens OX=9606 GN=LRRC59 PE=1 SV=1 - [LRC59_HUMAN]	NO	NO	0	1.4	2.4	0.39	0	1.6	2.6	0.4	1.08333	0	0	0	0	0	2	0	5	0	0	0	0	0	0	0	0	0	5	0	3	307	34.9089	9.56885
Q13449	LSAMP	Limbic system-associated membrane protein OS=Homo sapiens OX=9606 GN=LSAMP PE=1 SV=2 - [LSAMP_HUMAN]	NO	YES	5	8	1.5	0.03	5	8.4	1.56667	0	1.04444	5	4	6	4	6	9	5	12	6	8	4	12	4	2	3	3	8	9	11	11	338	37.3702	6.97607
P09960-4	LTA4H	Isoform 4 of Leukotriene A-4 hydrolase OS=Homo sapiens OX=9606 GN=LTA4H - [LKHA4_HUMAN]	NO	NO	0	0.4	1.4	0.19	0.4	1.6	1.85714	0.32	1.85714	0	0	0	0	0	0	0	0	0	2	0	0	2	0	0	0	0	4	4	0	587	66.8093	6.69775
P02788-2	LTF	Isoform DeltaLf of Lactotransferrin OS=Homo sapiens OX=9606 GN=LTF - [TRFL_HUMAN]	NO	NO	0	0	1	#N/A	0.6	0	0.625	#N/A	1	0	0	0	0	0	0	0	0	0	0	0	0	3	0	0	0	0	0	0	0	666	73.1142	7.85498
Q9NQ29-2	LUC7L	Isoform 2 of Putative RNA-binding protein Luc7-like 1 OS=Homo sapiens OX=9606 GN=LUC7L - [LUC7L_HUMAN]	NO	NO	0	2.4	3.4	0.59	0	3	4	0.59	1.17647	0	0	0	0	0	6	0	4	2	0	0	0	0	0	0	0	2	9	0	4	325	38.3818	10.0376
Q9Y383	LUC7L2	Putative RNA-binding protein Luc7-like 2 OS=Homo sapiens OX=9606 GN=LUC7L2 PE=1 SV=2 - [LC7L2_HUMAN]	NO	NO	0	4	5	0.6	0	4.2	5.2	0.6	1.04	0	0	0	0	0	12	0	5	3	0	0	0	0	0	0	0	4	12	0	5	392	46.4856	10.0083
O95232	LUC7L3	Luc7-like protein 3 OS=Homo sapiens OX=9606 GN=LUC7L3 PE=1 SV=2 - [LC7L3_HUMAN]	NO	NO	0	1.2	2.2	0.4	0	0.8	1.8	0.2	0.818182	0	0	0	0	0	3	0	3	0	0	0	0	0	0	0	0	0	4	0	0	432	51.4351	9.78857
O94772	LY6H	Lymphocyte antigen 6H OS=Homo sapiens OX=9606 GN=LY6H PE=1 SV=1 - [LY6H_HUMAN]	NO	NO	0	0	1	#N/A	0	0.4	1.4	0.19	1.4	0	0	0	0	0	0	0	0	0	0	0	0	0	0	0	0	0	0	0	2	140	14.6591	7.25439
P07948	LYN	Tyrosine-protein kinase Lyn OS=Homo sapiens OX=9606 GN=LYN PE=1 SV=3 - [LYN_HUMAN]	NO	NO	8.2	5.6	0.717391	0	6	3.8	0.685714	0	0.727273	12	4	7	6	12	4	5	5	8	6	6	7	7	7	3	3	5	5	4	2	512	58.5368	7.10791
P07948-2	LYN	Isoform 2 of Tyrosine-protein kinase Lyn OS=Homo sapiens OX=9606 GN=LYN - [LYN_HUMAN]	NO	NO	8.4	5.6	0.702128	0	6	3.8	0.685714	0	0.727273	12	4	7	6	13	4	5	5	8	6	6	7	7	7	3	3	5	5	4	2	491	55.9975	6.49365
Q5VWZ2	LYPLAL1	Lysophospholipase-like protein 1 OS=Homo sapiens OX=9606 GN=LYPLAL1 PE=1 SV=3 - [LYPL1_HUMAN]	NO	NO	0	0	1	#N/A	0.4	1	1.42857	0.21	2	0	0	0	0	0	0	0	0	0	0	0	2	0	0	0	0	0	3	0	2	237	26.2994	7.84033
Q9HD34	LYRM4	LYR motif-containing protein 4 OS=Homo sapiens OX=9606 GN=LYRM4 PE=1 SV=1 - [LYRM4_HUMAN]	NO	NO	0	0.8	1.8	0.38	0	0	1	#N/A	0.555556	0	0	0	0	0	2	0	0	0	2	0	0	0	0	0	0	0	0	0	0	91	10.7518	10.7261
P61626	LYZ	Lysozyme C OS=Homo sapiens OX=9606 GN=LYZ PE=1 SV=1 - [LYSC_HUMAN]	NO	NO	0	0	1	#N/A	0.6	0	0.625	#N/A	1	0	0	0	0	0	0	0	0	0	0	0	0	3	0	0	0	0	0	0	0	148	16.5263	9.15869
Q9NQ48-3	LZTFL1	Isoform 3 of Leucine zipper transcription factor-like protein 1 OS=Homo sapiens OX=9606 GN=LZTFL1 - [LZTL1_HUMAN]	NO	NO	0.4	1.2	1.57143	0.33	0	0.6	1.6	0.2	0.727273	0	0	2	0	0	0	3	3	0	0	0	0	0	0	0	0	0	3	0	0	256	29.3145	5.47803
O60299-2	LZTS3	Isoform 2 of Leucine zipper putative tumor suppressor 3 OS=Homo sapiens OX=9606 GN=LZTS3 - [LZTS3_HUMAN]	NO	NO	0	0.4	1.4	0.19	0	0	1	#N/A	0.714286	0	0	0	0	0	0	0	2	0	0	0	0	0	0	0	0	0	0	0	0	627	66.3681	6.75635
P20645	M6PR	Cation-dependent mannose-6-phosphate receptor OS=Homo sapiens OX=9606 GN=M6PR PE=1 SV=1 - [MPRD_HUMAN]	NO	NO	0.4	0	0.714286	#N/A	0.4	0.4	1	0.08	1.4	2	0	0	0	0	0	0	0	0	0	0	0	0	0	2	0	2	0	0	0	277	30.9734	5.8335
Q9BQ69	MACROD1	ADP-ribose glycohydrolase MACROD1 OS=Homo sapiens OX=9606 GN=MACROD1 PE=1 SV=2 - [MACD1_HUMAN]	NO	NO	0.4	0.8	1.28571	0.18	0	0.4	1.4	0.19	0.777778	0	0	2	0	0	0	0	4	0	0	0	0	0	0	0	0	0	0	2	0	325	35.4827	9.51025
O75367-3	MACROH2A1	Isoform 3 of Core histone macro-H2A.1 OS=Homo sapiens OX=9606 GN=MACROH2A1 - [H2AY_HUMAN]	NO	NO	4	18.6	3.92	0.72	3.4	15.8	3.81818	0.33	0.857143	6	2	6	4	2	32	11	24	18	8	0	10	5	0	2	10	15	34	2	18	371	39.4644	9.77393
Q9P0M6	MACROH2A2	Core histone macro-H2A.2 OS=Homo sapiens OX=9606 GN=MACROH2A2 PE=1 SV=3 - [H2AW_HUMAN]	NO	NO	0.8	9.2	5.66667	0.76	0.4	7	5.71429	0.7	0.784314	2	0	2	0	0	24	3	13	3	3	0	2	0	0	0	4	6	21	0	4	372	40.0334	9.68604
Q9Y6D9-4	MAD1L1	Isoform 3 of Mitotic spindle assembly checkpoint protein MAD1 OS=Homo sapiens OX=9606 GN=MAD1L1 - [MD1L1_HUMAN]	NO	NO	0	0	1	#N/A	0	1	2	0.39	2	0	0	0	0	0	0	0	0	0	0	0	0	0	0	0	0	0	3	0	2	671	77.4117	5.70654
Q8WXG6-7	MADD	Isoform 7 of MAP kinase-activating death domain protein OS=Homo sapiens OX=9606 GN=MADD - [MADD_HUMAN]	NO	NO	0	2	3	0.59	0	1.2	2.2	0.57	0.733333	0	0	0	0	0	2	0	5	0	3	0	0	0	0	0	0	2	0	2	2	1581	175.806	6.07471
Q7L5Y9	MAEA	E3 ubiquitin-protein transferase MAEA OS=Homo sapiens OX=9606 GN=MAEA PE=1 SV=1 - [MAEA_HUMAN]	NO	NO	0	2.6	3.6	0.79	0	3.4	4.4	0.79	1.22222	0	0	0	0	0	3	3	2	0	5	0	0	0	0	0	2	6	0	6	3	396	45.258	8.68994
O15525	MAFG	Transcription factor MafG OS=Homo sapiens OX=9606 GN=MAFG PE=1 SV=1 - [MAFG_HUMAN]	NO	NO	0	0.4	1.4	0.19	0	0	1	#N/A	0.714286	0	0	0	0	0	0	0	0	2	0	0	0	0	0	0	0	0	0	0	0	162	17.8387	10.0376
P20916-3	MAG	Isoform 3 of Myelin-associated glycoprotein OS=Homo sapiens OX=9606 GN=MAG - [MAG_HUMAN]	NO	NO	0.4	0	0.714286	#N/A	0.4	0	0.714286	#N/A	1	0	0	2	0	0	0	0	0	0	0	0	2	0	0	0	0	0	0	0	0	601	66.1822	4.97021
Q9UNF1-2	MAGED2	Isoform 2 of Melanoma-associated antigen D2 OS=Homo sapiens OX=9606 GN=MAGED2 - [MAGD2_HUMAN]	NO	NO	0	0	1	#N/A	0	0.4	1.4	0.19	1.4	0	0	0	0	0	0	0	0	0	0	0	0	0	0	0	0	0	2	0	0	588	63.1284	9.34912
P61326	MAGOH	Protein mago nashi homolog OS=Homo sapiens OX=9606 GN=MAGOH PE=1 SV=1 - [MGN_HUMAN]	NO	NO	0	0	1	#N/A	0.4	0	0.714286	#N/A	1	0	0	0	0	0	0	0	0	0	0	0	2	0	0	0	0	0	0	0	0	146	17.1528	6.11279
P21397	MAOA	Amine oxidase [flavin-containing] A OS=Homo sapiens OX=9606 GN=MAOA PE=1 SV=1 - [AOFA_HUMAN]	NO	NO	4	7.6	1.72	0.24	4.2	6.8	1.5	0.01	0.906977	3	3	7	3	4	10	5	13	4	6	4	5	6	3	3	4	7	11	5	7	527	59.6435	7.85498
P27338	MAOB	Amine oxidase [flavin-containing] B OS=Homo sapiens OX=9606 GN=MAOB PE=1 SV=3 - [AOFB_HUMAN]	NO	NO	10	12	1.18182	0	9.4	13.4	1.38462	0	1.10769	11	8	15	7	9	13	8	21	8	10	7	9	15	7	9	6	14	21	11	15	520	58.7252	7.50342
P78559	MAP1A	Microtubule-associated protein 1A OS=Homo sapiens OX=9606 GN=MAP1A PE=1 SV=6 - [MAP1A_HUMAN]	NO	NO	13.4	33.2	2.375	0.2	15.6	30.8	1.91566	0	0.929825	8	14	24	13	8	35	26	56	21	28	10	24	16	11	17	22	28	39	22	43	2803	305.298	4.91943
P46821	MAP1B	Microtubule-associated protein 1B OS=Homo sapiens OX=9606 GN=MAP1B PE=1 SV=2 - [MAP1B_HUMAN]	NO	YES	28.4	61.8	2.13605	0	26.8	57	2.08633	0.2	0.923567	22	31	44	27	18	84	52	77	49	47	24	38	30	21	21	44	47	91	43	60	2468	270.468	4.80518
Q9H492	MAP1LC3A	Microtubule-associated proteins 1A/1B light chain 3A OS=Homo sapiens OX=9606 GN=MAP1LC3A PE=1 SV=2 - [MLP3A_HUMAN]	NO	NO	0.8	2	1.66667	0.37	0.4	2.8	2.71429	0.58	1.26667	0	2	2	0	0	3	2	3	0	2	0	2	0	0	0	3	3	3	3	2	121	14.2634	8.67529
A6NCE7	MAP1LC3B2	Microtubule-associated proteins 1A/1B light chain 3 beta 2 OS=Homo sapiens OX=9606 GN=MAP1LC3B2 PE=1 SV=1 - [MP3B2_HUMAN]	NO	NO	0.4	1.6	1.85714	0.46	0.4	1.6	1.85714	0.33	1	0	2	0	0	0	3	0	3	0	2	0	2	0	0	0	0	3	3	2	0	125	14.6187	8.67529
Q66K74-2	MAP1S	Isoform 2 of Microtubule-associated protein 1S OS=Homo sapiens OX=9606 GN=MAP1S - [MAP1S_HUMAN]	NO	NO	4	3.6	0.92	0	4.6	4.4	0.964286	0	1.17391	4	2	6	3	5	7	2	3	3	3	3	5	6	5	4	0	6	7	4	5	1033	109.72	7.6499
P11137-3	MAP2	Isoform 3 of Microtubule-associated protein 2 OS=Homo sapiens OX=9606 GN=MAP2 - [MTAP2_HUMAN]	NO	YES	16.4	44.4	2.6092	0.22	15.6	43.6	2.68675	0	0.982379	10	11	39	8	14	38	28	85	18	53	14	31	13	6	14	19	45	54	47	53	1823	198.962	4.90674
Q02750	MAP2K1	Dual specificity mitogen-activated protein kinase kinase 1 OS=Homo sapiens OX=9606 GN=MAP2K1 PE=1 SV=2 - [MP2K1_HUMAN]	NO	NO	5.2	9.4	1.67742	0.19	4.6	10.6	2.07143	0.07	1.11538	7	4	6	4	5	10	5	16	6	10	3	7	5	4	4	5	13	13	11	11	393	43.4113	6.62451
P36507	MAP2K2	Dual specificity mitogen-activated protein kinase kinase 2 OS=Homo sapiens OX=9606 GN=MAP2K2 PE=1 SV=1 - [MP2K2_HUMAN]	NO	NO	1.6	5.6	2.53846	0.56	3.4	4.8	1.31818	0	0.878788	3	0	3	0	2	7	3	10	2	6	2	7	3	3	2	2	3	7	8	4	400	44.3961	6.55127
P45985	MAP2K4	Dual specificity mitogen-activated protein kinase kinase 4 OS=Homo sapiens OX=9606 GN=MAP2K4 PE=1 SV=1 - [MP2K4_HUMAN]	NO	NO	0	2.4	3.4	0.59	0	1.8	2.8	0.59	0.823529	0	0	0	0	0	6	0	4	0	2	0	0	0	0	0	0	3	4	2	0	399	44.2594	8.07471
P27816-2	MAP4	Isoform 2 of Microtubule-associated protein 4 OS=Homo sapiens OX=9606 GN=MAP4 - [MAP4_HUMAN]	NO	YES	1.2	2.8	1.72727	0.41	1.4	1.8	1.16667	0.01	0.736842	2	2	0	0	2	4	4	4	0	2	2	0	3	0	2	4	0	3	0	2	979	102.842	5.46533
O95819-4	MAP4K4	Isoform 4 of Mitogen-activated protein kinase kinase kinase kinase 4 OS=Homo sapiens OX=9606 GN=MAP4K4 - [M4K4_HUMAN]	NO	NO	0	1.8	2.8	0.4	0	1.6	2.6	0.59	0.928571	0	0	0	0	0	3	0	6	0	0	0	0	0	0	0	0	3	2	3	0	1165	133.319	7.6499
Q96JE9	MAP6	Microtubule-associated protein 6 OS=Homo sapiens OX=9606 GN=MAP6 PE=1 SV=2 - [MAP6_HUMAN]	NO	NO	3.6	5.8	1.47826	0.06	2.6	4.8	1.61111	0	0.852941	4	2	5	3	4	9	5	6	3	6	0	9	2	2	0	0	6	8	7	3	813	86.4518	9.15869
Q9H9H5	MAP6D1	MAP6 domain-containing protein 1 OS=Homo sapiens OX=9606 GN=MAP6D1 PE=1 SV=1 - [MA6D1_HUMAN]	NO	NO	0	0.4	1.4	0.19	0	0	1	#N/A	0.714286	0	0	0	0	0	0	0	0	0	2	0	0	0	0	0	0	0	0	0	0	199	20.9916	10.0669
P28482	MAPK1	Mitogen-activated protein kinase 1 OS=Homo sapiens OX=9606 GN=MAPK1 PE=1 SV=3 - [MK01_HUMAN]	NO	NO	10.6	13	1.2069	0	11.8	13.8	1.15625	0	1.05714	13	10	11	11	8	20	12	13	12	8	10	12	14	10	13	10	13	19	16	11	360	41.3632	6.97607
P53779-2	MAPK10	Isoform Alpha-1 of Mitogen-activated protein kinase 10 OS=Homo sapiens OX=9606 GN=MAPK10 - [MK10_HUMAN]	NO	NO	0.8	3.2	2.33333	0.63	0	2.4	3.4	0.79	0.809524	0	0	4	0	0	3	2	5	2	4	0	0	0	0	0	0	3	4	2	3	422	48.5227	7.6792
Q16539	MAPK14	Mitogen-activated protein kinase 14 OS=Homo sapiens OX=9606 GN=MAPK14 PE=1 SV=3 - [MK14_HUMAN]	NO	NO	0	0	1	#N/A	0	0.6	1.6	0.2	1.6	0	0	0	0	0	0	0	0	0	0	0	0	0	0	0	0	0	3	0	0	360	41.267	5.78271
P27361	MAPK3	Mitogen-activated protein kinase 3 OS=Homo sapiens OX=9606 GN=MAPK3 PE=1 SV=4 - [MK03_HUMAN]	NO	NO	9.8	14.4	1.42593	0	12.4	16.2	1.28358	0	1.11688	9	13	8	11	8	17	11	19	12	13	10	13	15	13	11	9	15	24	19	14	379	43.1081	6.7417
P45984-3	MAPK9	Isoform Beta-1 of Mitogen-activated protein kinase 9 OS=Homo sapiens OX=9606 GN=MAPK9 - [MK09_HUMAN]	NO	NO	0.8	1.4	1.33333	0.25	0	0.8	1.8	0.38	0.75	0	0	2	0	2	2	0	3	0	2	0	0	0	0	0	0	2	0	0	2	382	44.1944	6.53662
Q15691	MAPRE1	Microtubule-associated protein RP/EB family member 1 OS=Homo sapiens OX=9606 GN=MAPRE1 PE=1 SV=3 - [MARE1_HUMAN]	NO	NO	0.8	0.4	0.777778	0.07	1.2	1	0.909091	0.01	1.42857	0	0	2	2	0	2	0	0	0	0	0	2	4	0	0	0	0	3	2	0	268	29.9802	5.13525
Q15555-4	MAPRE2	Isoform 4 of Microtubule-associated protein RP/EB family member 2 OS=Homo sapiens OX=9606 GN=MAPRE2 - [MARE2_HUMAN]	NO	NO	4.4	10	2.03704	0.37	4	8.8	1.96	0.01	0.890909	4	3	7	4	4	13	6	16	6	9	3	6	5	4	2	6	8	10	9	11	274	30.6721	5.80811
Q9UPY8	MAPRE3	Microtubule-associated protein RP/EB family member 3 OS=Homo sapiens OX=9606 GN=MAPRE3 PE=1 SV=1 - [MARE3_HUMAN]	NO	NO	2.4	5.6	1.94118	0.27	3.6	6.8	1.69565	0.01	1.18182	0	2	8	0	2	7	5	8	3	5	2	7	4	3	2	2	6	10	7	9	281	31.962	5.5415
P29966	MARCKS	Myristoylated alanine-rich C-kinase substrate OS=Homo sapiens OX=9606 GN=MARCKS PE=1 SV=4 - [MARCS_HUMAN]	NO	NO	7.2	7.6	1.04878	0	5.8	6.8	1.14706	0	0.906977	10	6	8	5	7	7	8	8	8	7	6	5	9	5	4	4	9	9	6	6	332	31.5359	4.44971
Q7KZI7-10	MARK2	Isoform 10 of Serine/threonine-protein kinase MARK2 OS=Homo sapiens OX=9606 GN=MARK2 - [MARK2_HUMAN]	NO	NO	0	0.8	1.8	0.38	0.4	0.4	1	0.08	0.777778	0	0	0	0	0	0	0	2	0	2	0	2	0	0	0	0	0	0	2	0	686	77.0206	9.70068
P56192	MARS1	Methionine--tRNA ligase, cytoplasmic OS=Homo sapiens OX=9606 GN=MARS1 PE=1 SV=2 - [SYMC_HUMAN]	NO	NO	1.2	2.6	1.63636	0.31	0.8	3.2	2.33333	0.46	1.16667	3	3	0	0	0	4	2	5	0	2	0	2	2	0	0	0	4	7	0	5	900	101.052	6.16357
P31153-2	MAT2A	Isoform 2 of S-adenosylmethionine synthase isoform type-2 OS=Homo sapiens OX=9606 GN=MAT2A - [METK2_HUMAN]	NO	NO	0	1.2	2.2	0.39	0	2.8	3.8	0.79	1.72727	0	0	0	0	0	0	0	4	0	2	0	0	0	0	0	0	3	5	4	2	299	32.9441	7.25439
P43243	MATR3	Matrin-3 OS=Homo sapiens OX=9606 GN=MATR3 PE=1 SV=2 - [MATR3_HUMAN]	NO	NO	7.2	24.4	3.09756	0.48	6.8	18.6	2.51282	0.13	0.771654	8	7	10	9	2	35	12	43	19	13	4	17	8	0	5	12	24	34	5	18	847	94.5648	6.25244
Q68D91	MBLAC2	Acyl-coenzyme A thioesterase MBLAC2 OS=Homo sapiens OX=9606 GN=MBLAC2 PE=1 SV=3 - [MBLC2_HUMAN]	NO	NO	0	0	1	#N/A	0	0	1	#N/A	1	0	0	0	0	0	0	0	0	0	0	0	0	0	0	0	0	0	0	0	0	279	31.352	6.91748
Q9NR56-3	MBNL1	Isoform 3 of Muscleblind-like protein 1 OS=Homo sapiens OX=9606 GN=MBNL1 - [MBNL1_HUMAN]	NO	NO	0	1.2	2.2	0.58	0	0.8	1.8	0.2	0.818182	0	0	0	0	0	2	0	2	0	2	0	0	0	0	0	0	0	4	0	0	302	33.0283	8.82178
Q96N66-2	MBOAT7	Isoform 2 of Lysophospholipid acyltransferase 7 OS=Homo sapiens OX=9606 GN=MBOAT7 - [MBOA7_HUMAN]	NO	NO	0	0.8	1.8	0.38	0	1.6	2.6	0.59	1.44444	0	0	0	0	0	2	0	2	0	0	0	0	0	0	0	0	2	3	0	3	399	44.7036	8.86572
P02686-5	MBP	Isoform 5 of Myelin basic protein OS=Homo sapiens OX=9606 GN=MBP - [MBP_HUMAN]	NO	NO	23	29.2	1.25833	0	30	29	0.967742	0	0.993377	19	19	33	22	22	18	33	33	31	31	27	40	20	38	25	27	30	18	43	27	171	18.5795	11.3706
P02686-6	MBP	Isoform 6 of Myelin basic protein OS=Homo sapiens OX=9606 GN=MBP - [MBP_HUMAN]	NO	NO	22.2	28.4	1.26724	0	29.8	28.2	0.948052	0	0.993197	18	19	31	21	22	18	31	32	30	31	27	39	19	39	25	28	28	17	41	27	160	17.3328	11.1362
P43121-2	MCAM	Isoform 2 of Cell surface glycoprotein MUC18 OS=Homo sapiens OX=9606 GN=MCAM - [MUC18_HUMAN]	NO	NO	0	0	1	#N/A	0	0.4	1.4	0.19	1.4	0	0	0	0	0	0	0	0	0	0	0	0	0	0	0	0	0	0	0	2	527	57.5692	5.51611
Q96RQ3	MCCC1	Methylcrotonoyl-CoA carboxylase subunit alpha, mitochondrial OS=Homo sapiens OX=9606 GN=MCCC1 PE=1 SV=3 - [MCCA_HUMAN]	NO	NO	0	0	1	#N/A	0	0.4	1.4	0.19	1.4	0	0	0	0	0	0	0	0	0	0	0	0	0	0	0	0	0	0	2	0	725	80.4219	7.78174
P40925	MDH1	Malate dehydrogenase, cytoplasmic OS=Homo sapiens OX=9606 GN=MDH1 PE=1 SV=4 - [MDHC_HUMAN]	NO	NO	5	7.4	1.4	0	4.2	7.2	1.57692	0.02	0.97619	2	7	6	4	6	7	7	7	7	9	3	7	3	4	4	3	11	4	11	7	334	36.403	7.35693
P40926	MDH2	Malate dehydrogenase, mitochondrial OS=Homo sapiens OX=9606 GN=MDH2 PE=1 SV=3 - [MDHM_HUMAN]	NO	NO	15.2	16.2	1.06173	0	15	15.8	1.05	0	0.976744	12	16	16	14	18	19	15	17	14	16	14	18	14	13	16	11	18	14	19	17	338	35.4807	8.67529
P21741	MDK	Midkine OS=Homo sapiens OX=9606 GN=MDK PE=1 SV=1 - [MK_HUMAN]	NO	NO	0	0.4	1.4	0.19	0	0.8	1.8	0.2	1.28571	0	0	0	0	0	0	0	2	0	0	0	0	0	0	0	0	4	0	0	0	143	15.575	9.78857
P23368	ME2	NAD-dependent malic enzyme, mitochondrial OS=Homo sapiens OX=9606 GN=ME2 PE=1 SV=1 - [MAOM_HUMAN]	NO	NO	0	0	1	#N/A	0	0	1	#N/A	1	0	0	0	0	0	0	0	0	0	0	0	0	0	0	0	0	0	0	0	0	584	65.4018	7.60596
Q16798	ME3	NADP-dependent malic enzyme, mitochondrial OS=Homo sapiens OX=9606 GN=ME3 PE=1 SV=2 - [MAON_HUMAN]	NO	NO	0	0.4	1.4	0.19	0	1	2	0.39	1.42857	0	0	0	0	0	0	0	2	0	0	0	0	0	0	0	0	0	0	3	2	604	67.0256	7.97217
P51608	MECP2	Methyl-CpG-binding protein 2 OS=Homo sapiens OX=9606 GN=MECP2 PE=1 SV=1 - [MECP2_HUMAN]	NO	NO	3.6	15	3.47826	0.53	2.8	11.6	3.31579	0.38	0.7875	4	4	7	3	0	28	6	26	11	4	2	9	0	0	3	10	19	21	0	8	486	52.4087	9.94971
Q9BV79	MECR	Enoyl-[acyl-carrier-protein] reductase, mitochondrial OS=Homo sapiens OX=9606 GN=MECR PE=1 SV=2 - [MECR_HUMAN]	NO	NO	0	0.4	1.4	0.19	0	0	1	#N/A	0.714286	0	0	0	0	0	0	0	2	0	0	0	0	0	0	0	0	0	0	0	0	373	40.436	8.76318
Q06413-3	MEF2C	Isoform 3 of Myocyte-specific enhancer factor 2C OS=Homo sapiens OX=9606 GN=MEF2C - [MEF2C_HUMAN]	NO	NO	0	0.4	1.4	0.19	0	0	1	#N/A	0.714286	0	0	0	0	0	2	0	0	0	0	0	0	0	0	0	0	0	0	0	0	441	47.8416	7.84033
Q14814-4	MEF2D	Isoform MEF2DA0 of Myocyte-specific enhancer factor 2D OS=Homo sapiens OX=9606 GN=MEF2D - [MEF2D_HUMAN]	NO	NO	0	0	1	#N/A	0	0.4	1.4	0.19	1.4	0	0	0	0	0	0	0	0	0	0	0	0	0	0	0	0	0	2	0	0	514	55.08	8.5874
Q96S19-3	METTL26	Isoform 3 of Methyltransferase-like 26 OS=Homo sapiens OX=9606 GN=METTL26 - [MTL26_HUMAN]	NO	NO	0	0	1	#N/A	0	0.4	1.4	0.19	1.4	0	0	0	0	0	0	0	0	0	0	0	0	0	0	0	0	0	2	0	0	107	11.9672	7.38623
Q86U44	METTL3	N6-adenosine-methyltransferase catalytic subunit OS=Homo sapiens OX=9606 GN=METTL3 PE=1 SV=2 - [MTA70_HUMAN]	NO	NO	0	0	1	#N/A	0	0.4	1.4	0.19	1.4	0	0	0	0	0	0	0	0	0	0	0	0	0	0	0	0	0	2	0	0	580	64.4335	6.41748
Q9H8H3	METTL7A	Putative methyltransferase-like protein 7A OS=Homo sapiens OX=9606 GN=METTL7A PE=1 SV=1 - [MET7A_HUMAN]	NO	NO	3.2	2.8	0.904762	0	2.4	2	0.882353	0	0.789474	3	3	4	3	3	3	2	3	4	2	0	3	3	3	3	2	2	2	2	2	244	28.3006	8.38232
Q9GZY8-2	MFF	Isoform 2 of Mitochondrial fission factor OS=Homo sapiens OX=9606 GN=MFF - [MFF_HUMAN]	NO	NO	0	0.4	1.4	0.19	0	0.4	1.4	0.19	1	0	0	0	0	0	2	0	0	0	0	0	0	0	0	0	0	0	2	0	0	291	32.9531	7.44482
Q08431-2	MFGE8	Isoform 2 of Lactadherin OS=Homo sapiens OX=9606 GN=MFGE8 - [MFGM_HUMAN]	NO	NO	0	0	1	#N/A	0	0.4	1.4	0.19	1.4	0	0	0	0	0	0	0	0	0	0	0	0	0	0	0	0	2	0	0	0	275	31.1656	8.68994
O95140	MFN2	Mitofusin-2 OS=Homo sapiens OX=9606 GN=MFN2 PE=1 SV=3 - [MFN2_HUMAN]	NO	NO	0	0.8	1.8	0.38	0	0.4	1.4	0.19	0.777778	0	0	0	0	0	0	0	2	0	2	0	0	0	0	0	0	0	0	0	2	757	86.3468	6.97607
Q99685-2	MGLL	Isoform 2 of Monoglyceride lipase OS=Homo sapiens OX=9606 GN=MGLL - [MGLL_HUMAN]	NO	NO	0	0.4	1.4	0.19	0	0	1	#N/A	0.714286	0	0	0	0	0	2	0	0	0	0	0	0	0	0	0	0	0	0	0	0	283	31.1288	6.45557
P16455	MGMT	Methylated-DNA--protein-cysteine methyltransferase OS=Homo sapiens OX=9606 GN=MGMT PE=1 SV=1 - [MGMT_HUMAN]	NO	NO	0	0	1	#N/A	0	0.4	1.4	0.19	1.4	0	0	0	0	0	0	0	0	0	0	0	0	0	0	0	0	0	2	0	0	207	21.6322	8.104
O14880	MGST3	Microsomal glutathione S-transferase 3 OS=Homo sapiens OX=9606 GN=MGST3 PE=1 SV=1 - [MGST3_HUMAN]	NO	NO	0	1.6	2.6	0.2	0	0.4	1.4	0.19	0.538462	0	0	0	0	0	0	0	8	0	0	0	0	0	0	0	0	2	0	0	0	152	16.5056	9.37842
Q5JRA6-2	MIA3	Isoform 2 of Transport and Golgi organization protein 1 homolog OS=Homo sapiens OX=9606 GN=MIA3 - [TGO1_HUMAN]	NO	NO	0	0.4	1.4	0.19	0	0	1	#N/A	0.714286	0	0	0	0	0	0	0	2	0	0	0	0	0	0	0	0	0	0	0	0	1848	206.762	4.81787
Q8TDZ2	MICAL1	[F-actin]-monooxygenase MICAL1 OS=Homo sapiens OX=9606 GN=MICAL1 PE=1 SV=2 - [MICA1_HUMAN]	NO	NO	2.8	1	0.526316	0	3.2	0.4	0.333333	0	0.7	3	3	3	3	2	2	3	0	0	0	0	6	4	4	2	0	2	0	0	0	1067	117.801	6.40479
Q5XKP0	MICOS13	MICOS complex subunit MIC13 OS=Homo sapiens OX=9606 GN=MICOS13 PE=1 SV=1 - [MIC13_HUMAN]	NO	NO	0	0	1	#N/A	0	0.4	1.4	0.19	1.4	0	0	0	0	0	0	0	0	0	0	0	0	0	0	0	0	0	2	0	0	118	13.0788	9.42236
Q8N4C8-3	MINK1	Isoform 2 of Misshapen-like kinase 1 OS=Homo sapiens OX=9606 GN=MINK1 - [MINK1_HUMAN]	NO	NO	0	2	3	0.4	0	2	3	0.6	1	0	0	0	0	0	3	0	7	0	0	0	0	0	0	0	0	3	4	3	0	1303	146.62	7.45947
Q15049-2	MLC1	Isoform 2 of Membrane protein MLC1 OS=Homo sapiens OX=9606 GN=MLC1 - [MLC1_HUMAN]	NO	NO	0.4	0.4	1	0.13	0	0.4	1.4	0.19	1	0	0	2	0	0	0	0	2	0	0	0	0	0	0	0	0	0	2	0	0	347	37.949	7.82568
Q14165	MLEC	Malectin OS=Homo sapiens OX=9606 GN=MLEC PE=1 SV=1 - [MLEC_HUMAN]	NO	NO	0.4	1.6	1.85714	0.51	0	1.2	2.2	0.39	0.846154	0	0	2	0	0	2	2	2	0	2	0	0	0	0	0	0	0	4	0	2	292	32.2136	5.41455
Q15773	MLF2	Myeloid leukemia factor 2 OS=Homo sapiens OX=9606 GN=MLF2 PE=1 SV=1 - [MLF2_HUMAN]	NO	NO	0	2.4	3.4	0.59	0	2.2	3.2	0.4	0.941176	0	0	0	0	0	7	0	3	2	0	0	0	0	0	0	0	4	7	0	0	248	28.1292	6.90283
P41218	MNDA	Myeloid cell nuclear differentiation antigen OS=Homo sapiens OX=9606 GN=MNDA PE=1 SV=1 - [MNDA_HUMAN]	NO	NO	0	0.8	1.8	0.2	0	0.4	1.4	0.19	0.777778	0	0	0	0	0	4	0	0	0	0	0	0	0	0	0	0	0	2	0	0	407	45.8072	9.75928
Q96BY2	MOAP1	Modulator of apoptosis 1 OS=Homo sapiens OX=9606 GN=MOAP1 PE=1 SV=1 - [MOAP1_HUMAN]	NO	NO	0	0.8	1.8	0.38	0	1.2	2.2	0.57	1.22222	0	0	0	0	0	2	0	0	0	2	0	0	0	0	0	0	2	2	0	2	351	39.4877	5.2749
Q16653	MOG	Myelin-oligodendrocyte glycoprotein OS=Homo sapiens OX=9606 GN=MOG PE=1 SV=2 - [MOG_HUMAN]	NO	NO	3.2	4.4	1.28571	0.01	1.6	4.6	2.15385	0.15	1.03704	0	6	4	3	3	2	5	6	5	4	3	3	0	2	0	3	8	2	4	6	247	28.1749	8.55811
Q13724-2	MOGS	Isoform 2 of Mannosyl-oligosaccharide glucosidase OS=Homo sapiens OX=9606 GN=MOGS - [MOGS_HUMAN]	NO	NO	0	0.4	1.4	0.19	0	0.8	1.8	0.2	1.28571	0	0	0	0	0	0	0	2	0	0	0	0	0	0	0	0	0	4	0	0	731	80.6526	7.10791
O95563	MPC2	Mitochondrial pyruvate carrier 2 OS=Homo sapiens OX=9606 GN=MPC2 PE=1 SV=1 - [MPC2_HUMAN]	NO	NO	0	0	1	#N/A	0	0.8	1.8	0.38	1.8	0	0	0	0	0	0	0	0	0	0	0	0	0	0	0	0	0	2	2	0	127	14.2696	10.4331
P34949	MPI	Mannose-6-phosphate isomerase OS=Homo sapiens OX=9606 GN=MPI PE=1 SV=2 - [MPI_HUMAN]	NO	NO	0	0	1	#N/A	0	0.4	1.4	0.19	1.4	0	0	0	0	0	0	0	0	0	0	0	0	0	0	0	0	0	2	0	0	423	46.6258	5.94775
P05164-2	MPO	Isoform H14 of Myeloperoxidase OS=Homo sapiens OX=9606 GN=MPO - [PERM_HUMAN]	NO	NO	0.4	0.8	1.28571	0.18	0	0.8	1.8	0.2	1	0	2	0	0	0	0	4	0	0	0	0	0	0	0	0	4	0	0	0	0	650	73.8066	9.11475
Q00013-2	MPP1	Isoform 2 of 55 kDa erythrocyte membrane protein OS=Homo sapiens OX=9606 GN=MPP1 - [EM55_HUMAN]	NO	NO	2	2	1	0.01	2.2	0.8	0.5625	0	0.6	3	2	2	0	3	2	2	3	0	3	2	3	2	2	2	0	2	0	2	0	436	49.044	7.31299
Q14168-6	MPP2	Isoform 6 of MAGUK p55 subfamily member 2 OS=Homo sapiens OX=9606 GN=MPP2 - [MPP2_HUMAN]	NO	NO	0	2.6	3.6	0.59	0.4	4.4	3.85714	0.72	1.5	0	0	0	0	0	2	0	6	0	5	0	2	0	0	0	0	7	4	5	6	541	60.4742	6.65381
P49959	MRE11	Double-strand break repair protein MRE11 OS=Homo sapiens OX=9606 GN=MRE11 PE=1 SV=3 - [MRE11_HUMAN]	NO	NO	0	1	2	0.39	0	1.6	2.6	0.2	1.3	0	0	0	0	0	2	0	3	0	0	0	0	0	0	0	0	0	8	0	0	708	80.5433	5.89697
Q9BV20	MRI1	Methylthioribose-1-phosphate isomerase OS=Homo sapiens OX=9606 GN=MRI1 PE=1 SV=1 - [MTNA_HUMAN]	NO	NO	0	0	1	#N/A	0	0.6	1.6	0.2	1.6	0	0	0	0	0	0	0	0	0	0	0	0	0	0	0	0	0	3	0	0	369	39.1254	6.30322
P82909	MRPS36	Alpha-ketoglutarate dehydrogenase component 4 OS=Homo sapiens OX=9606 GN=MRPS36 PE=1 SV=2 - [KGD4_HUMAN]	NO	NO	0	0.4	1.4	0.19	0	0	1	#N/A	0.714286	0	0	0	0	0	0	0	0	0	2	0	0	0	0	0	0	0	0	0	0	103	11.459	9.99365
Q969V6	MRTFA	Myocardin-related transcription factor A OS=Homo sapiens OX=9606 GN=MRTFA PE=1 SV=1 - [MRTFA_HUMAN]	NO	NO	0	0	1	#N/A	0	0.4	1.4	0.19	1.4	0	0	0	0	0	0	0	0	0	0	0	0	0	0	0	0	0	0	0	2	931	98.8578	5.85889
P43246	MSH2	DNA mismatch repair protein Msh2 OS=Homo sapiens OX=9606 GN=MSH2 PE=1 SV=1 - [MSH2_HUMAN]	NO	NO	0	0.6	1.6	0.2	0	1.2	2.2	0.2	1.375	0	0	0	0	0	3	0	0	0	0	0	0	0	0	0	0	0	6	0	0	934	104.677	5.77002
P52701-4	MSH6	Isoform 4 of DNA mismatch repair protein Msh6 OS=Homo sapiens OX=9606 GN=MSH6 - [MSH6_HUMAN]	NO	NO	0	0	1	#N/A	0	0.4	1.4	0.19	1.4	0	0	0	0	0	0	0	0	0	0	0	0	0	0	0	0	0	2	0	0	1058	119.719	6.84424
Q96DH6-2	MSI2	Isoform 2 of RNA-binding protein Musashi homolog 2 OS=Homo sapiens OX=9606 GN=MSI2 - [MSI2H_HUMAN]	NO	NO	0	0.6	1.6	0.2	0	0.6	1.6	0.2	1	0	0	0	0	0	3	0	0	0	0	0	0	0	0	0	0	0	3	0	0	251	28.4021	8.49951
P26038	MSN	Moesin OS=Homo sapiens OX=9606 GN=MSN PE=1 SV=3 - [MOES_HUMAN]	NO	NO	8.6	5.4	0.666667	0	7.6	5.4	0.744186	0	1	10	9	8	7	9	4	5	7	9	2	9	6	15	4	4	3	4	12	6	2	577	67.7778	6.40479
Q13330-2	MTA1	Isoform Short of Metastasis-associated protein MTA1 OS=Homo sapiens OX=9606 GN=MTA1 - [MTA1_HUMAN]	NO	NO	0	1	2	0.39	0	0.6	1.6	0.2	0.8	0	0	0	0	0	2	0	3	0	0	0	0	0	0	0	0	0	3	0	0	430	48.9865	5.50342
O94776	MTA2	Metastasis-associated protein MTA2 OS=Homo sapiens OX=9606 GN=MTA2 PE=1 SV=1 - [MTA2_HUMAN]	NO	NO	0	0.8	1.8	0.38	0	0.6	1.6	0.2	0.888889	0	0	0	0	0	2	0	2	0	0	0	0	0	0	0	0	0	3	0	0	668	74.9757	9.65674
Q9Y6C9	MTCH2	Mitochondrial carrier homolog 2 OS=Homo sapiens OX=9606 GN=MTCH2 PE=1 SV=1 - [MTCH2_HUMAN]	NO	NO	1	2.4	1.7	0.39	1	5.2	3.1	0.5	1.82353	0	0	3	0	2	0	0	5	3	4	2	3	0	0	0	3	2	9	6	6	303	33.3089	7.97217
P00403	MT-CO2	Cytochrome c oxidase subunit 2 OS=Homo sapiens OX=9606 GN=MT-CO2 PE=1 SV=1 - [COX2_HUMAN]	NO	NO	1.8	3.8	1.71429	0.32	0	3.6	4.6	0.6	0.958333	2	0	5	2	0	6	2	7	4	0	0	0	0	0	0	0	6	7	5	0	227	25.5482	4.81787
Q86UE4	MTDH	Protein LYRIC OS=Homo sapiens OX=9606 GN=MTDH PE=1 SV=2 - [LYRIC_HUMAN]	NO	NO	0	0.4	1.4	0.19	0	0.8	1.8	0.38	1.28571	0	0	0	0	0	0	0	2	0	0	0	0	0	0	0	0	0	2	0	2	582	63.7988	9.31982
P11586	MTHFD1	C-1-tetrahydrofolate synthase, cytoplasmic OS=Homo sapiens OX=9606 GN=MTHFD1 PE=1 SV=4 - [C1TC_HUMAN]	NO	NO	8	9	1.11111	0	6.8	10.6	1.48718	0	1.16	8	7	9	6	10	12	6	14	6	7	6	8	6	8	6	5	9	16	12	11	935	101.467	7.29834
P58546	MTPN	Myotrophin OS=Homo sapiens OX=9606 GN=MTPN PE=1 SV=2 - [MTPN_HUMAN]	NO	NO	0	0	1	#N/A	0	0.6	1.6	0.2	1.6	0	0	0	0	0	0	0	0	0	0	0	0	0	0	0	0	0	3	0	0	118	12.8866	5.51611
P42285	MTREX	Exosome RNA helicase MTR4 OS=Homo sapiens OX=9606 GN=MTREX PE=1 SV=3 - [MTREX_HUMAN]	NO	NO	0	0	1	#N/A	0	0.4	1.4	0.19	1.4	0	0	0	0	0	0	0	0	0	0	0	0	0	0	0	0	0	2	0	0	1042	117.729	6.52197
Q8N3F0-2	MTURN	Isoform 2 of Maturin OS=Homo sapiens OX=9606 GN=MTURN - [MTURN_HUMAN]	NO	NO	0	0	1	#N/A	0	0.4	1.4	0.19	1.4	0	0	0	0	0	0	0	0	0	0	0	0	0	0	0	0	0	0	0	2	124	14.2009	4.55127
Q13505-3	MTX1	Isoform 3 of Metaxin-1 OS=Homo sapiens OX=9606 GN=MTX1 - [MTX1_HUMAN]	NO	NO	0	0	1	#N/A	0	0.6	1.6	0.2	1.6	0	0	0	0	0	0	0	0	0	0	0	0	0	0	0	0	0	3	0	0	317	35.7543	6.29053
O75431-2	MTX2	Isoform 2 of Metaxin-2 OS=Homo sapiens OX=9606 GN=MTX2 - [MTX2_HUMAN]	NO	NO	0.4	0.4	1	0.13	0	1.8	2.8	0.77	2	0	0	2	0	0	2	0	0	0	0	0	0	0	0	0	0	2	3	2	2	253	28.8046	6.53662
P53602	MVD	Diphosphomevalonate decarboxylase OS=Homo sapiens OX=9606 GN=MVD PE=1 SV=1 - [MVD1_HUMAN]	NO	NO	0	0.4	1.4	0.19	0	0.4	1.4	0.19	1	0	0	0	0	0	0	0	2	0	0	0	0	0	0	0	0	0	2	0	0	400	43.3772	7.2251
Q14764	MVP	Major vault protein OS=Homo sapiens OX=9606 GN=MVP PE=1 SV=4 - [MVP_HUMAN]	NO	NO	3	0.4	0.35	0	2.6	1	0.555556	0	1.42857	0	0	6	2	7	2	0	0	0	0	2	4	2	0	5	0	2	3	0	0	893	99.2659	5.47803
P20591	MX1	Interferon-induced GTP-binding protein Mx1 OS=Homo sapiens OX=9606 GN=MX1 PE=1 SV=4 - [MX1_HUMAN]	NO	NO	4	1	0.4	0	0.8	0	0.555556	#N/A	0.5	4	0	9	0	7	0	0	3	0	2	0	2	2	0	0	0	0	0	0	0	662	75.4732	5.8335
Q9BQG0	MYBBP1A	Myb-binding protein 1A OS=Homo sapiens OX=9606 GN=MYBBP1A PE=1 SV=2 - [MBB1A_HUMAN]	NO	NO	0	1.8	2.8	0.4	0	0.8	1.8	0.2	0.642857	0	0	0	0	0	6	0	3	0	0	0	0	0	0	0	0	0	4	0	0	1328	148.762	9.27588
Q969H8	MYDGF	Myeloid-derived growth factor OS=Homo sapiens OX=9606 GN=MYDGF PE=1 SV=1 - [MYDGF_HUMAN]	NO	NO	0	0	1	#N/A	0	0.4	1.4	0.19	1.4	0	0	0	0	0	0	0	0	0	0	0	0	0	0	0	0	0	2	0	0	173	18.7833	6.68311
P12882	MYH1	Myosin-1 OS=Homo sapiens OX=9606 GN=MYH1 PE=1 SV=3 - [MYH1_HUMAN]	NO	NO	0	1.6	2.6	0.2	0	0	1	#N/A	0.384615	0	0	0	0	0	0	0	8	0	0	0	0	0	0	0	0	0	0	0	0	1939	223.006	5.74463
P35580-4	MYH10	Isoform 4 of Myosin-10 OS=Homo sapiens OX=9606 GN=MYH10 - [MYH10_HUMAN]	NO	NO	20.2	37.2	1.80189	0	13.4	32.4	2.31944	0.07	0.874346	17	14	32	18	20	47	25	52	30	32	10	16	17	9	15	16	35	41	34	36	2007	232.385	5.5542
P35580-5	MYH10	Isoform 5 of Myosin-10 OS=Homo sapiens OX=9606 GN=MYH10 - [MYH10_HUMAN]	NO	NO	20.2	36.6	1.77358	0	13.4	31.8	2.27778	0.03	0.87234	17	14	32	18	20	45	25	51	30	32	10	16	17	9	15	15	34	40	34	36	1985	229.889	5.56689
P35749-4	MYH11	Isoform 4 of Myosin-11 OS=Homo sapiens OX=9606 GN=MYH11 - [MYH11_HUMAN]	NO	NO	14.2	19.8	1.36842	0	14	13.8	0.986667	0	0.711538	10	20	12	14	15	19	21	20	14	25	7	18	23	8	14	7	20	16	11	15	1938	223.439	5.52881
Q7Z406	MYH14	Myosin-14 OS=Homo sapiens OX=9606 GN=MYH14 PE=1 SV=2 - [MYH14_HUMAN]	NO	NO	8	10.6	1.28889	0	7.2	7.2	1	0	0.706897	7	8	9	9	7	13	5	14	10	11	5	9	8	6	8	5	7	10	7	7	1995	227.732	5.60498
Q9UKX2	MYH2	Myosin-2 OS=Homo sapiens OX=9606 GN=MYH2 PE=1 SV=1 - [MYH2_HUMAN]	NO	NO	0	1.4	2.4	0.2	0	0	1	#N/A	0.416667	0	0	0	0	0	0	0	7	0	0	0	0	0	0	0	0	0	0	0	0	1941	222.906	5.8208
A7E2Y1	MYH7B	Myosin-7B OS=Homo sapiens OX=9606 GN=MYH7B PE=1 SV=4 - [MYH7B_HUMAN]	NO	YES	0	2.2	3.2	0.6	0	1	2	0.39	0.625	0	0	0	0	0	0	0	3	4	4	0	0	0	0	0	3	2	0	0	0	1983	225.705	6.0874
P35579	MYH9	Myosin-9 OS=Homo sapiens OX=9606 GN=MYH9 PE=1 SV=4 - [MYH9_HUMAN]	NO	NO	65.4	64.4	0.98494	0	51.4	56.4	1.09542	0	0.877676	71	54	68	71	63	75	52	71	74	50	37	61	79	32	48	47	68	88	40	39	1960	226.392	5.60498
P05976-2	MYL1	Isoform MLC3 of Myosin light chain 1/3, skeletal muscle isoform OS=Homo sapiens OX=9606 GN=MYL1 - [MYL1_HUMAN]	NO	NO	0.8	0.8	1	0.13	0.4	0.6	1.14286	0.13	0.888889	0	0	2	2	0	2	0	2	0	0	0	0	2	0	0	0	0	3	0	0	150	16.6732	4.67822
P19105	MYL12A	Myosin regulatory light chain 12A OS=Homo sapiens OX=9606 GN=MYL12A PE=1 SV=2 - [ML12A_HUMAN]	NO	NO	6.8	6.6	0.974359	0	4.2	6.4	1.42308	0	0.973684	6	4	7	7	10	10	4	9	7	3	3	6	6	3	3	3	7	9	7	6	171	19.7815	4.80518
P60660	MYL6	Myosin light polypeptide 6 OS=Homo sapiens OX=9606 GN=MYL6 PE=1 SV=2 - [MYL6_HUMAN]	NO	NO	9.6	9.2	0.962264	0	8	8.6	1.06667	0	0.941176	9	10	9	12	8	10	8	11	9	8	7	10	11	6	6	8	8	12	9	6	151	16.9191	4.65283
P14649	MYL6B	Myosin light chain 6B OS=Homo sapiens OX=9606 GN=MYL6B PE=1 SV=1 - [MYL6B_HUMAN]	NO	NO	3	2.8	0.95	0	3	2.4	0.85	0	0.894737	2	3	2	4	4	2	2	5	2	3	3	3	4	3	2	2	2	3	3	2	208	22.7497	5.73193
P24844	MYL9	Myosin regulatory light polypeptide 9 OS=Homo sapiens OX=9606 GN=MYL9 PE=1 SV=4 - [MYL9_HUMAN]	NO	NO	6	5.4	0.914286	0	2.6	4.8	1.61111	0.04	0.90625	5	3	7	6	9	8	3	8	6	2	2	4	5	0	2	0	6	9	5	4	172	19.8144	4.91943
Q15746-9	MYLK	Isoform 7 of Myosin light chain kinase, smooth muscle OS=Homo sapiens OX=9606 GN=MYLK - [MYLK_HUMAN]	NO	NO	0	1	2	0.39	0	0.6	1.6	0.2	0.8	0	0	0	0	0	2	0	3	0	0	0	0	0	0	0	0	0	3	0	0	714	80.3588	5.05908
Q9UKN7	MYO15A	Unconventional myosin-XV OS=Homo sapiens OX=9606 GN=MYO15A PE=1 SV=2 - [MYO15_HUMAN]	NO	NO	0	0	1	#N/A	0	0.4	1.4	0.19	1.4	0	0	0	0	0	0	0	0	0	0	0	0	0	0	0	0	2	0	0	0	3530	395.044	9.17334
Q92614-3	MYO18A	Isoform 3 of Unconventional myosin-XVIIIa OS=Homo sapiens OX=9606 GN=MYO18A - [MY18A_HUMAN]	NO	NO	5.6	8.6	1.45455	0	3.4	6.4	1.68182	0	0.770833	6	4	8	0	10	11	3	12	7	10	0	5	6	2	4	3	5	9	10	5	2002	226.55	6.20166
O00159-3	MYO1C	Isoform 3 of Unconventional myosin-Ic OS=Homo sapiens OX=9606 GN=MYO1C - [MYO1C_HUMAN]	NO	NO	4.2	2.4	0.653846	0	3.2	3.4	1.04762	0	1.29412	4	2	3	7	5	4	3	5	0	0	0	6	7	0	3	0	5	10	2	0	1044	119.554	9.45166
Q12965	MYO1E	Unconventional myosin-Ie OS=Homo sapiens OX=9606 GN=MYO1E PE=1 SV=2 - [MYO1E_HUMAN]	NO	NO	1.8	1.4	0.857143	0.02	1	0.8	0.9	0.01	0.75	4	0	3	0	2	3	0	2	2	0	0	2	3	0	0	0	2	2	0	0	1108	126.982	8.92432
O00160	MYO1F	Unconventional myosin-If OS=Homo sapiens OX=9606 GN=MYO1F PE=1 SV=3 - [MYO1F_HUMAN]	NO	NO	5	2.2	0.533333	0	3.6	1	0.434783	0	0.625	9	4	2	5	5	3	2	3	3	0	2	4	9	3	0	0	3	2	0	0	1098	124.766	9.11475
Q9Y4I1-2	MYO5A	Isoform 2 of Unconventional myosin-Va OS=Homo sapiens OX=9606 GN=MYO5A - [MYO5A_HUMAN]	NO	NO	6.6	18.6	2.57895	0.31	3.4	20	4.77273	0.56	1.07143	0	2	23	3	5	16	9	34	11	23	2	15	0	0	0	8	27	19	27	19	1828	212.138	8.60205
Q9NQX4	MYO5C	Unconventional myosin-Vc OS=Homo sapiens OX=9606 GN=MYO5C PE=1 SV=2 - [MYO5C_HUMAN]	NO	NO	0	2	3	0.59	0.6	3.4	2.75	0.52	1.46667	0	0	0	0	0	0	2	5	0	3	0	3	0	0	0	2	4	4	4	3	1742	202.682	7.7085
Q9UM54-5	MYO6	Isoform 5 of Unconventional myosin-VI OS=Homo sapiens OX=9606 GN=MYO6 - [MYO6_HUMAN]	NO	NO	0	0	1	#N/A	0	0.4	1.4	0.19	1.4	0	0	0	0	0	0	0	0	0	0	0	0	0	0	0	0	0	2	0	0	1253	144.95	8.55811
Q9NZM1-6	MYOF	Isoform 6 of Myoferlin OS=Homo sapiens OX=9606 GN=MYOF - [MYOF_HUMAN]	NO	NO	9.8	5.4	0.592593	0	9.8	0.4	0.12963	0	0.21875	7	12	4	9	17	2	5	0	15	5	0	8	18	12	11	0	0	2	0	0	2048	233.329	6.21436
Q13765	NACA	Nascent polypeptide-associated complex subunit alpha OS=Homo sapiens OX=9606 GN=NACA PE=1 SV=1 - [NACA_HUMAN]	NO	NO	0.4	0.4	1	0.13	0.4	0.8	1.28571	0.17	1.28571	0	2	0	0	0	2	0	0	0	0	0	2	0	0	0	0	2	2	0	0	215	23.3697	4.56396
Q96BF6	NACC2	Nucleus accumbens-associated protein 2 OS=Homo sapiens OX=9606 GN=NACC2 PE=1 SV=1 - [NACC2_HUMAN]	NO	NO	0	0	1	#N/A	0	0.4	1.4	0.19	1.4	0	0	0	0	0	0	0	0	0	0	0	0	0	0	0	0	0	2	0	0	587	62.7966	5.89697
Q4G0N4-3	NADK2	Isoform 3 of NAD kinase 2, mitochondrial OS=Homo sapiens OX=9606 GN=NADK2 - [NAKD2_HUMAN]	NO	NO	0	0	1	#N/A	0	0.4	1.4	0.19	1.4	0	0	0	0	0	0	0	0	0	0	0	0	0	0	0	0	0	0	0	2	279	31.6961	6.68311
Q9UJ70	NAGK	N-acetyl-D-glucosamine kinase OS=Homo sapiens OX=9606 GN=NAGK PE=1 SV=4 - [NAGK_HUMAN]	NO	NO	1	2	1.5	0.32	2.6	2.8	1.05556	0	1.26667	2	0	3	0	0	4	0	3	0	3	2	3	5	3	0	0	0	7	5	2	344	37.3519	6.23975
P43490	NAMPT	Nicotinamide phosphoribosyltransferase OS=Homo sapiens OX=9606 GN=NAMPT PE=1 SV=1 - [NAMPT_HUMAN]	NO	NO	4.6	9.6	1.89286	0.3	3.2	7.6	2.04762	0.2	0.811321	2	3	7	4	7	13	7	13	8	7	2	5	5	2	2	6	5	15	5	7	491	55.4866	7.15186
Q9NR45	NANS	Sialic acid synthase OS=Homo sapiens OX=9606 GN=NANS PE=1 SV=2 - [SIAS_HUMAN]	NO	NO	0.4	1	1.42857	0.29	0.4	1	1.42857	0.21	1	0	0	2	0	0	0	0	3	0	2	0	2	0	0	0	0	0	3	2	0	359	40.2815	6.7417
P55209-2	NAP1L1	Isoform 2 of Nucleosome assembly protein 1-like 1 OS=Homo sapiens OX=9606 GN=NAP1L1 - [NP1L1_HUMAN]	NO	NO	3.8	5	1.25	0	1	4	2.5	0.3	0.833333	3	2	6	3	5	6	4	5	4	6	0	0	5	0	0	3	4	4	4	5	368	42.735	4.55127
Q99733	NAP1L4	Nucleosome assembly protein 1-like 4 OS=Homo sapiens OX=9606 GN=NAP1L4 PE=1 SV=1 - [NP1L4_HUMAN]	NO	NO	1.4	2	1.25	0.18	0.6	2.8	2.375	0.44	1.26667	4	0	3	0	0	4	0	3	0	3	0	0	3	0	0	0	3	4	3	4	375	42.7969	4.69092
P54920	NAPA	Alpha-soluble NSF attachment protein OS=Homo sapiens OX=9606 GN=NAPA PE=1 SV=3 - [SNAA_HUMAN]	NO	NO	10.8	12.6	1.15254	0	9.4	12.2	1.26923	0	0.970588	12	10	12	9	11	10	8	16	11	18	10	14	8	5	10	8	12	15	14	12	295	33.2113	5.36377
Q9H115	NAPB	Beta-soluble NSF attachment protein OS=Homo sapiens OX=9606 GN=NAPB PE=1 SV=2 - [SNAB_HUMAN]	NO	YES	12.2	16.8	1.34848	0	11.4	18.8	1.59677	0	1.11236	11	13	14	10	13	18	10	24	11	21	12	20	11	6	8	12	24	21	20	17	298	33.5355	5.46533
Q99747	NAPG	Gamma-soluble NSF attachment protein OS=Homo sapiens OX=9606 GN=NAPG PE=1 SV=1 - [SNAG_HUMAN]	NO	NO	2.4	3.2	1.23529	0.12	3.8	5.4	1.33333	0	1.52381	3	2	5	2	0	2	4	7	3	0	3	5	5	2	4	2	8	6	7	4	312	34.7243	5.41455
O43776	NARS1	Asparagine--tRNA ligase, cytoplasmic OS=Homo sapiens OX=9606 GN=NARS1 PE=1 SV=1 - [SYNC_HUMAN]	NO	NO	0	0	1	#N/A	1.2	2	1.36364	0.11	3	0	0	0	0	0	0	0	0	0	0	0	4	2	0	0	0	0	6	4	0	548	62.9025	6.25244
P49321-2	NASP	Isoform 2 of Nuclear autoantigenic sperm protein OS=Homo sapiens OX=9606 GN=NASP - [NASP_HUMAN]	NO	NO	0	0.4	1.4	0.19	0	0.4	1.4	0.19	1	0	0	0	0	0	0	0	2	0	0	0	0	0	0	0	0	0	2	0	0	449	48.7746	4.39893
Q9H0A0	NAT10	RNA cytidine acetyltransferase OS=Homo sapiens OX=9606 GN=NAT10 PE=1 SV=2 - [NAT10_HUMAN]	NO	NO	0	1	2	0.2	0	0.6	1.6	0.2	0.8	0	0	0	0	0	5	0	0	0	0	0	0	0	0	0	0	0	3	0	0	1025	115.657	8.26514
Q8NFP9	NBEA	Neurobeachin OS=Homo sapiens OX=9606 GN=NBEA PE=1 SV=3 - [NBEA_HUMAN]	NO	NO	0	0.4	1.4	0.19	0	0	1	#N/A	0.714286	0	0	0	0	0	2	0	0	0	0	0	0	0	0	0	0	0	0	0	0	2946	327.614	6.17627
Q14596-2	NBR1	Isoform 2 of Next to BRCA1 gene 1 protein OS=Homo sapiens OX=9606 GN=NBR1 - [NBR1_HUMAN]	NO	NO	0	0.4	1.4	0.19	0	0	1	#N/A	0.714286	0	0	0	0	0	2	0	0	0	0	0	0	0	0	0	0	0	0	0	0	937	103.769	5.14795
P61601	NCALD	Neurocalcin-delta OS=Homo sapiens OX=9606 GN=NCALD PE=1 SV=2 - [NCALD_HUMAN]	NO	NO	0	0.4	1.4	0.19	0.4	1.8	2	0.37	2	0	0	0	0	0	0	0	0	0	2	0	2	0	0	0	0	2	2	2	3	193	22.2309	5.35107
P13591	NCAM1	Neural cell adhesion molecule 1 OS=Homo sapiens OX=9606 GN=NCAM1 PE=1 SV=3 - [NCAM1_HUMAN]	NO	NO	12.4	26	2.01493	0	15	26.2	1.7	0	1.00741	10	9	25	7	11	24	23	34	18	31	13	23	16	13	10	13	33	25	30	30	858	94.5152	4.86865
O14594	NCAN	Neurocan core protein OS=Homo sapiens OX=9606 GN=NCAN PE=1 SV=3 - [NCAN_HUMAN]	NO	NO	1.2	3.2	1.90909	0.45	1.4	2.8	1.58333	0.03	0.904762	0	0	2	2	2	0	3	6	3	4	0	4	0	3	0	0	5	2	4	3	1321	143.003	5.37646
Q09161	NCBP1	Nuclear cap-binding protein subunit 1 OS=Homo sapiens OX=9606 GN=NCBP1 PE=1 SV=1 - [NCBP1_HUMAN]	NO	NO	0	0.4	1.4	0.19	0	0.8	1.8	0.2	1.28571	0	0	0	0	0	0	0	2	0	0	0	0	0	0	0	0	0	4	0	0	790	91.7805	6.43018
Q9UBB6-2	NCDN	Isoform 2 of Neurochondrin OS=Homo sapiens OX=9606 GN=NCDN - [NCDN_HUMAN]	NO	NO	9	10.8	1.18	0	7.2	13.4	1.7561	0.06	1.22034	10	10	11	8	6	10	8	14	11	11	8	10	4	5	9	9	10	23	14	11	712	77.1939	5.47803
Q6PIU2	NCEH1	Neutral cholesterol ester hydrolase 1 OS=Homo sapiens OX=9606 GN=NCEH1 PE=1 SV=3 - [NCEH1_HUMAN]	NO	NO	1.4	6	2.91667	0.65	0.8	4.6	3.11111	0.57	0.8	2	2	3	0	0	10	3	8	3	6	0	4	0	0	0	0	6	6	5	6	408	45.7787	7.2251
Q15080	NCF4	Neutrophil cytosol factor 4 OS=Homo sapiens OX=9606 GN=NCF4 PE=1 SV=2 - [NCF4_HUMAN]	NO	NO	0.4	0	0.714286	#N/A	0	0	1	#N/A	1	0	0	0	0	2	0	0	0	0	0	0	0	0	0	0	0	0	0	0	0	339	39.0073	6.82959
P16333	NCK1	Cytoplasmic protein NCK1 OS=Homo sapiens OX=9606 GN=NCK1 PE=1 SV=1 - [NCK1_HUMAN]	NO	NO	0.4	0	0.714286	#N/A	0	0	1	#N/A	1	0	0	2	0	0	0	0	0	0	0	0	0	0	0	0	0	0	0	0	0	377	42.8374	6.46826
O43639	NCK2	Cytoplasmic protein NCK2 OS=Homo sapiens OX=9606 GN=NCK2 PE=1 SV=2 - [NCK2_HUMAN]	NO	NO	0	0.6	1.6	0.2	0	1.2	2.2	0.57	1.375	0	0	0	0	0	0	0	3	0	0	0	0	0	0	0	0	0	2	2	2	380	42.8885	6.94678
Q9Y2A7	NCKAP1	Nck-associated protein 1 OS=Homo sapiens OX=9606 GN=NCKAP1 PE=1 SV=1 - [NCKP1_HUMAN]	NO	NO	3	12.8	3.45	0.5	5.6	15.4	2.48485	0.2	1.18841	0	3	4	6	2	24	5	20	8	7	2	8	12	2	4	4	14	35	9	15	1128	128.707	6.62451
P55160	NCKAP1L	Nck-associated protein 1-like OS=Homo sapiens OX=9606 GN=NCKAP1L PE=1 SV=3 - [NCKPL_HUMAN]	NO	NO	6.2	2.8	0.527778	0	7	3.2	0.525	0	1.10526	9	4	5	6	7	4	3	2	3	2	2	10	9	8	6	0	4	5	4	3	1127	128.071	6.85889
Q9NZQ3-3	NCKIPSD	Isoform 3 of NCK-interacting protein with SH3 domain OS=Homo sapiens OX=9606 GN=NCKIPSD - [SPN90_HUMAN]	NO	NO	0	0.6	1.6	0.2	0	1.2	2.2	0.57	1.375	0	0	0	0	0	0	0	3	0	0	0	0	0	0	0	0	2	0	2	2	715	78.1877	6.37939
P19338	NCL	Nucleolin OS=Homo sapiens OX=9606 GN=NCL PE=1 SV=3 - [NUCL_HUMAN]	NO	YES	8.6	14.2	1.58333	0.03	5.2	13	2.25806	0.25	0.921053	10	9	9	9	6	19	11	21	11	9	6	6	7	2	5	8	16	24	7	10	710	76.5684	4.70361
Q969V3-2	NCLN	Isoform 2 of Nicalin OS=Homo sapiens OX=9606 GN=NCLN - [NCLN_HUMAN]	NO	NO	0	0.8	1.8	0.38	0	0.8	1.8	0.38	1	0	0	0	0	0	2	0	2	0	0	0	0	0	0	0	0	0	2	0	2	562	62.8065	6.88818
Q9HCD5	NCOA5	Nuclear receptor coactivator 5 OS=Homo sapiens OX=9606 GN=NCOA5 PE=1 SV=2 - [NCOA5_HUMAN]	NO	NO	0	0.8	1.8	0.38	0	0.4	1.4	0.19	0.777778	0	0	0	0	0	2	0	2	0	0	0	0	0	0	0	0	0	2	0	0	579	65.4965	9.59814
P62166	NCS1	Neuronal calcium sensor 1 OS=Homo sapiens OX=9606 GN=NCS1 PE=1 SV=2 - [NCS1_HUMAN]	NO	NO	0	0.8	1.8	0.38	0.6	0.4	0.875	0.05	0.777778	0	0	0	0	0	0	2	0	0	2	0	3	0	0	0	0	0	0	2	0	190	21.8649	4.83057
Q92542-2	NCSTN	Isoform 2 of Nicastrin OS=Homo sapiens OX=9606 GN=NCSTN - [NICA_HUMAN]	NO	NO	0	0.4	1.4	0.19	0	0	1	#N/A	0.714286	0	0	0	0	0	0	0	2	0	0	0	0	0	0	0	0	0	0	0	0	689	76.6956	5.68115
Q92597	NDRG1	Protein NDRG1 OS=Homo sapiens OX=9606 GN=NDRG1 PE=1 SV=1 - [NDRG1_HUMAN]	NO	NO	0.6	1.4	1.5	0.37	1	0.6	0.8	0.01	0.666667	0	0	3	0	0	3	2	2	0	0	0	3	2	0	0	0	0	3	0	0	394	42.8077	5.8208
Q9UN36-4	NDRG2	Isoform 4 of Protein NDRG2 OS=Homo sapiens OX=9606 GN=NDRG2 - [NDRG2_HUMAN]	NO	NO	1	0.6	0.8	0.09	1.6	1.8	1.07692	0.02	1.75	0	3	2	0	0	3	0	0	0	0	0	2	2	2	2	0	2	0	4	3	328	36.0288	5.35107
Q9UGV2-3	NDRG3	Isoform 3 of Protein NDRG3 OS=Homo sapiens OX=9606 GN=NDRG3 - [NDRG3_HUMAN]	NO	NO	0.4	0	0.714286	#N/A	0.8	0	0.555556	#N/A	1	0	0	2	0	0	0	0	0	0	0	0	0	2	0	2	0	0	0	0	0	286	31.4646	5.16064
Q9ULP0-2	NDRG4	Isoform 2 of Protein NDRG4 OS=Homo sapiens OX=9606 GN=NDRG4 - [NDRG4_HUMAN]	NO	NO	1.4	1.8	1.16667	0.07	1.2	1.8	1.27273	0.02	1	2	2	3	0	0	2	0	2	2	3	0	0	2	2	2	0	3	0	4	2	339	37.0653	5.89697
O95299	NDUFA10	NADH dehydrogenase [ubiquinone] 1 alpha subcomplex subunit 10, mitochondrial OS=Homo sapiens OX=9606 GN=NDUFA10 PE=1 SV=1 - [NDUAA_HUMAN]	NO	NO	2	5.2	2.06667	0.38	1.8	6.4	2.64286	0.54	1.19355	3	0	3	0	4	4	3	9	2	8	3	2	2	2	0	2	7	7	9	7	355	40.7249	8.48486
Q86Y39	NDUFA11	NADH dehydrogenase [ubiquinone] 1 alpha subcomplex subunit 11 OS=Homo sapiens OX=9606 GN=NDUFA11 PE=1 SV=3 - [NDUAB_HUMAN]	NO	NO	0	0.4	1.4	0.19	0	0.4	1.4	0.19	1	0	0	0	0	0	0	0	2	0	0	0	0	0	0	0	0	0	0	2	0	141	14.8425	8.71924
Q9UI09	NDUFA12	NADH dehydrogenase [ubiquinone] 1 alpha subcomplex subunit 12 OS=Homo sapiens OX=9606 GN=NDUFA12 PE=1 SV=1 - [NDUAC_HUMAN]	NO	NO	0.6	3	2.5	0.61	0.4	3.2	3	0.63	1.05	0	0	3	0	0	3	2	6	0	4	0	2	0	0	0	2	2	3	5	4	145	17.1036	9.62744
Q9P0J0	NDUFA13	NADH dehydrogenase [ubiquinone] 1 alpha subcomplex subunit 13 OS=Homo sapiens OX=9606 GN=NDUFA13 PE=1 SV=3 - [NDUAD_HUMAN]	NO	NO	2	3	1.33333	0.12	0.8	3.2	2.33333	0.28	1.05	3	2	3	0	2	3	2	5	0	5	0	2	0	2	0	2	3	3	4	4	144	16.6876	8.42627
O43678	NDUFA2	NADH dehydrogenase [ubiquinone] 1 alpha subcomplex subunit 2 OS=Homo sapiens OX=9606 GN=NDUFA2 PE=1 SV=3 - [NDUA2_HUMAN]	NO	NO	0.4	2.4	2.42857	0.62	0.8	3.8	2.66667	0.43	1.41176	0	0	2	0	0	0	2	4	2	4	0	2	0	2	0	0	3	4	4	8	99	10.9148	9.56885
O95167	NDUFA3	NADH dehydrogenase [ubiquinone] 1 alpha subcomplex subunit 3 OS=Homo sapiens OX=9606 GN=NDUFA3 PE=1 SV=1 - [NDUA3_HUMAN]	NO	NO	0.8	1.4	1.33333	0.25	0.8	0.8	1	0.02	0.75	2	0	0	0	2	2	0	2	0	3	2	2	0	0	0	0	0	0	2	2	84	9.27285	8.45557
O00483	NDUFA4	Cytochrome c oxidase subunit NDUFA4 OS=Homo sapiens OX=9606 GN=NDUFA4 PE=1 SV=1 - [NDUA4_HUMAN]	NO	NO	2.6	3.8	1.33333	0.02	0.8	3	2.22222	0.22	0.833333	2	4	2	3	2	3	5	5	4	2	0	2	2	0	0	2	3	3	3	4	81	9.36391	9.37842
Q16718	NDUFA5	NADH dehydrogenase [ubiquinone] 1 alpha subcomplex subunit 5 OS=Homo sapiens OX=9606 GN=NDUFA5 PE=1 SV=3 - [NDUA5_HUMAN]	NO	NO	1.8	2.8	1.35714	0.19	1.6	3	1.53846	0.08	1.05263	2	3	2	0	2	0	2	6	2	4	0	2	2	2	2	0	5	4	3	3	116	13.4502	5.98584
P56556	NDUFA6	NADH dehydrogenase [ubiquinone] 1 alpha subcomplex subunit 6 OS=Homo sapiens OX=9606 GN=NDUFA6 PE=1 SV=4 - [NDUA6_HUMAN]	NO	NO	0	0.6	1.6	0.2	0.4	1	1.42857	0.21	1.25	0	0	0	0	0	0	0	3	0	0	0	2	0	0	0	0	0	0	3	2	128	15.1269	9.979
O95182	NDUFA7	NADH dehydrogenase [ubiquinone] 1 alpha subcomplex subunit 7 OS=Homo sapiens OX=9606 GN=NDUFA7 PE=1 SV=3 - [NDUA7_HUMAN]	NO	NO	1.6	2.2	1.23077	0.04	1.2	3	1.81818	0.07	1.25	0	3	3	2	0	2	2	3	2	2	0	2	2	2	0	2	2	4	5	2	113	12.5436	10.1841
P51970	NDUFA8	NADH dehydrogenase [ubiquinone] 1 alpha subcomplex subunit 8 OS=Homo sapiens OX=9606 GN=NDUFA8 PE=1 SV=3 - [NDUA8_HUMAN]	NO	NO	0.4	2.8	2.71429	0.77	0.8	2.4	1.88889	0.18	0.894737	0	2	0	0	0	4	2	3	3	2	2	2	0	0	0	0	2	3	4	3	172	20.0921	7.6499
Q16795	NDUFA9	NADH dehydrogenase [ubiquinone] 1 alpha subcomplex subunit 9, mitochondrial OS=Homo sapiens OX=9606 GN=NDUFA9 PE=1 SV=2 - [NDUA9_HUMAN]	NO	NO	4.4	6	1.2963	0.01	2.4	6	2.05882	0.05	1	3	5	7	3	4	9	4	8	2	7	0	6	0	3	3	0	8	6	10	6	377	42.4826	9.80322
O14561	NDUFAB1	Acyl carrier protein, mitochondrial OS=Homo sapiens OX=9606 GN=NDUFAB1 PE=1 SV=3 - [ACPM_HUMAN]	NO	NO	0	0.8	1.8	0.38	0.4	0.4	1	0.08	0.777778	0	0	0	0	0	0	0	2	0	2	0	2	0	0	0	0	0	0	2	0	156	17.406	4.93213
O96000	NDUFB10	NADH dehydrogenase [ubiquinone] 1 beta subcomplex subunit 10 OS=Homo sapiens OX=9606 GN=NDUFB10 PE=1 SV=3 - [NDUBA_HUMAN]	NO	YES	0.8	3.4	2.44444	0.67	0.4	2.8	2.71429	0.55	0.863636	0	0	2	0	2	4	3	3	3	4	0	2	0	0	0	0	3	3	3	5	172	20.7632	8.48486
Q9NX14	NDUFB11	NADH dehydrogenase [ubiquinone] 1 beta subcomplex subunit 11, mitochondrial OS=Homo sapiens OX=9606 GN=NDUFB11 PE=1 SV=1 - [NDUBB_HUMAN]	NO	NO	0	0.8	1.8	0.38	0	0.4	1.4	0.19	0.777778	0	0	0	0	0	2	0	0	0	2	0	0	0	0	0	0	0	0	2	0	153	17.3057	5.22412
O43676	NDUFB3	NADH dehydrogenase [ubiquinone] 1 beta subcomplex subunit 3 OS=Homo sapiens OX=9606 GN=NDUFB3 PE=1 SV=3 - [NDUB3_HUMAN]	NO	NO	0.4	1.6	1.85714	0.46	0.4	1.8	2	0.37	1.07692	0	0	2	0	0	3	0	2	0	3	0	2	0	0	0	0	2	2	2	3	98	11.3947	9.20264
O95168-2	NDUFB4	Isoform 2 of NADH dehydrogenase [ubiquinone] 1 beta subcomplex subunit 4 OS=Homo sapiens OX=9606 GN=NDUFB4 - [NDUB4_HUMAN]	NO	NO	0.6	1.2	1.375	0.34	0.4	1.4	1.71429	0.28	1.09091	0	0	3	0	0	2	0	2	0	2	0	2	0	0	0	0	0	0	4	3	120	14.0174	9.80322
O43674-2	NDUFB5	Isoform 2 of NADH dehydrogenase [ubiquinone] 1 beta subcomplex subunit 5, mitochondrial OS=Homo sapiens OX=9606 GN=NDUFB5 - [NDUB5_HUMAN]	NO	NO	0	0.4	1.4	0.19	0	1.4	2.4	0.58	1.71429	0	0	0	0	0	0	0	2	0	0	0	0	0	0	0	0	2	0	2	3	137	15.6571	7.56201
O95139	NDUFB6	NADH dehydrogenase [ubiquinone] 1 beta subcomplex subunit 6 OS=Homo sapiens OX=9606 GN=NDUFB6 PE=1 SV=3 - [NDUB6_HUMAN]	NO	NO	0	0.4	1.4	0.19	0	0.4	1.4	0.19	1	0	0	0	0	0	2	0	0	0	0	0	0	0	0	0	0	0	0	2	0	128	15.4791	9.62744
P17568	NDUFB7	NADH dehydrogenase [ubiquinone] 1 beta subcomplex subunit 7 OS=Homo sapiens OX=9606 GN=NDUFB7 PE=1 SV=4 - [NDUB7_HUMAN]	NO	NO	0	1	2	0.39	0	1.4	2.4	0.58	1.2	0	0	0	0	0	2	0	3	0	0	0	0	0	0	0	0	2	2	0	3	137	16.3913	8.92432
O95169-3	NDUFB8	Isoform 3 of NADH dehydrogenase [ubiquinone] 1 beta subcomplex subunit 8, mitochondrial OS=Homo sapiens OX=9606 GN=NDUFB8 - [NDUB8_HUMAN]	NO	NO	0.4	2.4	2.42857	0.62	0.8	2.6	2	0.24	1.05882	0	0	2	0	0	2	2	4	0	4	0	2	0	2	0	0	4	2	3	4	155	18.4666	5.5415
Q9Y6M9	NDUFB9	NADH dehydrogenase [ubiquinone] 1 beta subcomplex subunit 9 OS=Homo sapiens OX=9606 GN=NDUFB9 PE=1 SV=3 - [NDUB9_HUMAN]	NO	NO	0.4	2.8	2.71429	0.57	0.4	3.6	3.28571	0.62	1.21053	0	2	0	0	0	4	0	5	0	5	0	2	0	0	0	0	2	6	6	4	179	21.8168	8.38232
O95298	NDUFC2	NADH dehydrogenase [ubiquinone] 1 subunit C2 OS=Homo sapiens OX=9606 GN=NDUFC2 PE=1 SV=1 - [NDUC2_HUMAN]	NO	NO	1.6	3	1.53846	0.11	2	3	1.33333	0	1	0	2	3	0	3	3	3	3	3	3	2	3	2	0	3	3	3	3	3	3	119	14.1784	8.98291
P28331	NDUFS1	NADH-ubiquinone oxidoreductase 75 kDa subunit, mitochondrial OS=Homo sapiens OX=9606 GN=NDUFS1 PE=1 SV=3 - [NDUS1_HUMAN]	NO	NO	11.8	19.4	1.59375	0	10.2	20.4	1.91071	0	1.04902	11	13	17	8	10	18	16	26	11	26	9	21	7	9	5	10	23	21	24	24	727	79.4165	6.22705
O75306-2	NDUFS2	Isoform 2 of NADH dehydrogenase [ubiquinone] iron-sulfur protein 2, mitochondrial OS=Homo sapiens OX=9606 GN=NDUFS2 - [NDUS2_HUMAN]	NO	NO	4.2	8	1.73077	0.16	1.4	8.2	3.83333	0.54	1.02222	4	6	5	2	4	8	9	12	3	8	2	5	0	0	0	3	9	6	14	9	457	51.8185	8.14795
O75489	NDUFS3	NADH dehydrogenase [ubiquinone] iron-sulfur protein 3, mitochondrial OS=Homo sapiens OX=9606 GN=NDUFS3 PE=1 SV=1 - [NDUS3_HUMAN]	NO	NO	3.4	6.2	1.63636	0.12	3.4	7.4	1.90909	0.1	1.16667	6	4	5	0	2	6	5	10	4	6	3	6	3	3	2	3	10	8	10	6	264	30.2227	7.50342
O43181	NDUFS4	NADH dehydrogenase [ubiquinone] iron-sulfur protein 4, mitochondrial OS=Homo sapiens OX=9606 GN=NDUFS4 PE=1 SV=1 - [NDUS4_HUMAN]	NO	NO	0.4	1.4	1.71429	0.42	0.6	2.2	2	0.32	1.33333	0	0	2	0	0	0	0	3	2	2	0	3	0	0	0	0	3	2	3	3	175	20.0954	10.3013
O43920	NDUFS5	NADH dehydrogenase [ubiquinone] iron-sulfur protein 5 OS=Homo sapiens OX=9606 GN=NDUFS5 PE=1 SV=3 - [NDUS5_HUMAN]	NO	NO	0.4	1.4	1.71429	0.42	0.4	1.8	2	0.37	1.16667	0	0	2	0	0	3	0	2	2	0	0	2	0	0	0	0	2	2	3	2	106	12.5094	9.14404
O75380	NDUFS6	NADH dehydrogenase [ubiquinone] iron-sulfur protein 6, mitochondrial OS=Homo sapiens OX=9606 GN=NDUFS6 PE=1 SV=1 - [NDUS6_HUMAN]	NO	NO	2.6	3.6	1.27778	0.02	2.8	4	1.31579	0	1.08696	2	2	4	0	5	5	2	5	2	4	3	4	3	2	2	4	5	3	4	4	124	13.7028	8.27979
O75251	NDUFS7	NADH dehydrogenase [ubiquinone] iron-sulfur protein 7, mitochondrial OS=Homo sapiens OX=9606 GN=NDUFS7 PE=1 SV=3 - [NDUS7_HUMAN]	NO	NO	0.8	0.4	0.777778	0.07	0	0.8	1.8	0.38	1.28571	2	0	2	0	0	2	0	0	0	0	0	0	0	0	0	0	2	2	0	0	213	23.5481	9.99365
O00217	NDUFS8	NADH dehydrogenase [ubiquinone] iron-sulfur protein 8, mitochondrial OS=Homo sapiens OX=9606 GN=NDUFS8 PE=1 SV=1 - [NDUS8_HUMAN]	NO	NO	0.4	2	2.14286	0.51	0.4	3	2.85714	0.56	1.33333	0	0	2	0	0	3	0	4	0	3	0	2	0	0	0	2	6	2	3	2	210	23.6896	6.34131
P49821-2	NDUFV1	Isoform 2 of NADH dehydrogenase [ubiquinone] flavoprotein 1, mitochondrial OS=Homo sapiens OX=9606 GN=NDUFV1 - [NDUV1_HUMAN]	NO	YES	7.6	10.4	1.32558	0	7.6	12.4	1.55814	0	1.17544	5	9	11	5	8	10	8	15	8	11	8	13	5	6	6	7	15	14	14	12	455	49.8363	8.20654
P19404	NDUFV2	NADH dehydrogenase [ubiquinone] flavoprotein 2, mitochondrial OS=Homo sapiens OX=9606 GN=NDUFV2 PE=1 SV=2 - [NDUV2_HUMAN]	NO	NO	2.8	3.8	1.26316	0.06	2	3.6	1.53333	0	0.958333	3	2	5	0	4	7	2	4	2	4	3	5	0	2	0	2	4	2	5	5	249	27.374	8.06006
O76041-2	NEBL	Isoform 2 of Nebulette OS=Homo sapiens OX=9606 GN=NEBL - [NEBL_HUMAN]	NO	NO	2.2	2.2	1	0.09	0	1.8	2.8	0.59	0.875	4	3	2	2	0	2	3	6	0	0	0	0	0	0	0	2	0	3	0	4	270	31.1761	8.30908
Q8N987	NECAB1	N-terminal EF-hand calcium-binding protein 1 OS=Homo sapiens OX=9606 GN=NECAB1 PE=1 SV=1 - [NECA1_HUMAN]	NO	NO	0	0.6	1.6	0.2	0	1.2	2.2	0.57	1.375	0	0	0	0	0	0	0	0	0	3	0	0	0	0	0	0	2	0	2	2	351	40.5459	4.88135
Q8NC96	NECAP1	Adaptin ear-binding coat-associated protein 1 OS=Homo sapiens OX=9606 GN=NECAP1 PE=1 SV=2 - [NECP1_HUMAN]	NO	NO	0	1	2	0.39	0	0.4	1.4	0.19	0.7	0	0	0	0	0	0	2	3	0	0	0	0	0	0	0	0	0	0	2	0	275	29.7191	6.80029
P12036	NEFH	Neurofilament heavy polypeptide OS=Homo sapiens OX=9606 GN=NEFH PE=1 SV=4 - [NFH_HUMAN]	NO	NO	12.8	20.2	1.53623	0	10.8	18.4	1.64407	0	0.915094	3	16	22	7	16	13	26	31	14	17	14	17	2	14	7	20	25	7	23	17	1026	112.411	6.17627
P07196	NEFL	Neurofilament light polypeptide OS=Homo sapiens OX=9606 GN=NEFL PE=1 SV=3 - [NFL_HUMAN]	NO	NO	20.4	32	1.54206	0	17.6	30.6	1.69892	0	0.957576	12	20	35	17	18	25	33	53	23	26	19	24	12	20	13	27	40	22	32	32	543	61.4792	4.65283
P07197	NEFM	Neurofilament medium polypeptide OS=Homo sapiens OX=9606 GN=NEFM PE=1 SV=3 - [NFM_HUMAN]	NO	NO	32	49.2	1.52121	0	25.8	45.6	1.73881	0	0.928287	18	38	39	28	37	31	54	69	39	53	34	33	15	28	19	45	48	35	56	44	916	102.411	4.90674
Q7Z3B1	NEGR1	Neuronal growth regulator 1 OS=Homo sapiens OX=9606 GN=NEGR1 PE=1 SV=3 - [NEGR1_HUMAN]	NO	NO	2.4	5	1.76471	0.22	1.6	4.8	2.23077	0.28	0.966667	0	0	6	3	3	5	5	10	2	3	2	3	0	0	3	0	8	2	8	6	354	38.6943	6.21436
P51955-3	NEK2	Isoform 3 of Serine/threonine-protein kinase Nek2 OS=Homo sapiens OX=9606 GN=NEK2 - [NEK2_HUMAN]	NO	NO	0.4	0	0.714286	#N/A	0	0	1	#N/A	1	0	0	0	0	2	0	0	0	0	0	0	0	0	0	0	0	0	0	0	0	326	37.9316	8.57275
Q8TDX7	NEK7	Serine/threonine-protein kinase Nek7 OS=Homo sapiens OX=9606 GN=NEK7 PE=1 SV=1 - [NEK7_HUMAN]	NO	NO	0	0.4	1.4	0.19	0	0.4	1.4	0.19	1	0	0	0	0	0	2	0	0	0	0	0	0	0	0	0	0	0	2	0	0	302	34.5284	8.25049
Q8WX92	NELFB	Negative elongation factor B OS=Homo sapiens OX=9606 GN=NELFB PE=1 SV=1 - [NELFB_HUMAN]	NO	NO	0	0	1	#N/A	0	0.4	1.4	0.19	1.4	0	0	0	0	0	0	0	0	0	0	0	0	0	0	0	0	0	2	0	0	580	65.6554	6.12549
Q8IXH7-4	NELFCD	Isoform NELF-D of Negative elongation factor C/D OS=Homo sapiens OX=9606 GN=NELFCD - [NELFD_HUMAN]	NO	NO	0	0	1	#N/A	0	0.4	1.4	0.19	1.4	0	0	0	0	0	0	0	0	0	0	0	0	0	0	0	0	0	2	0	0	581	65.4369	5.09717
Q9UMX5	NENF	Neudesin OS=Homo sapiens OX=9606 GN=NENF PE=1 SV=1 - [NENF_HUMAN]	NO	NO	0	0.4	1.4	0.19	0	0	1	#N/A	0.714286	0	0	0	0	0	0	0	2	0	0	0	0	0	0	0	0	0	0	0	0	172	18.8448	5.69385
P48681	NES	Nestin OS=Homo sapiens OX=9606 GN=NES PE=1 SV=2 - [NEST_HUMAN]	NO	NO	0.4	1	1.42857	0.29	1	0.6	0.8	0.01	0.8	0	0	2	0	0	3	0	2	0	0	0	3	2	0	0	0	0	0	3	0	1621	177.332	4.36084
O94856-4	NFASC	Isoform 4 of Neurofascin OS=Homo sapiens OX=9606 GN=NFASC - [NFASC_HUMAN]	NO	NO	7.8	15	1.81818	0.2	8.4	14.4	1.6383	0	0.9625	5	9	13	6	6	9	15	22	9	20	6	12	10	11	3	7	15	10	22	18	1066	119.395	6.27783
O94856-11	NFASC	Isoform 11 of Neurofascin OS=Homo sapiens OX=9606 GN=NFASC - [NFASC_HUMAN]	NO	NO	8	14.8	1.75556	0.08	8.2	13.6	1.58696	0	0.924051	5	9	14	6	6	9	15	22	9	19	6	12	10	10	3	7	15	10	19	17	1189	133.576	6.97607
Q14494-2	NFE2L1	Isoform 2 of Endoplasmic reticulum membrane sensor NFE2L1 OS=Homo sapiens OX=9606 GN=NFE2L1 - [NF2L1_HUMAN]	NO	NO	0	0.4	1.4	0.19	0	0.6	1.6	0.2	1.14286	0	0	0	0	0	0	0	2	0	0	0	0	0	0	0	0	3	0	0	0	742	81.4493	4.69092
O00712	NFIB	Nuclear factor 1 B-type OS=Homo sapiens OX=9606 GN=NFIB PE=1 SV=2 - [NFIB_HUMAN]	NO	NO	0	0	1	#N/A	0	0.6	1.6	0.2	1.6	0	0	0	0	0	0	0	0	0	0	0	0	0	0	0	0	0	3	0	0	420	47.412	8.86572
P08651-4	NFIC	Isoform 3 of Nuclear factor 1 C-type OS=Homo sapiens OX=9606 GN=NFIC - [NFIC_HUMAN]	NO	NO	0	0	1	#N/A	0	0.6	1.6	0.2	1.6	0	0	0	0	0	0	0	0	0	0	0	0	0	0	0	0	0	3	0	0	406	45.3842	8.82178
Q14938-6	NFIX	Isoform 6 of Nuclear factor 1 X-type OS=Homo sapiens OX=9606 GN=NFIX - [NFIX_HUMAN]	NO	NO	0	1	2	0.39	0	0.8	1.8	0.38	0.9	0	0	0	0	0	2	0	3	0	0	0	0	0	0	0	0	2	2	0	0	433	47.8811	8.52881
Q9Y697-2	NFS1	Isoform Cytoplasmic of Cysteine desulfurase, mitochondrial OS=Homo sapiens OX=9606 GN=NFS1 - [NFS1_HUMAN]	NO	NO	0	0.6	1.6	0.2	0	1.4	2.4	0.58	1.5	0	0	0	0	0	0	0	0	0	3	0	0	0	0	0	0	2	0	3	2	397	43.9894	7.10791
Q9BZQ8	NIBAN1	Protein Niban 1 OS=Homo sapiens OX=9606 GN=NIBAN1 PE=1 SV=1 - [NIBA1_HUMAN]	NO	NO	2.6	0	0.277778	#N/A	1.6	0	0.384615	#N/A	1	2	0	4	4	3	0	0	0	0	0	0	2	2	4	0	0	0	0	0	0	928	103.07	4.77979
P14543-2	NID1	Isoform 2 of Nidogen-1 OS=Homo sapiens OX=9606 GN=NID1 - [NID1_HUMAN]	NO	NO	7.4	8.6	1.14286	0	6	6.8	1.11429	0	0.8125	7	7	10	5	8	10	6	10	6	11	4	8	12	3	3	4	7	15	2	6	1114	121.941	5.46533
Q14112-2	NID2	Isoform 2 of Nidogen-2 OS=Homo sapiens OX=9606 GN=NID2 - [NID2_HUMAN]	NO	NO	6.2	7.6	1.19444	0	4.4	6.8	1.44444	0.01	0.906977	4	7	8	4	8	7	5	11	4	11	2	6	12	0	2	7	7	17	0	3	1274	140.777	5.32568
Q9BPW8	NIPSNAP1	Protein NipSnap homolog 1 OS=Homo sapiens OX=9606 GN=NIPSNAP1 PE=1 SV=1 - [NIPS1_HUMAN]	NO	NO	2.4	2.4	1	0.01	1.4	4	2.08333	0.14	1.47059	2	0	3	4	3	3	2	4	0	3	2	3	0	2	0	0	6	3	6	5	284	33.2888	9.30518
O75323	NIPSNAP2	Protein NipSnap homolog 2 OS=Homo sapiens OX=9606 GN=NIPSNAP2 PE=1 SV=1 - [NIPS2_HUMAN]	NO	NO	1.8	2.6	1.28571	0.11	2.2	3.8	1.5	0.07	1.33333	4	2	0	3	0	5	0	2	3	3	2	2	3	2	2	0	5	5	4	5	286	33.7212	9.36377
Q86X76-2	NIT1	Isoform 1 of Deaminated glutathione amidase OS=Homo sapiens OX=9606 GN=NIT1 - [NIT1_HUMAN]	NO	NO	0	1.6	2.6	0.58	0	0.8	1.8	0.38	0.692308	0	0	0	0	0	0	2	4	2	0	0	0	0	0	0	0	2	0	0	2	291	31.8379	6.87354
O15226	NKRF	NF-kappa-B-repressing factor OS=Homo sapiens OX=9606 GN=NKRF PE=1 SV=2 - [NKRF_HUMAN]	NO	NO	0	0.6	1.6	0.2	0	0	1	#N/A	0.625	0	0	0	0	0	3	0	0	0	0	0	0	0	0	0	0	0	0	0	0	690	77.6242	8.79248
Q8NFZ4	NLGN2	Neuroligin-2 OS=Homo sapiens OX=9606 GN=NLGN2 PE=1 SV=1 - [NLGN2_HUMAN]	NO	NO	0	0	1	#N/A	0	0	1	#N/A	1	0	0	0	0	0	0	0	0	0	0	0	0	0	0	0	0	0	0	0	0	835	90.7629	6.17627
P15531	NME1	Nucleoside diphosphate kinase A OS=Homo sapiens OX=9606 GN=NME1 PE=1 SV=1 - [NDKA_HUMAN]	NO	NO	3	3	1	0	2.6	2.2	0.888889	0	0.8	2	3	5	2	3	0	4	4	4	3	2	3	3	3	2	0	3	2	3	3	152	17.1377	6.18896
P22392-2	NME2	Isoform 3 of Nucleoside diphosphate kinase B OS=Homo sapiens OX=9606 GN=NME2 - [NDKB_HUMAN]	NO	NO	2.4	2.2	0.941176	0	1.6	2.6	1.38462	0.03	1.125	2	2	4	2	2	0	3	3	3	2	0	2	2	2	2	0	4	3	3	3	267	30.1176	8.92432
Q13232	NME3	Nucleoside diphosphate kinase 3 OS=Homo sapiens OX=9606 GN=NME3 PE=1 SV=2 - [NDK3_HUMAN]	NO	NO	0	0.8	1.8	0.38	0	0.4	1.4	0.19	0.777778	0	0	0	0	0	0	0	2	2	0	0	0	0	0	0	0	0	0	2	0	169	19.0029	7.84033
P30419-2	NMT1	Isoform Short of Glycylpeptide N-tetradecanoyltransferase 1 OS=Homo sapiens OX=9606 GN=NMT1 - [NMT1_HUMAN]	NO	NO	0	0	1	#N/A	0	0.4	1.4	0.19	1.4	0	0	0	0	0	0	0	0	0	0	0	0	0	0	0	2	0	0	0	0	416	48.1098	8.11865
Q13423	NNT	NAD(P) transhydrogenase, mitochondrial OS=Homo sapiens OX=9606 GN=NNT PE=1 SV=3 - [NNTM_HUMAN]	NO	NO	8	12.6	1.51111	0.02	7.4	16.6	2.09524	0.22	1.29412	8	7	15	5	5	14	10	21	7	11	6	9	8	6	8	3	22	16	22	20	1086	113.823	8.08936
P69849	NOMO3	Nodal modulator 3 OS=Homo sapiens OX=9606 GN=NOMO3 PE=1 SV=2 - [NOMO3_HUMAN]	NO	NO	0	0.4	1.4	0.19	0	1.4	2.4	0.58	1.71429	0	0	0	0	0	0	0	2	0	0	0	0	0	0	0	0	2	3	0	2	1222	134.049	5.66846
Q15233	NONO	Non-POU domain-containing octamer-binding protein OS=Homo sapiens OX=9606 GN=NONO PE=1 SV=4 - [NONO_HUMAN]	NO	NO	1.2	6	3.18182	0.6	1.8	6	2.5	0.2	1	0	3	3	0	0	11	2	10	4	3	0	2	5	0	2	3	3	17	3	4	471	54.1973	8.95361
Q86U38	NOP9	Nucleolar protein 9 OS=Homo sapiens OX=9606 GN=NOP9 PE=1 SV=1 - [NOP9_HUMAN]	NO	NO	0	0.6	1.6	0.2	0	0.6	1.6	0.2	1	0	0	0	0	0	3	0	0	0	0	0	0	0	0	0	0	0	3	0	0	636	69.3945	7.28369
P51513-5	NOVA1	Isoform 3 of RNA-binding protein Nova-1 OS=Homo sapiens OX=9606 GN=NOVA1 - [NOVA1_HUMAN]	NO	NO	0	2.4	3.4	0.4	0	1.4	2.4	0.4	0.705882	0	0	0	0	0	7	0	5	0	0	0	0	0	0	0	0	0	4	0	3	483	49.2227	8.52881
Q9UNW9	NOVA2	RNA-binding protein Nova-2 OS=Homo sapiens OX=9606 GN=NOVA2 PE=1 SV=1 - [NOVA2_HUMAN]	NO	NO	0	3.8	4.8	0.59	0	4.2	5.2	0.78	1.08333	0	0	0	0	0	9	0	8	2	0	0	0	0	0	0	2	2	11	0	6	492	48.9786	8.1626
P55786	NPEPPS	Puromycin-sensitive aminopeptidase OS=Homo sapiens OX=9606 GN=NPEPPS PE=1 SV=2 - [PSA_HUMAN]	NO	NO	0.4	3	2.85714	0.55	1.6	6.2	2.76923	0.4	1.8	0	0	2	0	0	3	0	5	0	7	0	2	2	4	0	0	0	13	14	4	919	103.211	5.71924
Q8TAT6	NPLOC4	Nuclear protein localization protein 4 homolog OS=Homo sapiens OX=9606 GN=NPLOC4 PE=1 SV=3 - [NPL4_HUMAN]	NO	NO	0	0.4	1.4	0.19	0	1.6	2.6	0.4	1.85714	0	0	0	0	0	0	0	2	0	0	0	0	0	0	0	0	0	5	3	0	608	68.0769	6.37939
P06748-2	NPM1	Isoform 2 of Nucleophosmin OS=Homo sapiens OX=9606 GN=NPM1 - [NPM_HUMAN]	NO	NO	2	7.8	2.93333	0.54	0.6	6.2	4.5	0.6	0.818182	2	3	3	2	0	13	2	14	6	4	0	0	3	0	0	3	8	16	0	4	265	29.4462	4.61475
Q9Y639-5	NPTN	Isoform 5 of Neuroplastin OS=Homo sapiens OX=9606 GN=NPTN - [NPTN_HUMAN]	NO	NO	4.8	8.2	1.58621	0.02	4	8	1.8	0.13	0.978261	6	4	7	2	5	8	6	11	7	9	4	4	6	2	4	2	9	9	7	13	394	43.9034	8.52881
Q15818	NPTX1	Neuronal pentraxin-1 OS=Homo sapiens OX=9606 GN=NPTX1 PE=1 SV=2 - [NPTX1_HUMAN]	NO	NO	0.4	1.6	1.85714	0.44	0.4	2.8	2.71429	0.45	1.46154	0	0	2	0	0	2	0	4	0	2	0	0	2	0	0	0	0	7	2	5	432	47.0928	6.55127
O95502	NPTXR	Neuronal pentraxin receptor OS=Homo sapiens OX=9606 GN=NPTXR PE=3 SV=2 - [NPTXR_HUMAN]	NO	NO	0	0	1	#N/A	0	0.4	1.4	0.19	1.4	0	0	0	0	0	0	0	0	0	0	0	0	0	0	0	0	0	2	0	0	500	52.8132	6.21436
P15559-3	NQO1	Isoform 3 of NAD(P)H dehydrogenase [quinone] 1 OS=Homo sapiens OX=9606 GN=NQO1 - [NQO1_HUMAN]	NO	NO	0	0	1	#N/A	0	0.8	1.8	0.2	1.8	0	0	0	0	0	0	0	0	0	0	0	0	0	0	0	0	0	4	0	0	236	26.3487	8.74854
P01111	NRAS	GTPase NRas OS=Homo sapiens OX=9606 GN=NRAS PE=1 SV=1 - [RASN_HUMAN]	NO	NO	1.4	2.6	1.5	0.13	2.4	2.4	1	0	0.944444	3	2	0	2	0	3	3	3	2	2	2	3	2	2	3	0	4	2	3	3	189	21.2155	5.17334
Q9UHY1	NRBP1	Nuclear receptor-binding protein OS=Homo sapiens OX=9606 GN=NRBP1 PE=1 SV=1 - [NRBP_HUMAN]	NO	NO	0	0	1	#N/A	0	0	1	#N/A	1	0	0	0	0	0	0	0	0	0	0	0	0	0	0	0	0	0	0	0	0	535	59.8071	5.08447
Q92823-2	NRCAM	Isoform 2 of Neuronal cell adhesion molecule OS=Homo sapiens OX=9606 GN=NRCAM - [NRCAM_HUMAN]	NO	NO	0.4	3	2.85714	0.52	0	3	4	0.78	1	0	0	2	0	0	0	0	7	2	6	0	0	0	0	0	0	2	6	5	2	1236	136.528	5.97314
Q16656-2	NRF1	Isoform Short of Nuclear respiratory factor 1 OS=Homo sapiens OX=9606 GN=NRF1 - [NRF1_HUMAN]	NO	NO	0	0.4	1.4	0.19	0	0	1	#N/A	0.714286	0	0	0	0	0	2	0	0	0	0	0	0	0	0	0	0	0	0	0	0	437	46.1281	4.90674
Q92686	NRGN	Neurogranin OS=Homo sapiens OX=9606 GN=NRGN PE=1 SV=1 - [NEUG_HUMAN]	NO	NO	0	0	1	#N/A	0	0.4	1.4	0.19	1.4	0	0	0	0	0	0	0	0	0	0	0	0	0	0	0	0	0	0	0	2	78	7.61366	7.86963
Q9Y4C0-4	NRXN3	Isoform 4a of Neurexin-3 OS=Homo sapiens OX=9606 GN=NRXN3 - [NRX3A_HUMAN]	NO	NO	0	0.4	1.4	0.19	0	1	2	0.39	1.42857	0	0	0	0	0	0	0	0	2	0	0	0	0	0	0	0	0	0	3	2	1392	153.787	6.02393
P46459	NSF	Vesicle-fusing ATPase OS=Homo sapiens OX=9606 GN=NSF PE=1 SV=3 - [NSF_HUMAN]	NO	YES	25.8	40	1.52985	0	25	41.4	1.63077	0	1.03415	26	26	28	24	25	43	31	52	32	42	24	32	26	24	19	27	52	45	44	39	744	82.5421	6.94678
Q9UNZ2	NSFL1C	NSFL1 cofactor p47 OS=Homo sapiens OX=9606 GN=NSFL1C PE=1 SV=2 - [NSF1C_HUMAN]	NO	NO	0.4	2.2	2.28571	0.38	0.4	3.4	3.14286	0.5	1.375	0	0	2	0	0	0	0	7	0	4	0	0	2	0	0	0	0	9	5	3	370	40.5483	5.09717
Q08J23-2	NSUN2	Isoform 2 of RNA cytosine C(5)-methyltransferase NSUN2 OS=Homo sapiens OX=9606 GN=NSUN2 - [NSUN2_HUMAN]	NO	NO	0	1.8	2.8	0.59	0	1	2	0.2	0.714286	0	0	0	0	0	4	0	3	2	0	0	0	0	0	0	0	0	5	0	0	732	82.3407	7.00537
Q86UY8-2	NT5DC3	Isoform 2 of 5'-nucleotidase domain-containing protein 3 OS=Homo sapiens OX=9606 GN=NT5DC3 - [NT5D3_HUMAN]	NO	NO	0	0	1	#N/A	0	0.4	1.4	0.19	1.4	0	0	0	0	0	0	0	0	0	0	0	0	0	0	0	0	0	0	2	0	464	54.6297	7.10791
Q9P121-3	NTM	Isoform 3 of Neurotrimin OS=Homo sapiens OX=9606 GN=NTM - [NTRI_HUMAN]	NO	NO	0.4	2.6	2.57143	0.65	0.4	1.8	2	0.28	0.777778	0	0	2	0	0	3	0	5	2	3	0	2	0	0	0	0	0	0	2	7	316	34.9628	6.96143
Q9BSD7	NTPCR	Cancer-related nucleoside-triphosphatase OS=Homo sapiens OX=9606 GN=NTPCR PE=1 SV=1 - [NTPCR_HUMAN]	NO	NO	0	0.4	1.4	0.19	0	0.6	1.6	0.2	1.14286	0	0	0	0	0	0	0	2	0	0	0	0	0	0	0	0	0	3	0	0	190	20.7001	9.53955
Q16288-5	NTRK3	Isoform 5 of NT-3 growth factor receptor OS=Homo sapiens OX=9606 GN=NTRK3 - [NTRK3_HUMAN]	NO	NO	0	0	1	#N/A	0	0	1	#N/A	1	0	0	0	0	0	0	0	0	0	0	0	0	0	0	0	0	0	0	0	0	817	91.7745	6.81494
Q02818	NUCB1	Nucleobindin-1 OS=Homo sapiens OX=9606 GN=NUCB1 PE=1 SV=4 - [NUCB1_HUMAN]	NO	NO	0	1	2	0.39	0.4	1.8	2	0.31	1.4	0	0	0	0	0	2	0	3	0	0	0	0	0	0	2	0	6	3	0	0	461	53.8463	5.24951
Q9Y266	NUDC	Nuclear migration protein nudC OS=Homo sapiens OX=9606 GN=NUDC PE=1 SV=1 - [NUDC_HUMAN]	NO	NO	1.4	2.4	1.41667	0.2	1	1.6	1.3	0.03	0.764706	0	2	0	3	2	0	2	5	2	3	0	2	3	0	0	0	0	3	3	2	331	38.2191	5.37646
Q96RS6-3	NUDCD1	Isoform 3 of NudC domain-containing protein 1 OS=Homo sapiens OX=9606 GN=NUDCD1 - [NUDC1_HUMAN]	NO	NO	0	0.4	1.4	0.19	0	0	1	#N/A	0.714286	0	0	0	0	0	0	0	2	0	0	0	0	0	0	0	0	0	0	0	0	496	56.5783	5.10986
Q8WVJ2	NUDCD2	NudC domain-containing protein 2 OS=Homo sapiens OX=9606 GN=NUDCD2 PE=1 SV=1 - [NUDC2_HUMAN]	NO	NO	0	0	1	#N/A	0	0.4	1.4	0.19	1.4	0	0	0	0	0	0	0	0	0	0	0	0	0	0	0	0	0	2	0	0	157	17.6647	5.07178
Q8IVD9	NUDCD3	NudC domain-containing protein 3 OS=Homo sapiens OX=9606 GN=NUDCD3 PE=1 SV=3 - [NUDC3_HUMAN]	NO	NO	0	0	1	#N/A	0	1.6	2.6	0.59	2.6	0	0	0	0	0	0	0	0	0	0	0	0	0	0	0	0	2	3	3	0	361	40.7967	5.24951
Q8NFP7	NUDT10	Diphosphoinositol polyphosphate phosphohydrolase 3-alpha OS=Homo sapiens OX=9606 GN=NUDT10 PE=1 SV=1 - [NUD10_HUMAN]	NO	NO	0.4	1	1.42857	0.29	0.4	1.6	1.85714	0.33	1.3	0	0	2	0	0	0	2	0	0	3	0	2	0	0	0	0	2	3	3	0	164	18.4882	5.68115
Q9BRJ7	NUDT16L1	Tudor-interacting repair regulator protein OS=Homo sapiens OX=9606 GN=NUDT16L1 PE=1 SV=1 - [TIRR_HUMAN]	NO	NO	0	0.8	1.8	0.2	0	0.6	1.6	0.2	0.888889	0	0	0	0	0	4	0	0	0	0	0	0	0	0	0	0	0	3	0	0	211	23.3232	8.90967
P50583	NUDT2	Bis(5'-nucleosyl)-tetraphosphatase [asymmetrical] OS=Homo sapiens OX=9606 GN=NUDT2 PE=1 SV=3 - [AP4A_HUMAN]	NO	NO	0	0	1	#N/A	0	0.4	1.4	0.19	1.4	0	0	0	0	0	0	0	0	0	0	0	0	0	0	0	0	0	2	0	0	147	16.8186	5.35107
O43809	NUDT21	Cleavage and polyadenylation specificity factor subunit 5 OS=Homo sapiens OX=9606 GN=NUDT21 PE=1 SV=1 - [CPSF5_HUMAN]	NO	NO	0	1.2	2.2	0.4	0	0	1	#N/A	0.454545	0	0	0	0	0	3	0	3	0	0	0	0	0	0	0	0	0	0	0	0	227	26.2107	8.82178
O95989	NUDT3	Diphosphoinositol polyphosphate phosphohydrolase 1 OS=Homo sapiens OX=9606 GN=NUDT3 PE=1 SV=1 - [NUDT3_HUMAN]	NO	NO	0	0	1	#N/A	0	0.4	1.4	0.19	1.4	0	0	0	0	0	0	0	0	0	0	0	0	0	0	0	0	0	0	2	0	172	19.4587	6.34131
Q9NZJ9	NUDT4	Diphosphoinositol polyphosphate phosphohydrolase 2 OS=Homo sapiens OX=9606 GN=NUDT4 PE=1 SV=2 - [NUDT4_HUMAN]	NO	NO	0.4	1.6	1.85714	0.44	0.4	2.6	2.57143	0.48	1.38462	0	0	2	0	0	0	2	2	0	4	0	2	0	0	0	0	0	5	5	3	180	20.2932	6.354
Q9Y6R0	NUMBL	Numb-like protein OS=Homo sapiens OX=9606 GN=NUMBL PE=1 SV=1 - [NUMBL_HUMAN]	NO	NO	0	0.6	1.6	0.2	0.8	0	0.555556	#N/A	0.625	0	0	0	0	0	3	0	0	0	0	0	2	0	0	2	0	0	0	0	0	609	64.8508	8.85107
P57740-2	NUP107	Isoform 2 of Nuclear pore complex protein Nup107 OS=Homo sapiens OX=9606 GN=NUP107 - [NU107_HUMAN]	NO	NO	0	0.4	1.4	0.19	0	0.6	1.6	0.2	1.14286	0	0	0	0	0	2	0	0	0	0	0	0	0	0	0	0	0	3	0	0	896	103.109	5.32568
Q8WUM0	NUP133	Nuclear pore complex protein Nup133 OS=Homo sapiens OX=9606 GN=NUP133 PE=1 SV=2 - [NU133_HUMAN]	NO	NO	0	0.8	1.8	0.38	0	0.8	1.8	0.2	1	0	0	0	0	0	2	0	2	0	0	0	0	0	0	0	0	0	4	0	0	1156	128.898	5.09717
O75694-2	NUP155	Isoform 2 of Nuclear pore complex protein Nup155 OS=Homo sapiens OX=9606 GN=NUP155 - [NU155_HUMAN]	NO	NO	0	1	2	0.2	0	0.6	1.6	0.2	0.8	0	0	0	0	0	5	0	0	0	0	0	0	0	0	0	0	0	3	0	0	1332	148.921	6.34131
Q12769	NUP160	Nuclear pore complex protein Nup160 OS=Homo sapiens OX=9606 GN=NUP160 PE=1 SV=3 - [NU160_HUMAN]	NO	NO	0	0	1	#N/A	0	0.6	1.6	0.2	1.6	0	0	0	0	0	0	0	0	0	0	0	0	0	0	0	0	0	3	0	0	1436	162.017	5.50342
Q92621	NUP205	Nuclear pore complex protein Nup205 OS=Homo sapiens OX=9606 GN=NUP205 PE=1 SV=3 - [NU205_HUMAN]	NO	NO	0	1.4	2.4	0.4	0	1	2	0.2	0.833333	0	0	0	0	0	4	0	3	0	0	0	0	0	0	0	0	0	5	0	0	2012	227.776	6.18896
Q8TEM1	NUP210	Nuclear pore membrane glycoprotein 210 OS=Homo sapiens OX=9606 GN=NUP210 PE=1 SV=3 - [PO210_HUMAN]	NO	NO	0	3.4	4.4	0.59	0	1.4	2.4	0.2	0.545455	0	0	0	0	0	11	0	2	4	0	0	0	0	0	0	0	0	7	0	0	1887	204.983	6.81494
Q8NFH5-2	NUP35	Isoform 2 of Nucleoporin NUP35 OS=Homo sapiens OX=9606 GN=NUP35 - [NUP35_HUMAN]	NO	NO	0	0.8	1.8	0.38	0	0	1	#N/A	0.555556	0	0	0	0	0	2	0	2	0	0	0	0	0	0	0	0	0	0	0	0	309	33.0987	9.36377
Q8N1F7	NUP93	Nuclear pore complex protein Nup93 OS=Homo sapiens OX=9606 GN=NUP93 PE=1 SV=2 - [NUP93_HUMAN]	NO	NO	0	3.6	4.6	0.59	0	2	3	0.39	0.652174	0	0	0	0	0	11	0	5	2	0	0	0	0	0	0	0	0	8	2	0	819	93.4296	5.71924
P52948-6	NUP98	Isoform 6 of Nuclear pore complex protein Nup98-Nup96 OS=Homo sapiens OX=9606 GN=NUP98 - [NUP98_HUMAN]	NO	NO	0	0.4	1.4	0.19	0	1	2	0.2	1.42857	0	0	0	0	0	2	0	0	0	0	0	0	0	0	0	0	0	5	0	0	1714	186.153	6.29053
P04181	OAT	Ornithine aminotransferase, mitochondrial OS=Homo sapiens OX=9606 GN=OAT PE=1 SV=1 - [OAT_HUMAN]	NO	NO	0	0	1	#N/A	0	1.4	2.4	0.58	2.4	0	0	0	0	0	0	0	0	0	0	0	0	0	0	0	0	0	2	2	3	439	48.5042	7.03467
Q9NX40	OCIAD1	OCIA domain-containing protein 1 OS=Homo sapiens OX=9606 GN=OCIAD1 PE=1 SV=1 - [OCAD1_HUMAN]	NO	NO	0	0.6	1.6	0.2	0	2.2	3.2	0.79	2	0	0	0	0	0	0	0	0	0	3	0	0	0	0	0	0	3	3	3	2	245	27.6088	7.48877
O60502-3	OGA	Isoform 3 of Protein O-GlcNAcase OS=Homo sapiens OX=9606 GN=OGA - [OGA_HUMAN]	NO	NO	0	0.4	1.4	0.19	0	0.4	1.4	0.19	1	0	0	0	0	0	0	0	2	0	0	0	0	0	0	0	0	0	2	0	0	677	76.1444	4.84326
Q02218-2	OGDH	Isoform 2 of 2-oxoglutarate dehydrogenase complex component E1 OS=Homo sapiens OX=9606 GN=OGDH - [ODO1_HUMAN]	NO	NO	3.6	9.8	2.34783	0.35	3.2	11.8	3.04762	0.44	1.18519	2	2	9	3	2	8	10	13	7	11	4	8	0	2	2	4	16	9	14	16	1019	115.44	7.02002
Q9ULD0	OGDHL	2-oxoglutarate dehydrogenase-like, mitochondrial OS=Homo sapiens OX=9606 GN=OGDHL PE=1 SV=3 - [OGDHL_HUMAN]	NO	NO	3.6	9.4	2.26087	0.33	2.8	9.4	2.73684	0.43	1	3	0	8	3	4	9	8	13	6	11	4	6	0	2	2	5	10	4	13	15	1010	114.409	6.65381
Q9NTK5	OLA1	Obg-like ATPase 1 OS=Homo sapiens OX=9606 GN=OLA1 PE=1 SV=2 - [OLA1_HUMAN]	NO	NO	0.4	2.2	2.28571	0.52	1	3.2	2.1	0.29	1.3125	0	2	0	0	0	0	3	5	0	3	0	3	2	0	0	0	0	11	5	0	396	44.7153	7.81104
Q99784	OLFM1	Noelin OS=Homo sapiens OX=9606 GN=OLFM1 PE=1 SV=4 - [NOE1_HUMAN]	NO	NO	0	0	1	#N/A	0	0	1	#N/A	1	0	0	0	0	0	0	0	0	0	0	0	0	0	0	0	0	0	0	0	0	485	55.3075	6.94678
Q9NRN5	OLFML3	Olfactomedin-like protein 3 OS=Homo sapiens OX=9606 GN=OLFML3 PE=2 SV=1 - [OLFL3_HUMAN]	NO	NO	0.6	0.6	1	0.14	0	0.8	1.8	0.2	1.125	0	0	0	0	3	0	0	0	0	3	0	0	0	0	0	0	4	0	0	0	406	45.9813	6.56592
P23515	OMG	Oligodendrocyte-myelin glycoprotein OS=Homo sapiens OX=9606 GN=OMG PE=1 SV=2 - [OMGP_HUMAN]	NO	NO	0.4	1.2	1.57143	0.31	0	0.8	1.8	0.38	0.818182	0	0	2	0	0	0	0	4	0	2	0	0	0	0	0	0	2	0	0	2	440	49.5762	7.94287
O60313	OPA1	Dynamin-like 120 kDa protein, mitochondrial OS=Homo sapiens OX=9606 GN=OPA1 PE=1 SV=3 - [OPA1_HUMAN]	NO	NO	5	13.6	2.43333	0.35	4.6	15	2.85714	0.73	1.09589	7	4	11	3	0	17	14	17	7	13	5	7	5	2	4	4	19	18	18	16	960	111.561	7.86963
Q96PE5-3	OPALIN	Isoform 3 of Opalin OS=Homo sapiens OX=9606 GN=OPALIN - [OPALI_HUMAN]	NO	NO	0.4	0.6	1.14286	0.16	0	0.8	1.8	0.38	1.125	0	0	2	0	0	0	0	3	0	0	0	0	0	0	0	0	0	0	2	2	118	13.3358	6.17627
Q14982-2	OPCML	Isoform 2 of Opioid-binding protein/cell adhesion molecule OS=Homo sapiens OX=9606 GN=OPCML - [OPCM_HUMAN]	NO	NO	1	5	3	0.71	1	5	3	0.45	1	0	0	5	0	0	5	4	9	2	5	0	0	3	0	2	0	5	3	6	11	338	37.2438	6.40479
Q96CV9	OPTN	Optineurin OS=Homo sapiens OX=9606 GN=OPTN PE=1 SV=3 - [OPTN_HUMAN]	NO	NO	0	1.8	2.8	0.58	0	4	5	0.79	1.78571	0	0	0	0	0	0	0	5	2	2	0	0	0	0	0	0	5	7	2	6	577	65.8812	5.17334
Q9BXW6-2	OSBPL1A	Isoform A of Oxysterol-binding protein-related protein 1 OS=Homo sapiens OX=9606 GN=OSBPL1A - [OSBL1_HUMAN]	NO	NO	0	0	1	#N/A	0	0.4	1.4	0.19	1.4	0	0	0	0	0	0	0	0	0	0	0	0	0	0	0	0	0	0	2	0	437	50.2209	6.66846
Q9BZF1-3	OSBPL8	Isoform 3 of Oxysterol-binding protein-related protein 8 OS=Homo sapiens OX=9606 GN=OSBPL8 - [OSBL8_HUMAN]	NO	NO	0	0.4	1.4	0.19	0	0	1	#N/A	0.714286	0	0	0	0	0	2	0	0	0	0	0	0	0	0	0	0	0	0	0	0	847	96.8952	7.54736
Q92882	OSTF1	Osteoclast-stimulating factor 1 OS=Homo sapiens OX=9606 GN=OSTF1 PE=1 SV=2 - [OSTF1_HUMAN]	NO	NO	0.6	1.6	1.625	0.4	1.8	1.2	0.785714	0.06	0.846154	0	0	3	0	0	2	0	3	3	0	0	2	3	2	2	0	0	6	0	0	214	23.7719	5.68115
Q96FW1	OTUB1	Ubiquitin thioesterase OTUB1 OS=Homo sapiens OX=9606 GN=OTUB1 PE=1 SV=2 - [OTUB1_HUMAN]	NO	NO	4.6	9	1.78571	0.14	6.2	9.6	1.47222	0	1.06	4	2	8	3	6	9	7	13	7	9	6	7	9	6	3	8	11	12	8	9	271	31.2644	4.94482
Q9NUU6	OTULINL	Inactive ubiquitin thioesterase OTULINL OS=Homo sapiens OX=9606 GN=OTULINL PE=1 SV=1 - [OTULL_HUMAN]	NO	NO	0.4	0	0.714286	#N/A	0	0	1	#N/A	1	2	0	0	0	0	0	0	0	0	0	0	0	0	0	0	0	0	0	0	0	356	42.1686	9.29053
P55809	OXCT1	Succinyl-CoA:3-ketoacid coenzyme A transferase 1, mitochondrial OS=Homo sapiens OX=9606 GN=OXCT1 PE=1 SV=1 - [SCOT1_HUMAN]	NO	YES	3.6	8	1.95652	0.26	4	10.6	2.32	0.34	1.28889	2	2	8	2	4	7	6	13	4	10	3	7	3	3	4	2	16	11	12	12	520	56.1219	7.45947
Q8N573-8	OXR1	Isoform 8 of Oxidation resistance protein 1 OS=Homo sapiens OX=9606 GN=OXR1 - [OXR1_HUMAN]	NO	NO	1.8	2.6	1.28571	0.06	2.8	4.6	1.47368	0.05	1.55556	3	3	0	0	3	3	2	4	2	2	3	5	0	2	4	2	0	5	10	6	873	97.8554	5.42725
O95747	OXSR1	Serine/threonine-protein kinase OSR1 OS=Homo sapiens OX=9606 GN=OXSR1 PE=1 SV=1 - [OXSR1_HUMAN]	NO	NO	0	0.8	1.8	0.2	0	0	1	#N/A	0.555556	0	0	0	0	0	0	0	4	0	0	0	0	0	0	0	0	0	0	0	0	527	57.9861	6.43018
Q99572	P2RX7	P2X purinoceptor 7 OS=Homo sapiens OX=9606 GN=P2RX7 PE=1 SV=4 - [P2RX7_HUMAN]	NO	NO	1	0	0.5	#N/A	1	0	0.5	#N/A	1	2	0	3	0	0	0	0	0	0	0	0	0	5	0	0	0	0	0	0	0	595	68.5401	8.19189
Q9H244	P2RY12	P2Y purinoceptor 12 OS=Homo sapiens OX=9606 GN=P2RY12 PE=1 SV=1 - [P2Y12_HUMAN]	NO	NO	3.2	0.8	0.428571	0	3.6	2	0.652174	0	1.66667	5	3	2	3	3	2	0	0	2	0	5	4	5	2	2	0	5	3	2	0	342	39.4129	9.5249
P07237	P4HB	Protein disulfide-isomerase OS=Homo sapiens OX=9606 GN=P4HB PE=1 SV=3 - [PDIA1_HUMAN]	NO	YES	7	12.4	1.675	0.01	7.6	11.4	1.44186	0	0.925373	4	7	12	6	6	11	12	16	11	12	4	9	10	7	8	8	12	18	10	9	508	57.0807	4.86865
Q9UQ80	PA2G4	Proliferation-associated protein 2G4 OS=Homo sapiens OX=9606 GN=PA2G4 PE=1 SV=3 - [PA2G4_HUMAN]	NO	NO	0	1.2	2.2	0.39	0	1.2	2.2	0.39	1	0	0	0	0	0	0	0	4	0	2	0	0	0	0	0	0	0	4	2	0	394	43.7592	6.55127
P11940-2	PABPC1	Isoform 2 of Polyadenylate-binding protein 1 OS=Homo sapiens OX=9606 GN=PABPC1 - [PABP1_HUMAN]	NO	NO	1.8	1.4	0.857143	0.08	0.8	1.8	1.55556	0.2	1.16667	0	2	5	2	0	2	0	5	0	0	0	0	4	0	0	0	0	6	0	3	547	61.142	9.0708
Q13310-2	PABPC4	Isoform 2 of Polyadenylate-binding protein 4 OS=Homo sapiens OX=9606 GN=PABPC4 - [PABP4_HUMAN]	NO	NO	0.4	0.6	1.14286	0.16	0	0.8	1.8	0.38	1.125	0	2	0	0	0	0	0	3	0	0	0	0	0	0	0	0	0	2	0	2	631	69.5348	9.5249
Q86U42-2	PABPN1	Isoform 2 of Polyadenylate-binding protein 2 OS=Homo sapiens OX=9606 GN=PABPN1 - [PABP2_HUMAN]	NO	NO	0	0.4	1.4	0.19	0	0.6	1.6	0.2	1.14286	0	0	0	0	0	2	0	0	0	0	0	0	0	0	0	0	0	3	0	0	296	31.4774	4.95752
Q6VY07	PACS1	Phosphofurin acidic cluster sorting protein 1 OS=Homo sapiens OX=9606 GN=PACS1 PE=1 SV=2 - [PACS1_HUMAN]	NO	NO	0	0.6	1.6	0.2	0.4	2	2.14286	0.41	1.875	0	0	0	0	0	3	0	0	0	0	0	2	0	0	0	0	2	4	2	2	963	104.833	7.73779
Q9BY11	PACSIN1	Protein kinase C and casein kinase substrate in neurons protein 1 OS=Homo sapiens OX=9606 GN=PACSIN1 PE=1 SV=1 - [PACN1_HUMAN]	NO	NO	3.2	4.6	1.33333	0.04	5.4	5	0.9375	0	1.07143	5	4	0	5	2	4	7	7	2	3	0	4	11	6	6	0	4	8	6	7	444	50.9338	5.23682
Q9Y2J8	PADI2	Protein-arginine deiminase type-2 OS=Homo sapiens OX=9606 GN=PADI2 PE=1 SV=2 - [PADI2_HUMAN]	NO	NO	6	5.6	0.942857	0	6.2	7.6	1.19444	0	1.30303	7	4	5	4	10	5	5	7	7	4	5	10	5	7	4	6	12	8	8	4	665	75.5153	5.59229
Q8N7H5-3	PAF1	Isoform 3 of RNA polymerase II-associated factor 1 homolog OS=Homo sapiens OX=9606 GN=PAF1 - [PAF1_HUMAN]	NO	NO	0	0.6	1.6	0.2	0	0	1	#N/A	0.625	0	0	0	0	0	3	0	0	0	0	0	0	0	0	0	0	0	0	0	0	485	55.4377	5.36377
P43034	PAFAH1B1	Platelet-activating factor acetylhydrolase IB subunit beta OS=Homo sapiens OX=9606 GN=PAFAH1B1 PE=1 SV=2 - [LIS1_HUMAN]	NO	NO	2.8	4.8	1.52632	0.17	3.6	8	1.95652	0.02	1.55172	2	0	4	3	5	3	4	9	3	5	0	5	6	4	3	0	11	11	10	8	410	46.6082	7.37158
P68402	PAFAH1B2	Platelet-activating factor acetylhydrolase IB subunit alpha2 OS=Homo sapiens OX=9606 GN=PAFAH1B2 PE=1 SV=1 - [PA1B2_HUMAN]	NO	NO	0	0.4	1.4	0.19	0	1	2	0.39	1.42857	0	0	0	0	0	0	0	2	0	0	0	0	0	0	0	0	0	3	2	0	229	25.5531	5.92236
Q15102	PAFAH1B3	Platelet-activating factor acetylhydrolase IB subunit alpha1 OS=Homo sapiens OX=9606 GN=PAFAH1B3 PE=1 SV=1 - [PA1B3_HUMAN]	NO	NO	0.4	2.6	2.57143	0.65	0.8	3.4	2.44444	0.37	1.22222	0	0	0	2	0	3	2	5	0	3	0	2	2	0	0	0	3	7	3	4	231	25.7182	6.84424
P22234	PAICS	Bifunctional phosphoribosylaminoimidazole carboxylase/phosphoribosylaminoimidazole succinocarboxamide synthetase OS=Homo sapiens OX=9606 GN=PAICS PE=1 SV=3 - [PUR6_HUMAN]	NO	NO	0	0	1	#N/A	0	0.6	1.6	0.2	1.6	0	0	0	0	0	0	0	0	0	0	0	0	0	0	0	0	0	0	3	0	425	47.0491	7.2251
Q13153	PAK1	Serine/threonine-protein kinase PAK 1 OS=Homo sapiens OX=9606 GN=PAK1 PE=1 SV=2 - [PAK1_HUMAN]	NO	NO	4.6	4.4	0.964286	0	3.8	2.8	0.791667	0	0.703704	6	7	5	2	3	7	5	4	3	3	7	5	3	0	4	3	3	2	4	2	545	60.6087	5.75732
Q13177	PAK2	Serine/threonine-protein kinase PAK 2 OS=Homo sapiens OX=9606 GN=PAK2 PE=1 SV=3 - [PAK2_HUMAN]	NO	NO	1.4	1	0.833333	0.05	1.2	0.4	0.636364	0	0.7	2	3	2	0	0	3	0	0	0	2	2	2	2	0	0	0	2	0	0	0	524	58.0059	5.96045
O75914-2	PAK3	Isoform 2 of Serine/threonine-protein kinase PAK 3 OS=Homo sapiens OX=9606 GN=PAK3 - [PAK3_HUMAN]	NO	NO	1.2	0.4	0.636364	0.02	0.8	0	0.555556	#N/A	0.714286	2	2	2	0	0	2	0	0	0	0	2	2	0	0	0	0	0	0	0	0	544	60.6548	5.51611
Q9ULE6	PALD1	Paladin OS=Homo sapiens OX=9606 GN=PALD1 PE=1 SV=3 - [PALD_HUMAN]	NO	NO	3.8	1.2	0.458333	0	3.6	0.6	0.347826	0	0.727273	4	4	3	3	5	2	0	0	4	0	0	4	8	4	2	0	3	0	0	0	856	96.6932	6.53662
Q8WX93-7	PALLD	Isoform 7 of Palladin OS=Homo sapiens OX=9606 GN=PALLD - [PALLD_HUMAN]	NO	NO	0	0	1	#N/A	0	0.4	1.4	0.19	1.4	0	0	0	0	0	0	0	0	0	0	0	0	0	0	0	0	0	2	0	0	385	42.9056	8.48486
O75781	PALM	Paralemmin-1 OS=Homo sapiens OX=9606 GN=PALM PE=1 SV=2 - [PALM_HUMAN]	NO	NO	2	4.2	1.73333	0.22	1.8	5.8	2.42857	0.33	1.30769	0	2	4	2	2	3	4	7	3	4	2	3	2	2	0	2	6	5	10	6	387	42.0502	4.99561
Q8IXS6	PALM2	Paralemmin-2 OS=Homo sapiens OX=9606 GN=PALM2 PE=1 SV=3 - [PALM2_HUMAN]	NO	NO	0	0	1	#N/A	0	0	1	#N/A	1	0	0	0	0	0	0	0	0	0	0	0	0	0	0	0	0	0	0	0	0	379	42.1593	5.09717
Q9NVE7	PANK4	4'-phosphopantetheine phosphatase OS=Homo sapiens OX=9606 GN=PANK4 PE=1 SV=1 - [PANK4_HUMAN]	NO	NO	0	0	1	#N/A	0	3	4	0.79	4	0	0	0	0	0	0	0	0	0	0	0	0	0	0	0	0	2	6	4	3	773	85.937	6.27783
Q99497	PARK7	Parkinson disease protein 7 OS=Homo sapiens OX=9606 GN=PARK7 PE=1 SV=2 - [PARK7_HUMAN]	NO	NO	2.8	3	1.05263	0	1.2	2	1.36364	0.11	0.75	2	3	4	2	3	4	4	4	3	0	3	3	0	0	0	0	0	0	4	6	189	19.8785	6.78564
P09874	PARP1	Poly [ADP-ribose] polymerase 1 OS=Homo sapiens OX=9606 GN=PARP1 PE=1 SV=4 - [PARP1_HUMAN]	NO	NO	1.6	15.6	6.38462	0.78	1.6	16.8	6.84615	0.77	1.07229	0	2	6	0	0	25	13	28	10	2	0	3	3	0	2	14	9	47	0	14	1014	113.012	8.88037
Q9NVD7	PARVA	Alpha-parvin OS=Homo sapiens OX=9606 GN=PARVA PE=1 SV=1 - [PARVA_HUMAN]	NO	NO	0	0	1	#N/A	0	0.4	1.4	0.19	1.4	0	0	0	0	0	0	0	0	0	0	0	0	0	0	0	0	0	2	0	0	372	42.2174	5.94775
Q96AQ6-2	PBXIP1	Isoform 2 of Pre-B-cell leukemia transcription factor-interacting protein 1 OS=Homo sapiens OX=9606 GN=PBXIP1 - [PBIP1_HUMAN]	NO	NO	5	4.8	0.966667	0	4	4.4	1.08	0	0.931034	3	3	15	0	4	9	3	9	0	3	8	0	9	3	0	2	0	14	3	3	702	77.6367	5.42725
P11498	PC	Pyruvate carboxylase, mitochondrial OS=Homo sapiens OX=9606 GN=PC PE=1 SV=2 - [PYC_HUMAN]	NO	NO	1	4	2.5	0.58	0.4	6.2	5.14286	0.75	1.44	0	0	5	0	0	3	3	8	0	6	0	0	0	2	0	0	4	7	13	7	1178	129.551	6.84424
Q15365	PCBP1	Poly(rC)-binding protein 1 OS=Homo sapiens OX=9606 GN=PCBP1 PE=1 SV=2 - [PCBP1_HUMAN]	NO	NO	5.2	8	1.45161	0	7.6	9	1.16279	0	1.11111	5	5	6	5	5	9	6	10	7	8	7	8	8	8	7	8	7	13	8	9	356	37.4739	7.09326
Q15366-6	PCBP2	Isoform 6 of Poly(rC)-binding protein 2 OS=Homo sapiens OX=9606 GN=PCBP2 - [PCBP2_HUMAN]	NO	NO	4.8	6.6	1.31034	0	5.4	6.4	1.15625	0	0.973684	6	4	6	4	4	8	5	7	6	7	5	6	5	6	5	6	5	10	5	6	361	38.1264	6.78564
P05165-2	PCCA	Isoform 2 of Propionyl-CoA carboxylase alpha chain, mitochondrial OS=Homo sapiens OX=9606 GN=PCCA - [PCCA_HUMAN]	NO	NO	0.6	0.4	0.875	0.11	0	1.6	2.6	0.4	1.85714	0	0	3	0	0	0	0	0	0	2	0	0	0	0	0	0	0	0	3	5	702	76.9986	7.34229
P05166	PCCB	Propionyl-CoA carboxylase beta chain, mitochondrial OS=Homo sapiens OX=9606 GN=PCCB PE=1 SV=3 - [PCCB_HUMAN]	NO	NO	0.4	2	2.14286	0.33	0	2.4	3.4	0.6	1.13333	0	0	2	0	0	0	0	8	0	2	0	0	0	0	0	0	0	3	5	4	539	58.1788	7.63525
Q9Y6V0-6	PCLO	Isoform 6 of Protein piccolo OS=Homo sapiens OX=9606 GN=PCLO - [PCLO_HUMAN]	NO	NO	1.2	0.6	0.727273	0.07	0.8	0	0.555556	#N/A	0.625	4	0	2	0	0	3	0	0	0	0	2	0	2	0	0	0	0	0	0	0	4935	537.556	6.31592
P22061	PCMT1	Protein-L-isoaspartate(D-aspartate) O-methyltransferase OS=Homo sapiens OX=9606 GN=PCMT1 PE=1 SV=4 - [PIMT_HUMAN]	NO	NO	4.2	6.8	1.5	0.01	5.6	5.2	0.939394	0	0.794872	7	2	6	4	2	9	7	7	6	5	4	10	8	4	2	4	7	6	6	3	227	24.6206	7.21045
Q9UHG2	PCSK1N	ProSAAS OS=Homo sapiens OX=9606 GN=PCSK1N PE=1 SV=1 - [PCS1N_HUMAN]	NO	NO	3.2	5.2	1.47619	0.06	2.8	4.4	1.42105	0	0.870968	2	3	5	4	2	5	5	8	5	3	0	6	4	4	0	3	5	4	5	5	260	27.3558	6.62451
Q9UHG3	PCYOX1	Prenylcysteine oxidase 1 OS=Homo sapiens OX=9606 GN=PCYOX1 PE=1 SV=3 - [PCYOX_HUMAN]	NO	NO	0.6	3.8	3	0.53	0.4	2.8	2.71429	0.55	0.791667	0	0	3	0	0	8	0	8	0	3	0	2	0	0	0	0	3	5	3	3	505	56.6037	6.17627
Q8NBM8	PCYOX1L	Prenylcysteine oxidase-like OS=Homo sapiens OX=9606 GN=PCYOX1L PE=1 SV=2 - [PCYXL_HUMAN]	NO	NO	0	0	1	#N/A	0	0	1	#N/A	1	0	0	0	0	0	0	0	0	0	0	0	0	0	0	0	0	0	0	0	0	494	54.6119	7.31299
P49585	PCYT1A	Choline-phosphate cytidylyltransferase A OS=Homo sapiens OX=9606 GN=PCYT1A PE=1 SV=2 - [PCY1A_HUMAN]	NO	NO	0	1.4	2.4	0.4	0	1.2	2.2	0.2	0.916667	0	0	0	0	0	3	0	4	0	0	0	0	0	0	0	0	0	6	0	0	367	41.7048	7.25439
Q99447	PCYT2	Ethanolamine-phosphate cytidylyltransferase OS=Homo sapiens OX=9606 GN=PCYT2 PE=1 SV=1 - [PCY2_HUMAN]	NO	NO	0	0.6	1.6	0.2	0	1.8	2.8	0.59	1.75	0	0	0	0	0	0	0	3	0	0	0	0	0	0	0	0	0	4	2	3	389	43.8079	6.91748
O75340-2	PDCD6	Isoform 2 of Programmed cell death protein 6 OS=Homo sapiens OX=9606 GN=PDCD6 - [PDCD6_HUMAN]	NO	NO	0.6	0.4	0.875	0.11	0	0	1	#N/A	0.714286	0	0	3	0	0	2	0	0	0	0	0	0	0	0	0	0	0	0	0	0	189	21.6507	5.40186
Q8WUM4	PDCD6IP	Programmed cell death 6-interacting protein OS=Homo sapiens OX=9606 GN=PDCD6IP PE=1 SV=1 - [PDC6I_HUMAN]	NO	NO	8	7.2	0.911111	0	10.4	9	0.877193	0	1.21951	9	9	12	6	4	10	5	8	7	6	9	11	14	6	12	5	7	14	13	6	868	95.9631	6.52197
P54750-2	PDE1A	Isoform 2 of Dual specificity calcium/calmodulin-dependent 3',5'-cyclic nucleotide phosphodiesterase 1A OS=Homo sapiens OX=9606 GN=PDE1A - [PDE1A_HUMAN]	NO	NO	0.4	3.2	3	0.57	0	1.2	2.2	0.57	0.52381	2	0	0	0	0	8	0	4	0	4	0	0	0	0	0	0	2	2	2	0	519	59.5544	6.56592
Q14123-2	PDE1C	Isoform PDE1C1 of Dual specificity calcium/calmodulin-dependent 3',5'-cyclic nucleotide phosphodiesterase 1C OS=Homo sapiens OX=9606 GN=PDE1C - [PDE1C_HUMAN]	NO	NO	0	0.6	1.6	0.2	0	0.8	1.8	0.38	1.125	0	0	0	0	0	0	0	3	0	0	0	0	0	0	0	0	0	2	2	0	634	72.1635	6.63916
O00408-2	PDE2A	Isoform PDE2A1 of cGMP-dependent 3',5'-cyclic phosphodiesterase OS=Homo sapiens OX=9606 GN=PDE2A - [PDE2A_HUMAN]	NO	NO	0.4	2.4	2.42857	0.51	0.6	4.4	3.375	0.52	1.58824	0	0	2	0	0	4	0	6	0	2	0	0	3	0	0	0	0	10	5	7	920	103.412	5.38916
Q5VU43-6	PDE4DIP	Isoform 6 of Myomegalin OS=Homo sapiens OX=9606 GN=PDE4DIP - [MYOME_HUMAN]	NO	NO	0	0	1	#N/A	0	0.4	1.4	0.19	1.4	0	0	0	0	0	0	0	0	0	0	0	0	0	0	0	0	0	2	0	0	969	112.216	5.021
P08559-3	PDHA1	Isoform 3 of Pyruvate dehydrogenase E1 component subunit alpha, somatic form, mitochondrial OS=Homo sapiens OX=9606 GN=PDHA1 - [ODPA_HUMAN]	NO	NO	4.8	6.4	1.27586	0.01	2.2	5.8	2.125	0.1	0.918919	7	5	6	3	3	6	6	10	5	5	0	3	5	0	3	2	10	5	6	6	359	40.1621	8.27979
P11177-2	PDHB	Isoform 2 of Pyruvate dehydrogenase E1 component subunit beta, mitochondrial OS=Homo sapiens OX=9606 GN=PDHB - [ODPB_HUMAN]	NO	YES	5.6	10	1.66667	0.01	5.4	10.2	1.75	0.01	1.01818	3	4	9	3	9	12	8	10	8	12	4	9	5	4	5	5	9	12	14	11	341	37.1759	5.89697
O00330-3	PDHX	Isoform 3 of Pyruvate dehydrogenase protein X component, mitochondrial OS=Homo sapiens OX=9606 GN=PDHX - [ODPX_HUMAN]	NO	NO	0.8	1.4	1.33333	0.25	0	2	3	0.59	1.25	2	0	2	0	0	2	0	2	3	0	0	0	0	0	0	0	2	0	3	5	486	51.4282	6.34131
P30101	PDIA3	Protein disulfide-isomerase A3 OS=Homo sapiens OX=9606 GN=PDIA3 PE=1 SV=4 - [PDIA3_HUMAN]	NO	YES	12.8	14.6	1.13043	0	12.4	17.4	1.37313	0	1.17949	12	10	17	9	16	16	10	21	11	15	9	15	14	11	13	12	18	27	15	15	505	56.7468	6.354
Q15084-3	PDIA6	Isoform 3 of Protein disulfide-isomerase A6 OS=Homo sapiens OX=9606 GN=PDIA6 - [PDIA6_HUMAN]	NO	NO	3.4	5	1.36364	0.02	2.8	4	1.31579	0.04	0.833333	4	4	2	4	3	7	0	7	6	5	2	4	4	2	2	0	7	8	2	3	437	47.8081	5.08447
Q15120	PDK3	[Pyruvate dehydrogenase (acetyl-transferring)] kinase isozyme 3, mitochondrial OS=Homo sapiens OX=9606 GN=PDK3 PE=1 SV=1 - [PDK3_HUMAN]	NO	NO	0	0	1	#N/A	0	0.6	1.6	0.2	1.6	0	0	0	0	0	0	0	0	0	0	0	0	0	0	0	0	0	0	0	3	406	46.9091	8.36768
Q96HC4	PDLIM5	PDZ and LIM domain protein 5 OS=Homo sapiens OX=9606 GN=PDLIM5 PE=1 SV=5 - [PDLI5_HUMAN]	NO	NO	0	0	1	#N/A	0.4	0	0.714286	#N/A	1	0	0	0	0	0	0	0	0	0	0	0	0	2	0	0	0	0	0	0	0	596	63.9045	8.20654
Q29RF7	PDS5A	Sister chromatid cohesion protein PDS5 homolog A OS=Homo sapiens OX=9606 GN=PDS5A PE=1 SV=1 - [PDS5A_HUMAN]	NO	NO	0	0.6	1.6	0.2	0	1.2	2.2	0.2	1.375	0	0	0	0	0	3	0	0	0	0	0	0	0	0	0	0	0	6	0	0	1337	150.734	7.91357
Q9NTI5-2	PDS5B	Isoform 2 of Sister chromatid cohesion protein PDS5 homolog B OS=Homo sapiens OX=9606 GN=PDS5B - [PDS5B_HUMAN]	NO	NO	0	2.8	3.8	0.59	0	1.8	2.8	0.2	0.736842	0	0	0	0	0	7	0	5	2	0	0	0	0	0	0	0	0	9	0	0	1391	158.18	8.5874
O00764	PDXK	Pyridoxal kinase OS=Homo sapiens OX=9606 GN=PDXK PE=1 SV=1 - [PDXK_HUMAN]	NO	NO	3.2	7.2	1.95238	0.29	3.6	7.6	1.86957	0.01	1.04878	3	4	5	2	2	9	6	10	5	6	0	7	7	2	2	4	8	12	8	6	312	35.0799	6.12549
Q96GD0	PDXP	Chronophin OS=Homo sapiens OX=9606 GN=PDXP PE=1 SV=2 - [PLPP_HUMAN]	NO	NO	2	0.8	0.6	0	2.4	1.6	0.764706	0	1.44444	3	2	3	0	2	2	0	0	2	0	5	2	2	0	3	0	2	2	2	2	296	31.6783	6.55127
Q5EBL8	PDZD11	PDZ domain-containing protein 11 OS=Homo sapiens OX=9606 GN=PDZD11 PE=1 SV=2 - [PDZ11_HUMAN]	NO	NO	0	0	1	#N/A	0	0.4	1.4	0.19	1.4	0	0	0	0	0	0	0	0	0	0	0	0	0	0	0	0	0	2	0	0	140	16.1213	7.21045
Q15121	PEA15	Astrocytic phosphoprotein PEA-15 OS=Homo sapiens OX=9606 GN=PEA15 PE=1 SV=2 - [PEA15_HUMAN]	NO	NO	2.2	4.6	1.75	0.31	1.2	5	2.72727	0.37	1.07143	4	0	7	0	0	6	0	9	6	2	2	0	2	2	0	0	4	10	6	5	130	15.0308	5.021
P30086	PEBP1	Phosphatidylethanolamine-binding protein 1 OS=Homo sapiens OX=9606 GN=PEBP1 PE=1 SV=3 - [PEBP1_HUMAN]	NO	NO	5.4	7.2	1.28125	0	4.6	6.2	1.28571	0	0.878049	4	6	6	5	6	7	6	6	9	8	3	7	4	4	5	0	11	7	7	6	187	21.0437	7.53271
P16284-3	PECAM1	Isoform Delta13 of Platelet endothelial cell adhesion molecule OS=Homo sapiens OX=9606 GN=PECAM1 - [PECA1_HUMAN]	NO	NO	2.2	1.2	0.6875	0.01	1.8	0	0.357143	#N/A	0.454545	2	0	2	3	4	2	0	0	4	0	0	2	5	0	2	0	0	0	0	0	717	80.1417	7.32764
Q8IZL8	PELP1	Proline-, glutamic acid- and leucine-rich protein 1 OS=Homo sapiens OX=9606 GN=PELP1 PE=1 SV=2 - [PELP1_HUMAN]	NO	NO	0	0.6	1.6	0.2	0	0.4	1.4	0.19	0.875	0	0	0	0	0	3	0	0	0	0	0	0	0	0	0	0	0	2	0	0	1130	119.624	4.33545
P40855	PEX19	Peroxisomal biogenesis factor 19 OS=Homo sapiens OX=9606 GN=PEX19 PE=1 SV=1 - [PEX19_HUMAN]	NO	NO	0	0	1	#N/A	0	0	1	#N/A	1	0	0	0	0	0	0	0	0	0	0	0	0	0	0	0	0	0	0	0	0	299	32.7856	4.33545
Q8IYB4-8	PEX5L	Isoform 8 of PEX5-related protein OS=Homo sapiens OX=9606 GN=PEX5L - [PEX5R_HUMAN]	NO	NO	0	0.4	1.4	0.19	0	0	1	#N/A	0.714286	0	0	0	0	0	0	0	0	0	2	0	0	0	0	0	0	0	0	0	0	434	48.4994	5.31299
Q99471	PFDN5	Prefoldin subunit 5 OS=Homo sapiens OX=9606 GN=PFDN5 PE=1 SV=2 - [PFD5_HUMAN]	NO	NO	0	0	1	#N/A	0.4	0	0.714286	#N/A	1	0	0	0	0	0	0	0	0	0	0	0	2	0	0	0	0	0	0	0	0	154	17.317	6.32861
O60825-2	PFKFB2	Isoform 2 of 6-phosphofructo-2-kinase/fructose-2,6-bisphosphatase 2 OS=Homo sapiens OX=9606 GN=PFKFB2 - [F262_HUMAN]	NO	NO	0	0.4	1.4	0.19	0	0.4	1.4	0.19	1	0	0	0	0	0	0	0	2	0	0	0	0	0	0	0	0	0	2	0	0	471	54.3717	7.56201
P17858	PFKL	ATP-dependent 6-phosphofructokinase, liver type OS=Homo sapiens OX=9606 GN=PFKL PE=1 SV=6 - [PFKAL_HUMAN]	NO	NO	7.4	12	1.54762	0	5	15	2.66667	0.38	1.23077	5	9	9	7	7	15	10	14	11	10	3	5	9	3	5	8	18	22	15	12	780	84.9642	7.50342
P08237	PFKM	ATP-dependent 6-phosphofructokinase, muscle type OS=Homo sapiens OX=9606 GN=PFKM PE=1 SV=2 - [PFKAM_HUMAN]	NO	NO	7.8	15.6	1.88636	0.16	9	18.4	1.94	0.2	1.16867	5	8	15	4	7	25	11	19	13	10	9	10	8	8	10	10	16	30	16	20	780	85.1284	7.98682
Q01813	PFKP	ATP-dependent 6-phosphofructokinase, platelet type OS=Homo sapiens OX=9606 GN=PFKP PE=1 SV=2 - [PFKAP_HUMAN]	NO	YES	7.8	23.2	2.75	0.37	8.2	27.6	3.1087	0.18	1.18182	3	9	16	5	6	23	24	28	23	18	9	16	6	3	7	20	32	29	29	28	784	85.5415	7.54736
P07737	PFN1	Profilin-1 OS=Homo sapiens OX=9606 GN=PFN1 PE=1 SV=2 - [PROF1_HUMAN]	NO	NO	2.8	2.6	0.947368	0	3.4	3.4	1	0	1.22222	2	4	4	2	2	3	0	4	4	2	0	2	7	5	3	0	3	8	6	0	140	15.0446	8.26514
P35080-2	PFN2	Isoform IIb of Profilin-2 OS=Homo sapiens OX=9606 GN=PFN2 - [PROF2_HUMAN]	NO	NO	1	3.8	2.4	0.57	2.4	5.6	1.94118	0.29	1.375	0	0	3	0	2	5	3	6	2	3	2	2	3	3	2	0	6	10	7	5	140	15.0784	6.1001
P35080	PFN2	Profilin-2 OS=Homo sapiens OX=9606 GN=PFN2 PE=1 SV=3 - [PROF2_HUMAN]	NO	NO	1.2	4	2.27273	0.56	2.8	5	1.57895	0.11	1.2	0	0	2	2	2	5	3	6	3	3	2	3	3	3	3	0	5	8	7	5	140	15.0363	6.99072
P18669	PGAM1	Phosphoglycerate mutase 1 OS=Homo sapiens OX=9606 GN=PGAM1 PE=1 SV=2 - [PGAM1_HUMAN]	NO	YES	10.4	15.6	1.45614	0.01	11.2	19.6	1.68852	0	1.24096	6	10	13	10	13	15	13	25	12	13	10	15	11	10	10	12	17	23	24	22	254	28.7858	7.18115
Q96HS1-2	PGAM5	Isoform 2 of Serine/threonine-protein phosphatase PGAM5, mitochondrial OS=Homo sapiens OX=9606 GN=PGAM5 - [PGAM5_HUMAN]	NO	NO	0	0	1	#N/A	0	0	1	#N/A	1	0	0	0	0	0	0	0	0	0	0	0	0	0	0	0	0	0	0	0	0	255	28.0025	7.25439
P52209-2	PGD	Isoform 2 of 6-phosphogluconate dehydrogenase, decarboxylating OS=Homo sapiens OX=9606 GN=PGD - [6PGD_HUMAN]	NO	NO	0	0.8	1.8	0.38	2	1	0.666667	0	1.11111	0	0	0	0	0	2	0	0	0	2	0	5	0	2	3	0	0	0	3	2	470	51.8393	7.44482
P00558	PGK1	Phosphoglycerate kinase 1 OS=Homo sapiens OX=9606 GN=PGK1 PE=1 SV=3 - [PGK1_HUMAN]	NO	NO	6.6	9	1.31579	0	10.2	14	1.33929	0	1.5	0	4	9	9	11	7	5	11	9	13	2	22	7	13	7	2	17	15	24	12	417	44.5861	8.104
P36871	PGM1	Phosphoglucomutase-1 OS=Homo sapiens OX=9606 GN=PGM1 PE=1 SV=3 - [PGM1_HUMAN]	NO	NO	2.6	1.6	0.722222	0	4	1.4	0.48	0	0.923077	3	5	3	2	0	2	0	0	2	4	4	5	4	0	7	0	2	0	2	3	562	61.4105	6.75635
Q6PCE3	PGM2L1	Glucose 1,6-bisphosphate synthase OS=Homo sapiens OX=9606 GN=PGM2L1 PE=1 SV=3 - [PGM2L_HUMAN]	NO	NO	0	0.4	1.4	0.19	0.6	1.2	1.375	0.18	1.57143	0	0	0	0	0	2	0	0	0	0	0	3	0	0	0	0	0	0	3	3	622	70.3965	7.15186
O00264	PGRMC1	Membrane-associated progesterone receptor component 1 OS=Homo sapiens OX=9606 GN=PGRMC1 PE=1 SV=3 - [PGRC1_HUMAN]	NO	NO	2	6.2	2.4	0.62	3.4	5.8	1.54545	0.01	0.944444	2	2	4	0	2	9	2	8	6	6	2	5	2	2	6	0	7	9	6	7	195	21.6578	4.70361
O15173	PGRMC2	Membrane-associated progesterone receptor component 2 OS=Homo sapiens OX=9606 GN=PGRMC2 PE=1 SV=1 - [PGRC2_HUMAN]	NO	NO	0.8	3.8	2.66667	0.68	1.4	3	1.66667	0.02	0.833333	0	2	2	0	0	5	2	6	3	3	0	3	0	0	4	2	3	5	2	3	223	23.8037	4.88135
Q9C0D0	PHACTR1	Phosphatase and actin regulator 1 OS=Homo sapiens OX=9606 GN=PHACTR1 PE=1 SV=3 - [PHAR1_HUMAN]	NO	NO	0	0.4	1.4	0.19	0	0.8	1.8	0.38	1.28571	0	0	0	0	0	0	0	0	0	2	0	0	0	0	0	0	0	2	0	2	580	66.2666	6.96143
P35232	PHB1	Prohibitin 1 OS=Homo sapiens OX=9606 GN=PHB1 PE=1 SV=1 - [PHB1_HUMAN]	NO	NO	8	10	1.22222	0	6.4	10	1.48649	0	1	9	7	9	7	8	10	9	14	8	9	7	7	7	6	5	6	12	13	10	9	272	29.7859	5.75732
Q99623	PHB2	Prohibitin-2 OS=Homo sapiens OX=9606 GN=PHB2 PE=1 SV=2 - [PHB2_HUMAN]	NO	NO	8.6	9.8	1.125	0	5.8	11.6	1.85294	0	1.16667	8	9	7	9	10	12	6	12	10	9	7	8	6	4	4	7	15	11	14	11	299	33.2759	9.83252
Q8IWS0-4	PHF6	Isoform 4 of PHD finger protein 6 OS=Homo sapiens OX=9606 GN=PHF6 - [PHF6_HUMAN]	NO	NO	0	0.4	1.4	0.19	0	0	1	#N/A	0.714286	0	0	0	0	0	2	0	0	0	0	0	0	0	0	0	0	0	0	0	0	310	35.1642	9.0415
O43175	PHGDH	D-3-phosphoglycerate dehydrogenase OS=Homo sapiens OX=9606 GN=PHGDH PE=1 SV=4 - [SERA_HUMAN]	NO	NO	8.6	11.4	1.29167	0	7.8	12.8	1.56818	0.19	1.1129	10	9	10	6	8	16	10	15	7	9	8	9	11	4	7	10	8	27	9	10	533	56.6144	6.7124
Q8WWQ0	PHIP	PH-interacting protein OS=Homo sapiens OX=9606 GN=PHIP PE=1 SV=2 - [PHIP_HUMAN]	NO	NO	0	0	1	#N/A	0	0.4	1.4	0.19	1.4	0	0	0	0	0	0	0	0	0	0	0	0	0	0	0	0	0	2	0	0	1821	206.56	8.85107
Q9NRX4	PHPT1	14 kDa phosphohistidine phosphatase OS=Homo sapiens OX=9606 GN=PHPT1 PE=1 SV=1 - [PHP14_HUMAN]	NO	NO	0	1.8	2.8	0.59	0	2	3	0.4	1.07143	0	0	0	0	0	3	0	4	2	0	0	0	0	0	0	0	4	6	0	0	125	13.8237	6.07471
Q5SRE7-2	PHYHD1	Isoform 2 of Phytanoyl-CoA dioxygenase domain-containing protein 1 OS=Homo sapiens OX=9606 GN=PHYHD1 - [PHYD1_HUMAN]	NO	NO	0	0.4	1.4	0.19	0	0.4	1.4	0.19	1	0	0	0	0	0	2	0	0	0	0	0	0	0	0	0	0	0	2	0	0	270	30.028	6.01123
Q92561	PHYHIP	Phytanoyl-CoA hydroxylase-interacting protein OS=Homo sapiens OX=9606 GN=PHYHIP PE=1 SV=1 - [PHYIP_HUMAN]	NO	NO	1.4	5.4	2.66667	0.59	0.4	6	5	0.78	1.09375	0	2	5	0	0	7	4	9	3	4	0	2	0	0	0	0	7	6	8	9	330	37.5484	7.00537
P42356	PI4KA	Phosphatidylinositol 4-kinase alpha OS=Homo sapiens OX=9606 GN=PI4KA PE=1 SV=4 - [PI4KA_HUMAN]	NO	NO	0.4	3	2.85714	0.52	0.4	2.4	2.42857	0.47	0.85	0	0	2	0	0	0	2	8	0	5	0	0	2	0	0	0	3	2	5	2	2102	236.678	7.06396
Q13492-3	PICALM	Isoform 3 of Phosphatidylinositol-binding clathrin assembly protein OS=Homo sapiens OX=9606 GN=PICALM - [PICAL_HUMAN]	NO	NO	2.2	3	1.25	0.02	2.6	2.6	1	0	0.9	3	2	2	2	2	3	3	4	3	2	2	3	3	3	2	2	3	2	4	2	610	66.3508	8.80713
Q9NRD5-2	PICK1	Isoform 2 of PRKCA-binding protein OS=Homo sapiens OX=9606 GN=PICK1 - [PICK1_HUMAN]	NO	NO	0	0.4	1.4	0.19	0	0	1	#N/A	0.714286	0	0	0	0	0	2	0	0	0	0	0	0	0	0	0	0	0	0	0	0	364	39.7827	7.75244
Q92643	PIGK	GPI-anchor transamidase OS=Homo sapiens OX=9606 GN=PIGK PE=1 SV=2 - [GPI8_HUMAN]	NO	NO	0	0.4	1.4	0.19	0	0.4	1.4	0.19	1	0	0	0	0	0	2	0	0	0	0	0	0	0	0	0	0	2	0	0	0	395	45.2227	6.16357
P27986-3	PIK3R1	Isoform 3 of Phosphatidylinositol 3-kinase regulatory subunit alpha OS=Homo sapiens OX=9606 GN=PIK3R1 - [P85A_HUMAN]	NO	NO	0	1	2	0.39	0.4	0	0.714286	#N/A	0.5	0	0	0	0	0	0	0	0	3	2	0	0	2	0	0	0	0	0	0	0	424	49.9341	7.59131
P12273	PIP	Prolactin-inducible protein OS=Homo sapiens OX=9606 GN=PIP PE=1 SV=1 - [PIP_HUMAN]	NO	NO	1.4	0	0.416667	#N/A	0	0.4	1.4	0.19	1.4	0	3	0	4	0	0	0	0	0	0	0	0	0	0	0	0	2	0	0	0	146	16.5618	8.04541
P48426-2	PIP4K2A	Isoform 2 of Phosphatidylinositol 5-phosphate 4-kinase type-2 alpha OS=Homo sapiens OX=9606 GN=PIP4K2A - [PI42A_HUMAN]	NO	YES	1.6	5.6	2.53846	0.57	1.6	5.2	2.38462	0.09	0.939394	0	0	4	2	2	5	4	9	5	5	0	4	4	0	0	4	6	7	5	4	347	39.777	6.21436
Q8TBX8-3	PIP4K2C	Isoform 3 of Phosphatidylinositol 5-phosphate 4-kinase type-2 gamma OS=Homo sapiens OX=9606 GN=PIP4K2C - [PI42C_HUMAN]	NO	NO	0.4	1.6	1.85714	0.46	0	1	2	0.39	0.769231	0	0	2	0	0	2	0	3	0	3	0	0	0	0	0	0	3	2	0	0	403	45.0249	6.48096
O60331-4	PIP5K1C	Isoform 4 of Phosphatidylinositol 4-phosphate 5-kinase type-1 gamma OS=Homo sapiens OX=9606 GN=PIP5K1C - [PI51C_HUMAN]	NO	NO	0	2.8	3.8	0.79	0	2.4	3.4	0.6	0.894737	0	0	0	0	0	3	3	6	0	2	0	0	0	0	0	0	5	4	0	3	640	70.1702	5.41455
Q00169	PITPNA	Phosphatidylinositol transfer protein alpha isoform OS=Homo sapiens OX=9606 GN=PITPNA PE=1 SV=2 - [PIPNA_HUMAN]	NO	NO	0.4	0	0.714286	#N/A	0	0.4	1.4	0.19	1.4	2	0	0	0	0	0	0	0	0	0	0	0	0	0	0	0	0	0	2	0	270	31.786	6.55127
P14618	PKM	Pyruvate kinase PKM OS=Homo sapiens OX=9606 GN=PKM PE=1 SV=4 - [KPYM_HUMAN]	NO	NO	25.4	26.4	1.03788	0	22.4	24.2	1.07692	0	0.919708	26	25	27	27	22	29	24	28	29	22	24	27	23	16	22	21	24	27	27	22	531	57.9	7.84033
P14618-2	PKM	Isoform M1 of Pyruvate kinase PKM OS=Homo sapiens OX=9606 GN=PKM - [KPYM_HUMAN]	NO	NO	22.6	26.2	1.15254	0	21.4	24.4	1.13393	0	0.933824	23	22	24	25	19	28	24	28	27	24	22	26	21	17	21	21	25	26	27	23	531	58.0249	7.7085
Q99569-2	PKP4	Isoform 2 of Plakophilin-4 OS=Homo sapiens OX=9606 GN=PKP4 - [PKP4_HUMAN]	NO	NO	0	0.4	1.4	0.19	0	0.4	1.4	0.19	1	0	0	0	0	0	0	0	2	0	0	0	0	0	0	0	0	0	0	2	0	1149	127.066	8.95361
Q9Y263	PLAA	Phospholipase A-2-activating protein OS=Homo sapiens OX=9606 GN=PLAA PE=1 SV=2 - [PLAP_HUMAN]	NO	NO	0	0.4	1.4	0.19	0	1.6	2.6	0.59	1.85714	0	0	0	0	0	0	0	0	0	2	0	0	0	0	0	0	3	2	3	0	795	87.1014	6.3667
Q9NQ66-2	PLCB1	Isoform B of 1-phosphatidylinositol 4,5-bisphosphate phosphodiesterase beta-1 OS=Homo sapiens OX=9606 GN=PLCB1 - [PLCB1_HUMAN]	NO	NO	0	3.2	4.2	0.79	0.6	3.2	2.625	0.47	1	0	0	0	0	0	4	2	6	0	4	0	3	0	0	0	2	5	5	4	0	1173	133.619	6.41748
P51178	PLCD1	1-phosphatidylinositol 4,5-bisphosphate phosphodiesterase delta-1 OS=Homo sapiens OX=9606 GN=PLCD1 PE=1 SV=2 - [PLCD1_HUMAN]	NO	NO	0	0.4	1.4	0.19	0	1.8	2.8	0.2	2	0	0	0	0	0	0	0	2	0	0	0	0	0	0	0	0	0	9	0	0	756	85.611	6.69775
P51178-2	PLCD1	Isoform 2 of 1-phosphatidylinositol 4,5-bisphosphate phosphodiesterase delta-1 OS=Homo sapiens OX=9606 GN=PLCD1 - [PLCD1_HUMAN]	NO	NO	0	0.4	1.4	0.19	0	1.8	2.8	0.2	2	0	0	0	0	0	0	0	2	0	0	0	0	0	0	0	0	0	9	0	0	777	88.0795	7.2251
Q8N3E9	PLCD3	1-phosphatidylinositol 4,5-bisphosphate phosphodiesterase delta-3 OS=Homo sapiens OX=9606 GN=PLCD3 PE=1 SV=3 - [PLCD3_HUMAN]	NO	NO	0	1.2	2.2	0.39	0	0	1	#N/A	0.454545	0	0	0	0	0	2	0	4	0	0	0	0	0	0	0	0	0	0	0	0	789	89.2022	6.97607
P16885	PLCG2	1-phosphatidylinositol 4,5-bisphosphate phosphodiesterase gamma-2 OS=Homo sapiens OX=9606 GN=PLCG2 PE=1 SV=4 - [PLCG2_HUMAN]	NO	NO	0	0	1	#N/A	0.4	0	0.714286	#N/A	1	0	0	0	0	0	0	0	0	0	0	0	0	2	0	0	0	0	0	0	0	1265	147.776	6.63916
Q9UPR0	PLCL2	Inactive phospholipase C-like protein 2 OS=Homo sapiens OX=9606 GN=PLCL2 PE=1 SV=2 - [PLCL2_HUMAN]	NO	NO	0	0.4	1.4	0.19	0.4	0.4	1	0.08	1	0	0	0	0	0	0	0	0	0	2	0	2	0	0	0	0	0	0	2	0	1127	125.785	6.90283
[truncated: 938 more rows]
