# Supplementary material for: The influence of APOEε4 on the pTau interactome in sporadic Alzheimer’s disease
Source: Acta Neuropathol. 2024 May 21;147(1):91. doi: 10.1007/s00401-024-02744-8 (PMC11108952; doi:10.1007/s00401-024-02744-8)
Supplement: Supplementary file 2 — Supplementary file2 (XLSX 407 KB) [file 401_2024_2744_MOESM2_ESM.xlsx]

## Sheet: Online Resource 2
Online Resource 2: NeuroPro analysis of the status of all probable pTau interactors identified in this study in comparison with previous Alzheimer's disease-related proteomic studies. NeuroPro is a website that compiled 38 experimental mass spectrometry-based proteomic datasets designed to assess protein changes occurring specifically in the Alzheimer's disease brain. We interrogated our probable…
TL;DR	Score	Gene ID	UniProt ID	ShortRef	Condition	Direction	NFT	Plaque	CAA	Locations	pTau interactor? (APOEƐ3/Ɛ3, APOEƐ4/Ɛ4)	pTau interactor? (APOEƐ3/Ɛ3 only)	pTau interactor? (APOEƐ4/Ɛ4 only)	In previous pTau interactome? (Drummond et al., 2020)
-->	17	MAPT									YES	NO	NO	YES
...	17	MAPT	P10636	Xu 2019	AD / C	Up	0	0	0	Cerebellum	YES	NO	NO	YES
...	17	MAPT	P10636	Johnson 2020	AD / C	Up	0	0	0	Frontal Cortex	YES	NO	NO	YES
...	17	MAPT	P10636	Drummond 2020	AD	Present	1	0	0	Hippocampus	YES	NO	NO	YES
...	17	MAPT	P10636	Higginbotham 2020	AD / C	Up	0	0	0	Frontal Cortex	YES	NO	NO	YES
...	17	MAPT	P10636	Ping 2020	AD / C	Up	0	0	0	Frontal Cortex	YES	NO	NO	YES
...	17	MAPT	P10636	Li 2021	AD / C	Up	0	0	0	Occipital Cortex	YES	NO	NO	YES
...	17	MAPT	P10636	Donovan 2012	AD / C	Up	0	0	0	Frontal Cortex	YES	NO	NO	YES
...	17	MAPT	P10636	Liao 2004	AD / C	Up	0	1	0	Frontal Cortex	YES	NO	NO	YES
...	17	MAPT	P10636	Sweet 2016	AD / C	Down	0	0	0	Entorhinal Cortex	YES	NO	NO	YES
...	17	MAPT	P10636	Hondius 2021	AD / C	Up	1	0	0	Hippocampus	YES	NO	NO	YES
...	17	MAPT	P10636	Zellner 2022	AD / C	Up	0	0	0	Parietal Cortex	YES	NO	NO	YES
...	17	MAPT	P10636	Johnson 2022	AD / C	Up	0	0	0	Frontal Cortex	YES	NO	NO	YES
...	17	MAPT	P10636	Drummond 2022	AD	Present	0	1	0	Hippocampus	YES	NO	NO	YES
...	17	MAPT	P10636	Hondius 2016	AD / C	Up	0	0	0	Hippocampus	YES	NO	NO	YES
...	17	MAPT	P10636	Hales 2016	AD / C	Up	0	0	0	Frontal Cortex	YES	NO	NO	YES
...	17	MAPT	P10636	Johnson 2018	AD / C	Up	0	0	0	Frontal Cortex	YES	NO	NO	YES
...	17	MAPT	P10636	Drummond 2017	AD	Present	0	1	0	Hippocampus	YES	NO	NO	YES
-->	16	AP3D1									YES	NO	NO	NO
...	16	AP3D1	O14617	Xu 2019	AD / C	Down	0	0	0	Cingulate Gyrus	YES	NO	NO	NO
...	16	AP3D1	O14617	Xu 2019	AD / C	Down	0	0	0	Motor Cortex	YES	NO	NO	NO
...	16	AP3D1	O14617	Johnson 2020	AD / C	Down	0	0	0	Frontal Cortex	YES	NO	NO	NO
...	16	AP3D1	O14617	Wingo 2020	AD / C	Down	0	0	0	Frontal Cortex	YES	NO	NO	NO
...	16	AP3D1	O14617	Johnson 2022	AD / C	Down	0	0	0	Frontal Cortex	YES	NO	NO	NO
...	16	AP3D1	O14617	Drummond 2022	AD	Present	0	1	0	Hippocampus	YES	NO	NO	NO
...	16	AP3D1	O14617	Astillero-Lopez 2022	AD / C	Down	0	0	0	Entorhinal Cortex	YES	NO	NO	NO
...	16	AP3D1	O14617	Johnson 2018	AD / C	Down	0	0	0	Frontal Cortex	YES	NO	NO	NO
...	16	AP3D1	O14617	Seyfried 2017	AD / C	Down	0	0	0	Frontal Cortex	YES	NO	NO	NO
...	16	AP3D1	O14617	Seyfried 2017	AD / C	Down	0	0	0	Precuneus	YES	NO	NO	NO
...	16	AP3D1	O14617	Drummond 2017	AD	Present	0	1	0	Hippocampus	YES	NO	NO	NO
...	16	AP3D1	O14617	Xu 2019	AD / C	Down	0	0	0	Hippocampus	YES	NO	NO	NO
...	16	AP3D1	O14617	Xu 2019	AD / C	Down	0	0	0	Entorhinal Cortex	YES	NO	NO	NO
-->	15	GRIA2									NO	NO	YES	NO
...	15	GRIA2	P42262	Johnson 2020	AD / C	Down	0	0	0	Frontal Cortex	NO	NO	YES	NO
...	15	GRIA2	P42262	Stepler 2020	AD / C	Down	0	0	0	Hippocampus	NO	NO	YES	NO
...	15	GRIA2	P42262	Wang 2020	AD / C	Down	0	0	0	Frontal Cortex	NO	NO	YES	NO
...	15	GRIA2	P42262	Wingo 2020	AD / C	Down	0	0	0	Frontal Cortex	NO	NO	YES	NO
...	15	GRIA2	P42262	Sweet 2016	AD / C	Down	0	0	0	Entorhinal Cortex	NO	NO	YES	NO
...	15	GRIA2	P42262	Johnson 2022	AD / C	Down	0	0	0	Frontal Cortex	NO	NO	YES	NO
...	15	GRIA2	P42262	Drummond 2022	AD	Present	0	1	0	Hippocampus	NO	NO	YES	NO
...	15	GRIA2	P42262	Astillero-Lopez 2022	AD / C	Down	0	0	0	Entorhinal Cortex	NO	NO	YES	NO
...	15	GRIA2	P42262	Johnson 2018	AD / C	Down	0	0	0	Frontal Cortex	NO	NO	YES	NO
...	15	GRIA2	P42262	Seyfried 2017	AD / C	Down	0	0	0	Frontal Cortex	NO	NO	YES	NO
...	15	GRIA2	P42262	Seyfried 2017	AD / C	Down	0	0	0	Precuneus	NO	NO	YES	NO
...	15	GRIA2	P42262	Zhang 2018	AD / C	Down	0	0	0	Frontal Cortex	NO	NO	YES	NO
...	15	GRIA2	P42262	Drummond 2017	AD	Present	0	1	0	Hippocampus	NO	NO	YES	NO
...	15	GRIA2	P42262	Mendonca 2019	AD / C	Down	0	0	0	Parahippocampal Cortex	NO	NO	YES	NO
...	15	GRIA2	Q59F93	Drummond 2020	AD	Present	1	0	0	Hippocampus	NO	NO	YES	NO
-->	14	GLS									NO	NO	YES	YES
...	14	GLS	A8K132	Drummond 2020	AD	Present	1	0	0	Hippocampus	NO	NO	YES	YES
...	14	GLS	O94925	Xu 2019	AD / C	Down	0	0	0	Cingulate Gyrus	NO	NO	YES	YES
...	14	GLS	O94925	Xu 2019	AD / C	Down	0	0	0	Motor Cortex	NO	NO	YES	YES
...	14	GLS	O94925	Xu 2019	AD / C	Down	0	0	0	Sensory Cortex	NO	NO	YES	YES
...	14	GLS	O94925	Xu 2019	AD / C	Down	0	0	0	Cerebellum	NO	NO	YES	YES
...	14	GLS	O94925	Johnson 2020	AD / C	Down	0	0	0	Frontal Cortex	NO	NO	YES	YES
...	14	GLS	O94925	Wingo 2020	AD / C	Down	0	0	0	Frontal Cortex	NO	NO	YES	YES
...	14	GLS	O94925	Johnson 2022	AD / C	Down	0	0	0	Frontal Cortex	NO	NO	YES	YES
...	14	GLS	O94925	Drummond 2022	AD	Present	0	1	0	Hippocampus	NO	NO	YES	YES
...	14	GLS	O94925	Hondius 2016	AD / C	Down	0	0	0	Hippocampus	NO	NO	YES	YES
...	14	GLS	O94925	Zhang 2018	AD / C	Down	0	0	0	Frontal Cortex	NO	NO	YES	YES
...	14	GLS	O94925	Drummond 2017	AD	Present	0	1	0	Hippocampus	NO	NO	YES	YES
...	14	GLS	O94925	Xu 2019	AD / C	Down	0	0	0	Hippocampus	NO	NO	YES	YES
...	14	GLS	O94925	Xu 2019	AD / C	Down	0	0	0	Entorhinal Cortex	NO	NO	YES	YES
-->	12	AP3B2									YES	NO	NO	YES
...	12	AP3B2	Q13367	Xu 2019	AD / C	Down	0	0	0	Cingulate Gyrus	YES	NO	NO	YES
...	12	AP3B2	Q13367	Johnson 2020	AD / C	Down	0	0	0	Frontal Cortex	YES	NO	NO	YES
...	12	AP3B2	Q13367	Wingo 2020	AD / C	Down	0	0	0	Frontal Cortex	YES	NO	NO	YES
...	12	AP3B2	Q13367	Johnson 2022	AD / C	Down	0	0	0	Frontal Cortex	YES	NO	NO	YES
...	12	AP3B2	Q13367	Drummond 2022	AD	Present	0	1	0	Hippocampus	YES	NO	NO	YES
...	12	AP3B2	Q13367	Johnson 2018	AD / C	Down	0	0	0	Frontal Cortex	YES	NO	NO	YES
...	12	AP3B2	Q13367	Seyfried 2017	AD / C	Down	0	0	0	Frontal Cortex	YES	NO	NO	YES
...	12	AP3B2	Q13367	Seyfried 2017	AD / C	Down	0	0	0	Precuneus	YES	NO	NO	YES
...	12	AP3B2	Q13367	Drummond 2017	AD	Present	0	1	0	Hippocampus	YES	NO	NO	YES
...	12	AP3B2	Q13367	Mendonca 2019	AD / C	Down	0	0	0	Parahippocampal Cortex	YES	NO	NO	YES
...	12	AP3B2	Q13367	Xu 2019	AD / C	Down	0	0	0	Hippocampus	YES	NO	NO	YES
...	12	AP3B2	Q13367	Xu 2019	AD / C	Down	0	0	0	Entorhinal Cortex	YES	NO	NO	YES
-->	12	HSPA4L									NO	YES	NO	NO
...	12	HSPA4L	D6RJ96	Drummond 2020	AD	Present	1	0	0	Hippocampus	NO	YES	NO	NO
...	12	HSPA4L	O95757	Xu 2019	AD / C	Down	0	0	0	Cingulate Gyrus	NO	YES	NO	NO
...	12	HSPA4L	O95757	Xu 2019	AD / C	Down	0	0	0	Motor Cortex	NO	YES	NO	NO
...	12	HSPA4L	O95757	Xu 2019	AD / C	Down	0	0	0	Sensory Cortex	NO	YES	NO	NO
...	12	HSPA4L	O95757	Xu 2019	AD / C	Down	0	0	0	Cerebellum	NO	YES	NO	NO
...	12	HSPA4L	O95757	Johnson 2020	AD / C	Down	0	0	0	Frontal Cortex	NO	YES	NO	NO
...	12	HSPA4L	O95757	Johnson 2022	AD / C	Down	0	0	0	Frontal Cortex	NO	YES	NO	NO
...	12	HSPA4L	O95757	Drummond 2022	AD	Present	0	1	0	Hippocampus	NO	YES	NO	NO
...	12	HSPA4L	O95757	Astillero-Lopez 2022	AD / C	Down	0	0	0	Entorhinal Cortex	NO	YES	NO	NO
...	12	HSPA4L	O95757	Drummond 2017	AD	Present	0	1	0	Hippocampus	NO	YES	NO	NO
...	12	HSPA4L	O95757	Xu 2019	AD / C	Down	0	0	0	Hippocampus	NO	YES	NO	NO
...	12	HSPA4L	O95757	Xu 2019	AD / C	Down	0	0	0	Entorhinal Cortex	NO	YES	NO	NO
-->	12	KIF5C									NO	YES	NO	YES
...	12	KIF5C	A0A0G2JMZ6	Drummond 2017	AD	Present	0	1	0	Hippocampus	NO	YES	NO	YES
...	12	KIF5C	O60282	Xu 2019	AD / C	Down	0	0	0	Cingulate Gyrus	NO	YES	NO	YES
...	12	KIF5C	O60282	Xu 2019	AD / C	Down	0	0	0	Sensory Cortex	NO	YES	NO	YES
...	12	KIF5C	O60282	Xu 2019	AD / C	Down	0	0	0	Cerebellum	NO	YES	NO	YES
...	12	KIF5C	O60282	Johnson 2020	AD / C	Down	0	0	0	Frontal Cortex	NO	YES	NO	YES
...	12	KIF5C	O60282	Johnson 2022	AD / C	Down	0	0	0	Frontal Cortex	NO	YES	NO	YES
...	12	KIF5C	O60282	Drummond 2022	AD	Present	0	1	0	Hippocampus	NO	YES	NO	YES
...	12	KIF5C	O60282	Astillero-Lopez 2022	AD / C	Down	0	0	0	Entorhinal Cortex	NO	YES	NO	YES
...	12	KIF5C	O60282	Johnson 2018	AD / C	Down	0	0	0	Frontal Cortex	NO	YES	NO	YES
...	12	KIF5C	O60282	Seyfried 2017	AD / C	Down	0	0	0	Precuneus	NO	YES	NO	YES
...	12	KIF5C	O60282	Xu 2019	AD / C	Down	0	0	0	Hippocampus	NO	YES	NO	YES
...	12	KIF5C	O60282	Xu 2019	AD / C	Down	0	0	0	Entorhinal Cortex	NO	YES	NO	YES
-->	12	SQSTM1									YES	NO	NO	YES
...	12	SQSTM1	E7EMC7	Drummond 2020	AD	Present	1	0	0	Hippocampus	YES	NO	NO	YES
...	12	SQSTM1	E7EMC7	Drummond 2017	AD	Present	0	1	0	Hippocampus	YES	NO	NO	YES
...	12	SQSTM1	Q13501	Johnson 2020	AD / C	Up	0	0	0	Frontal Cortex	YES	NO	NO	YES
...	12	SQSTM1	Q13501	Higginbotham 2020	AD / C	Up	0	0	0	Frontal Cortex	YES	NO	NO	YES
...	12	SQSTM1	Q13501	Wang 2020	AD / C	Up	0	0	0	Frontal Cortex	YES	NO	NO	YES
...	12	SQSTM1	Q13501	Dai 2018	AD / C	Up	0	0	0	Frontal Cortex	YES	NO	NO	YES
...	12	SQSTM1	Q13501	Bai 2020	AD / C	Up	0	0	0	Frontal Cortex	YES	NO	NO	YES
...	12	SQSTM1	Q13501	Hondius 2021	AD / C	Up	1	0	0	Hippocampus	YES	NO	NO	YES
...	12	SQSTM1	Q13501	Zellner 2022	AD / C	Up	0	0	0	Parietal Cortex	YES	NO	NO	YES
...	12	SQSTM1	Q13501	Johnson 2022	AD / C	Up	0	0	0	Frontal Cortex	YES	NO	NO	YES
...	12	SQSTM1	Q13501	Drummond 2022	AD	Up	0	1	0	Hippocampus	YES	NO	NO	YES
...	12	SQSTM1	Q13501	Johnson 2018	AD / C	Up	0	0	0	Frontal Cortex	YES	NO	NO	YES
-->	11	PHF24									NO	YES	NO	NO
...	11	PHF24	Q9UPV7	Xu 2019	AD / C	Down	0	0	0	Cingulate Gyrus	NO	YES	NO	NO
...	11	PHF24	Q9UPV7	Johnson 2020	AD / C	Down	0	0	0	Frontal Cortex	NO	YES	NO	NO
...	11	PHF24	Q9UPV7	Wang 2020	AD / C	Down	0	0	0	Frontal Cortex	NO	YES	NO	NO
...	11	PHF24	Q9UPV7	Wingo 2020	AD / C	Down	0	0	0	Frontal Cortex	NO	YES	NO	NO
...	11	PHF24	Q9UPV7	Johnson 2022	AD / C	Down	0	0	0	Frontal Cortex	NO	YES	NO	NO
...	11	PHF24	Q9UPV7	Drummond 2022	AD	Present	0	1	0	Hippocampus	NO	YES	NO	NO
...	11	PHF24	Q9UPV7	Johnson 2018	AD / C	Down	0	0	0	Frontal Cortex	NO	YES	NO	NO
...	11	PHF24	Q9UPV7	Seyfried 2017	AD / C	Down	0	0	0	Frontal Cortex	NO	YES	NO	NO
...	11	PHF24	Q9UPV7	Zhang 2018	AD / C	Down	0	0	0	Frontal Cortex	NO	YES	NO	NO
...	11	PHF24	Q9UPV7	Drummond 2017	AD	Present	0	1	0	Hippocampus	NO	YES	NO	NO
-->	11	PRKCG									NO	YES	NO	NO
...	11	PRKCG	B2R5T1	Drummond 2020	AD	Present	1	0	0	Hippocampus	NO	YES	NO	NO
...	11	PRKCG	P05129	Xu 2019	AD / C	Down	0	0	0	Cingulate Gyrus	NO	YES	NO	NO
...	11	PRKCG	P05129	Johnson 2020	AD / C	Down	0	0	0	Frontal Cortex	NO	YES	NO	NO
...	11	PRKCG	P05129	Andreev 2012	AD / C	Down	0	0	0	Temporal Cortex	NO	YES	NO	NO
...	11	PRKCG	P05129	Sweet 2016	AD / C	Down	0	0	0	Entorhinal Cortex	NO	YES	NO	NO
...	11	PRKCG	P05129	Johnson 2022	AD / C	Down	0	0	0	Frontal Cortex	NO	YES	NO	NO
...	11	PRKCG	P05129	Drummond 2022	AD	Present	0	1	0	Hippocampus	NO	YES	NO	NO
...	11	PRKCG	P05129	Hondius 2016	AD / C	Down	0	0	0	Hippocampus	NO	YES	NO	NO
...	11	PRKCG	P05129	Seyfried 2017	AD / C	Down	0	0	0	Frontal Cortex	NO	YES	NO	NO
...	11	PRKCG	P05129	Zhang 2018	AD / C	Down	0	0	0	Frontal Cortex	NO	YES	NO	NO
...	11	PRKCG	P05129	Drummond 2017	AD	Present	0	1	0	Hippocampus	NO	YES	NO	NO
-->	10	ARHGEF2									NO	NO	YES	NO
...	10	ARHGEF2	Q92974	Johnson 2020	AD / C	Down	0	0	0	Frontal Cortex	NO	NO	YES	NO
...	10	ARHGEF2	Q92974	Wingo 2020	AD / C	Down	0	0	0	Frontal Cortex	NO	NO	YES	NO
...	10	ARHGEF2	Q92974	Carlyle 2021	AD / C	Down	0	0	0	Parietal Cortex	NO	NO	YES	NO
...	10	ARHGEF2	Q92974	Drummond 2022	AD	Present	0	1	0	Hippocampus	NO	NO	YES	NO
...	10	ARHGEF2	Q92974	Seyfried 2017	AD / C	Down	0	0	0	Frontal Cortex	NO	NO	YES	NO
...	10	ARHGEF2	Q92974	Seyfried 2017	AD / C	Down	0	0	0	Precuneus	NO	NO	YES	NO
...	10	ARHGEF2	V9GYM8	Johnson 2022	AD / C	Down	0	0	0	Frontal Cortex	NO	NO	YES	NO
...	10	ARHGEF2	V9GYM8	Johnson 2018	AD / C	Down	0	0	0	Frontal Cortex	NO	NO	YES	NO
...	10	ARHGEF2	V9GYM8	Drummond 2017	AD	Present	0	1	0	Hippocampus	NO	NO	YES	NO
-->	10	DDX1									YES	NO	NO	NO
...	10	DDX1	F1T0B3	Drummond 2020	AD	Present	1	0	0	Hippocampus	YES	NO	NO	NO
...	10	DDX1	F1T0B3	Drummond 2017	AD	Present	0	1	0	Hippocampus	YES	NO	NO	NO
...	10	DDX1	Q92499	Johnson 2020	AD / C	Up	0	0	0	Frontal Cortex	YES	NO	NO	NO
...	10	DDX1	Q92499	Ojo 2021b	AD / C	Up	0	0	0	Frontal Cortex	YES	NO	NO	NO
...	10	DDX1	Q92499	Johnson 2022	AD / C	Up	0	0	0	Frontal Cortex	YES	NO	NO	NO
...	10	DDX1	Q92499	Drummond 2022	AD	Present	0	1	0	Hippocampus	YES	NO	NO	NO
...	10	DDX1	Q92499	Seyfried 2017	AD / C	Up	0	0	0	Frontal Cortex	YES	NO	NO	NO
...	10	DDX1	Q92499	Xu 2019	AD / C	Down	0	0	0	Hippocampus	YES	NO	NO	NO
...	10	DDX1	Q92499	Xu 2019	AD / C	Down	0	0	0	Entorhinal Cortex	YES	NO	NO	NO
-->	9	ARRB1									NO	NO	YES	NO
...	9	ARRB1	P49407	Xu 2019	AD / C	Up	0	0	0	Cerebellum	NO	NO	YES	NO
...	9	ARRB1	P49407	Johnson 2020	AD / C	Up	0	0	0	Frontal Cortex	NO	NO	YES	NO
...	9	ARRB1	P49407	Zellner 2022	AD / C	Up	0	0	0	Parietal Cortex	NO	NO	YES	NO
...	9	ARRB1	P49407	Zellner 2022	AD	Up	0	0	1	Parietal Cortex	NO	NO	YES	NO
...	9	ARRB1	P49407	Johnson 2022	AD / C	Up	0	0	0	Frontal Cortex	NO	NO	YES	NO
...	9	ARRB1	P49407	Drummond 2022	AD	Present	0	1	0	Hippocampus	NO	NO	YES	NO
...	9	ARRB1	P49407	Drummond 2017	AD	Present	0	1	0	Hippocampus	NO	NO	YES	NO
...	9	ARRB1	P49407	Xu 2019	AD / C	Up	0	0	0	Hippocampus	NO	NO	YES	NO
...	9	ARRB1	P49407	Xu 2019	AD / C	Up	0	0	0	Entorhinal Cortex	NO	NO	YES	NO
-->	9	CNRIP1									NO	YES	NO	NO
...	9	CNRIP1	B8ZZB8	Drummond 2020	AD	Present	1	0	0	Hippocampus	NO	YES	NO	NO
...	9	CNRIP1	B8ZZB8	Hondius 2021	AD / C	Up	1	0	0	Hippocampus	NO	YES	NO	NO
...	9	CNRIP1	B8ZZB8	Drummond 2017	AD	Present	0	1	0	Hippocampus	NO	YES	NO	NO
...	9	CNRIP1	Q96F85	Zellner 2022	AD / C	Up	0	0	0	Parietal Cortex	NO	YES	NO	NO
...	9	CNRIP1	Q96F85	Drummond 2022	AD	Present	0	1	0	Hippocampus	NO	YES	NO	NO
...	9	CNRIP1	Q96F85	Astillero-Lopez 2022	AD / C	Down	0	0	0	Entorhinal Cortex	NO	YES	NO	NO
...	9	CNRIP1	Q96F85	Hales 2016	AD / C	Up	0	0	0	Frontal Cortex	NO	YES	NO	NO
...	9	CNRIP1	Q96F85	Mendonca 2019	AD / C	Down	0	0	0	Entorhinal Cortex	NO	YES	NO	NO
-->	9	DYNC1LI1									NO	NO	YES	NO
...	9	DYNC1LI1	E9PHI6	Drummond 2017	AD	Present	0	1	0	Hippocampus	NO	NO	YES	NO
...	9	DYNC1LI1	Q9Y6G9	Xu 2019	AD / C	Down	0	0	0	Cingulate Gyrus	NO	NO	YES	NO
...	9	DYNC1LI1	Q9Y6G9	Johnson 2020	AD / C	Down	0	0	0	Frontal Cortex	NO	NO	YES	NO
...	9	DYNC1LI1	Q9Y6G9	Johnson 2022	AD / C	Down	0	0	0	Frontal Cortex	NO	NO	YES	NO
...	9	DYNC1LI1	Q9Y6G9	Drummond 2022	AD	Present	0	1	0	Hippocampus	NO	NO	YES	NO
...	9	DYNC1LI1	Q9Y6G9	Johnson 2018	AD / C	Down	0	0	0	Frontal Cortex	NO	NO	YES	NO
...	9	DYNC1LI1	Q9Y6G9	Seyfried 2017	AD / C	Down	0	0	0	Frontal Cortex	NO	NO	YES	NO
...	9	DYNC1LI1	Q9Y6G9	Seyfried 2017	AD / C	Down	0	0	0	Precuneus	NO	NO	YES	NO
...	9	DYNC1LI1	Q9Y6G9	Xu 2019	AD / C	Down	0	0	0	Entorhinal Cortex	NO	NO	YES	NO
-->	9	GNL1									NO	NO	YES	NO
...	9	GNL1	P36915	Xu 2019	AD / C	Down	0	0	0	Cingulate Gyrus	NO	NO	YES	NO
...	9	GNL1	P36915	Xu 2019	AD / C	Down	0	0	0	Sensory Cortex	NO	NO	YES	NO
...	9	GNL1	P36915	Xu 2019	AD / C	Down	0	0	0	Cerebellum	NO	NO	YES	NO
...	9	GNL1	P36915	Johnson 2020	AD / C	Down	0	0	0	Frontal Cortex	NO	NO	YES	NO
...	9	GNL1	P36915	Johnson 2022	AD / C	Down	0	0	0	Frontal Cortex	NO	NO	YES	NO
...	9	GNL1	P36915	Drummond 2022	AD	Present	0	1	0	Hippocampus	NO	NO	YES	NO
...	9	GNL1	P36915	Seyfried 2017	AD / C	Down	0	0	0	Frontal Cortex	NO	NO	YES	NO
...	9	GNL1	P36915	Drummond 2017	AD	Present	0	1	0	Hippocampus	NO	NO	YES	NO
-->	9	PSD3									YES	NO	NO	NO
...	9	PSD3	B4DKF8	Seyfried 2017	AD / C	Down	0	0	0	Precuneus	YES	NO	NO	NO
...	9	PSD3	B4DKF8	Drummond 2017	AD	Present	0	1	0	Hippocampus	YES	NO	NO	NO
...	9	PSD3	Q9NYI0	Xu 2019	AD / C	Down	0	0	0	Cingulate Gyrus	YES	NO	NO	NO
...	9	PSD3	Q9NYI0	Johnson 2020	AD / C	Down	0	0	0	Frontal Cortex	YES	NO	NO	NO
...	9	PSD3	Q9NYI0	Drummond 2022	AD	Present	0	1	0	Hippocampus	YES	NO	NO	NO
...	9	PSD3	Q9NYI0	Johnson 2018	AD / C	Down	0	0	0	Frontal Cortex	YES	NO	NO	NO
-->	8	AP3M2									YES	NO	NO	NO
...	8	AP3M2	E7ER80	Drummond 2017	AD	Present	0	1	0	Hippocampus	YES	NO	NO	NO
...	8	AP3M2	P53677	Johnson 2020	AD / C	Down	0	0	0	Frontal Cortex	YES	NO	NO	NO
...	8	AP3M2	P53677	Wingo 2020	AD / C	Down	0	0	0	Frontal Cortex	YES	NO	NO	NO
...	8	AP3M2	P53677	Johnson 2022	AD / C	Down	0	0	0	Frontal Cortex	YES	NO	NO	NO
...	8	AP3M2	P53677	Drummond 2022	AD	Present	0	1	0	Hippocampus	YES	NO	NO	NO
...	8	AP3M2	P53677	Johnson 2018	AD / C	Down	0	0	0	Frontal Cortex	YES	NO	NO	NO
...	8	AP3M2	P53677	Mendonca 2019	AD / C	Down	0	0	0	Entorhinal Cortex	YES	NO	NO	NO
...	8	AP3M2	P53677	Mendonca 2019	AD / C	Down	0	0	0	Parahippocampal Cortex	YES	NO	NO	NO
-->	8	NRXN1									YES	NO	NO	NO
...	8	NRXN1	A0A0U1RRK7	Drummond 2017	AD	Present	0	1	0	Hippocampus	YES	NO	NO	NO
...	8	NRXN1	E7ERL8	Johnson 2022	AD / C	Up	0	0	0	Frontal Cortex	YES	NO	NO	NO
...	8	NRXN1	Q9ULB1	Johnson 2020	AD / C	Up	0	0	0	Frontal Cortex	YES	NO	NO	NO
...	8	NRXN1	Q9ULB1	Xiong 2019	AD / C	Up	0	1	0	Hippocampus	YES	NO	NO	NO
...	8	NRXN1	Q9ULB1	Zellner 2022	AD	Up	0	0	1	Parietal Cortex	YES	NO	NO	NO
...	8	NRXN1	Q9ULB1	Drummond 2022	AD	Up	0	1	0	Hippocampus	YES	NO	NO	NO
-->	8	SRSF1									YES	NO	NO	NO
...	8	SRSF1	J3KTL2	Drummond 2020	AD	Present	1	0	0	Hippocampus	YES	NO	NO	NO
...	8	SRSF1	J3KTL2	Johnson 2022	AD / C	Up	0	0	0	Frontal Cortex	YES	NO	NO	NO
...	8	SRSF1	J3KTL2	Drummond 2017	AD	Present	0	1	0	Hippocampus	YES	NO	NO	NO
...	8	SRSF1	Q07955	Johnson 2020	AD / C	Up	0	0	0	Frontal Cortex	YES	NO	NO	NO
...	8	SRSF1	Q07955	Drummond 2022	AD	Present	0	1	0	Hippocampus	YES	NO	NO	NO
...	8	SRSF1	Q07955	Astillero-Lopez 2022	AD / C	Up	0	0	0	Entorhinal Cortex	YES	NO	NO	NO
...	8	SRSF1	Q07955	Xu 2019	AD / C	Up	0	0	0	Hippocampus	YES	NO	NO	NO
...	8	SRSF1	Q07955	Xu 2019	AD / C	Up	0	0	0	Entorhinal Cortex	YES	NO	NO	NO
-->	8	SSBP1									NO	NO	YES	YES
...	8	SSBP1	Q04837	Muraoka 2020	AD / C	Up	0	0	0	Frontal Cortex	NO	NO	YES	YES
...	8	SSBP1	Q04837	Hondius 2021	AD / C	Up	1	0	0	Hippocampus	NO	NO	YES	YES
...	8	SSBP1	Q04837	Johnson 2022	AD / C	Down	0	0	0	Frontal Cortex	NO	NO	YES	YES
...	8	SSBP1	Q04837	Drummond 2022	AD	Present	0	1	0	Hippocampus	NO	NO	YES	YES
...	8	SSBP1	Q04837	Drummond 2017	AD	Present	0	1	0	Hippocampus	NO	NO	YES	YES
...	8	SSBP1	Q567R6	Drummond 2020	AD	Present	1	0	0	Hippocampus	NO	NO	YES	YES
-->	7	CAMKV									NO	NO	YES	NO
...	7	CAMKV	Q8NCB2	Xu 2019	AD / C	Down	0	0	0	Cingulate Gyrus	NO	NO	YES	NO
...	7	CAMKV	Q8NCB2	Muraoka 2020	AD / C	Up	0	0	0	Frontal Cortex	NO	NO	YES	NO
...	7	CAMKV	Q8NCB2	Drummond 2022	AD	Present	0	1	0	Hippocampus	NO	NO	YES	NO
...	7	CAMKV	Q8NCB2	Hondius 2016	AD / C	Down	0	0	0	Hippocampus	NO	NO	YES	NO
...	7	CAMKV	Q8NCB2	Seyfried 2017	AD / C	Down	0	0	0	Frontal Cortex	NO	NO	YES	NO
...	7	CAMKV	Q8NCB2	Drummond 2017	AD	Present	0	1	0	Hippocampus	NO	NO	YES	NO
-->	7	FAM162A									NO	YES	NO	NO
...	7	FAM162A	F8W7Q4	Johnson 2022	AD / C	Down	0	0	0	Frontal Cortex	NO	YES	NO	NO
...	7	FAM162A	Q96A26	Johnson 2020	AD / C	Down	0	0	0	Frontal Cortex	NO	YES	NO	NO
...	7	FAM162A	Q96A26	Stepler 2020	AD / C	Down	0	0	0	Hippocampus	NO	YES	NO	NO
...	7	FAM162A	Q96A26	Drummond 2022	AD	Present	0	1	0	Hippocampus	NO	YES	NO	NO
...	7	FAM162A	Q96A26	Seyfried 2017	AD / C	Down	0	0	0	Frontal Cortex	NO	YES	NO	NO
...	7	FAM162A	Q96A26	Mendonca 2019	AD / C	Down	0	0	0	Entorhinal Cortex	NO	YES	NO	NO
-->	7	LANCL2									NO	YES	NO	YES
...	7	LANCL2	Q9NS86	Xu 2019	AD / C	Up	0	0	0	Cerebellum	NO	YES	NO	YES
...	7	LANCL2	Q9NS86	Johnson 2022	AD / C	Down	0	0	0	Frontal Cortex	NO	YES	NO	YES
...	7	LANCL2	Q9NS86	Drummond 2022	AD	Present	0	1	0	Hippocampus	NO	YES	NO	YES
...	7	LANCL2	Q9NS86	Hondius 2016	AD / C	Down	0	0	0	Hippocampus	NO	YES	NO	YES
...	7	LANCL2	Q9NS86	Seyfried 2017	AD / C	Down	0	0	0	Frontal Cortex	NO	YES	NO	YES
...	7	LANCL2	Q9NS86	Drummond 2017	AD	Present	0	1	0	Hippocampus	NO	YES	NO	YES
-->	7	PPP1CB									NO	YES	NO	NO
...	7	PPP1CB	P62140	Johnson 2020	AD / C	Down	0	0	0	Frontal Cortex	NO	YES	NO	NO
...	7	PPP1CB	P62140	Andreev 2012	AD / C	Down	0	0	0	Temporal Cortex	NO	YES	NO	NO
...	7	PPP1CB	P62140	Johnson 2022	AD / C	Down	0	0	0	Frontal Cortex	NO	YES	NO	NO
...	7	PPP1CB	P62140	Drummond 2022	AD	Present	0	1	0	Hippocampus	NO	YES	NO	NO
...	7	PPP1CB	P62140	Seyfried 2017	AD / C	Down	0	0	0	Frontal Cortex	NO	YES	NO	NO
...	7	PPP1CB	P62140	Zhang 2018	AD / C	Down	0	0	0	Frontal Cortex	NO	YES	NO	NO
...	7	PPP1CB	P62140	Drummond 2017	AD	Present	0	1	0	Hippocampus	NO	YES	NO	NO
-->	6	AK5									NO	YES	NO	NO
...	6	AK5	Q9Y6K8	Xu 2019	AD / C	Down	0	0	0	Cingulate Gyrus	NO	YES	NO	NO
...	6	AK5	Q9Y6K8	Drummond 2022	AD	Present	0	1	0	Hippocampus	NO	YES	NO	NO
...	6	AK5	Q9Y6K8	Hales 2016	AD / C	Down	0	0	0	Frontal Cortex	NO	YES	NO	NO
...	6	AK5	Q9Y6K8	Johnson 2018	AD / C	Down	0	0	0	Frontal Cortex	NO	YES	NO	NO
...	6	AK5	Q9Y6K8	Seyfried 2017	AD / C	Down	0	0	0	Frontal Cortex	NO	YES	NO	NO
...	6	AK5	Q9Y6K8	Drummond 2017	AD	Present	0	1	0	Hippocampus	NO	YES	NO	NO
-->	6	CCDC6									NO	NO	YES	NO
...	6	CCDC6	Q16204	Zellner 2022	AD / C	Up	0	0	0	Parietal Cortex	NO	NO	YES	NO
...	6	CCDC6	Q16204	Johnson 2022	AD / C	Up	0	0	0	Frontal Cortex	NO	NO	YES	NO
...	6	CCDC6	Q16204	Drummond 2022	AD	Present	0	1	0	Hippocampus	NO	NO	YES	NO
...	6	CCDC6	Q16204	Seyfried 2017	AD / C	Up	0	0	0	Frontal Cortex	NO	NO	YES	NO
...	6	CCDC6	Q16204	Drummond 2017	AD	Present	0	1	0	Hippocampus	NO	NO	YES	NO
-->	6	DYNC1LI2									NO	NO	YES	NO
...	6	DYNC1LI2	O43237	Andreev 2012	AD / C	Up	0	0	0	Temporal Cortex	NO	NO	YES	NO
...	6	DYNC1LI2	O43237	Johnson 2022	AD / C	Up	0	0	0	Frontal Cortex	NO	NO	YES	NO
...	6	DYNC1LI2	O43237	Drummond 2022	AD	Present	0	1	0	Hippocampus	NO	NO	YES	NO
...	6	DYNC1LI2	O43237	Drummond 2017	AD	Present	0	1	0	Hippocampus	NO	NO	YES	NO
...	6	DYNC1LI2	O43237	Mendonca 2019	AD / C	Down	0	0	0	Entorhinal Cortex	NO	NO	YES	NO
...	6	DYNC1LI2	O43237	Xu 2019	AD / C	Down	0	0	0	Entorhinal Cortex	NO	NO	YES	NO
-->	6	PHYHIPL									NO	NO	YES	NO
...	6	PHYHIPL	Q96FC7	Xu 2019	AD / C	Down	0	0	0	Sensory Cortex	NO	NO	YES	NO
...	6	PHYHIPL	Q96FC7	Zellner 2022	AD / C	Up	0	0	0	Parietal Cortex	NO	NO	YES	NO
...	6	PHYHIPL	Q96FC7	Drummond 2022	AD	Present	0	1	0	Hippocampus	NO	NO	YES	NO
...	6	PHYHIPL	Q96FC7	Astillero-Lopez 2022	AD / C	Down	0	0	0	Entorhinal Cortex	NO	NO	YES	NO
...	6	PHYHIPL	Q96FC7	Drummond 2017	AD	Present	0	1	0	Hippocampus	NO	NO	YES	NO
...	6	PHYHIPL	Q96FC7	Xu 2019	AD / C	Down	0	0	0	Entorhinal Cortex	NO	NO	YES	NO
-->	6	PPP1CA									NO	YES	NO	NO
...	6	PPP1CA	P62136	Xu 2019	AD / C	Down	0	0	0	Motor Cortex	NO	YES	NO	NO
...	6	PPP1CA	P62136	Wingo 2020	AD / C	Down	0	0	0	Frontal Cortex	NO	YES	NO	NO
...	6	PPP1CA	P62136	Johnson 2022	AD / C	Down	0	0	0	Frontal Cortex	NO	YES	NO	NO
...	6	PPP1CA	P62136	Drummond 2022	AD	Present	0	1	0	Hippocampus	NO	YES	NO	NO
...	6	PPP1CA	P62136	Seyfried 2017	AD / C	Down	0	0	0	Precuneus	NO	YES	NO	NO
-->	6	SLC12A5									YES	NO	NO	NO
...	6	SLC12A5	B7Z2T6	Drummond 2020	AD	Present	1	0	0	Hippocampus	YES	NO	NO	NO
...	6	SLC12A5	Q9H2X9	McKetney 2019	AD / C	Down	0	0	0	Entorhinal Cortex	YES	NO	NO	NO
...	6	SLC12A5	Q9H2X9	Wingo 2020	AD / C	Down	0	0	0	Frontal Cortex	YES	NO	NO	NO
...	6	SLC12A5	Q9H2X9	Drummond 2022	AD	Present	0	1	0	Hippocampus	YES	NO	NO	NO
...	6	SLC12A5	Q9H2X9	Zhang 2018	AD / C	Up	0	0	0	Frontal Cortex	YES	NO	NO	NO
...	6	SLC12A5	Q9H2X9	Drummond 2017	AD	Present	0	1	0	Hippocampus	YES	NO	NO	NO
-->	6	SLC1A4									NO	NO	YES	NO
...	6	SLC1A4	P43007	Johnson 2022	AD / C	Down	0	0	0	Frontal Cortex	NO	NO	YES	NO
...	6	SLC1A4	P43007	Drummond 2022	AD	Up	0	1	0	Hippocampus	NO	NO	YES	NO
...	6	SLC1A4	P43007	Hondius 2016	AD / C	Up	0	0	0	Hippocampus	NO	NO	YES	NO
...	6	SLC1A4	P43007	Drummond 2017	AD	Present	0	1	0	Hippocampus	NO	NO	YES	NO
...	6	SLC1A4	P43007	Xu 2019	AD / C	Up	0	0	0	Hippocampus	NO	NO	YES	NO
...	6	SLC1A4	P43007	Xu 2019	AD / C	Up	0	0	0	Entorhinal Cortex	NO	NO	YES	NO
-->	5	CMAS									NO	YES	NO	NO
...	5	CMAS	Q53GF0	Drummond 2020	AD	Present	1	0	0	Hippocampus	NO	YES	NO	NO
...	5	CMAS	Q8NFW8	Johnson 2020	AD / C	Up	0	0	0	Frontal Cortex	NO	YES	NO	NO
...	5	CMAS	Q8NFW8	Ojo 2021b	AD / C	Up	0	0	0	Frontal Cortex	NO	YES	NO	NO
...	5	CMAS	Q8NFW8	Drummond 2022	AD	Present	0	1	0	Hippocampus	NO	YES	NO	NO
...	5	CMAS	Q8NFW8	Mendonca 2019	AD / C	Down	0	0	0	Entorhinal Cortex	NO	YES	NO	NO
-->	5	DHX15									NO	YES	NO	NO
...	5	DHX15	O43143	Johnson 2020	AD / C	Up	0	0	0	Frontal Cortex	NO	YES	NO	NO
...	5	DHX15	O43143	Wingo 2020	AD / C	Up	0	0	0	Frontal Cortex	NO	YES	NO	NO
...	5	DHX15	O43143	Carlyle 2021	AD / C	Up	0	0	0	Parietal Cortex	NO	YES	NO	NO
...	5	DHX15	O43143	Johnson 2022	AD / C	Up	0	0	0	Frontal Cortex	NO	YES	NO	NO
...	5	DHX15	O43143	Drummond 2022	AD	Present	0	1	0	Hippocampus	NO	YES	NO	NO
-->	5	ELAVL2									NO	YES	NO	NO
...	5	ELAVL2	A0A0A0MRX1	Johnson 2022	AD / C	Down	0	0	0	Frontal Cortex	NO	YES	NO	NO
...	5	ELAVL2	Q12926	Xu 2019	AD / C	Down	0	0	0	Cerebellum	NO	YES	NO	NO
...	5	ELAVL2	Q12926	Johnson 2020	AD / C	Down	0	0	0	Frontal Cortex	NO	YES	NO	NO
...	5	ELAVL2	Q12926	Andreev 2012	AD / C	Down	0	0	0	Temporal Cortex	NO	YES	NO	NO
...	5	ELAVL2	Q12926	Wingo 2020	AD / C	Down	0	0	0	Frontal Cortex	NO	YES	NO	NO
-->	5	EPS15L1									NO	NO	YES	NO
...	5	EPS15L1	M0R165	Johnson 2022	AD / C	Down	0	0	0	Frontal Cortex	NO	NO	YES	NO
...	5	EPS15L1	M0R2S2	Drummond 2017	AD	Present	0	1	0	Hippocampus	NO	NO	YES	NO
...	5	EPS15L1	Q9UBC2	Johnson 2020	AD / C	Down	0	0	0	Frontal Cortex	NO	NO	YES	NO
...	5	EPS15L1	Q9UBC2	Drummond 2022	AD	Present	0	1	0	Hippocampus	NO	NO	YES	NO
-->	5	G3BP2									NO	YES	NO	NO
...	5	G3BP2	Q9UN86	Johnson 2022	AD / C	Down	0	0	0	Frontal Cortex	NO	YES	NO	NO
...	5	G3BP2	Q9UN86	Hondius 2016	AD / C	Down	0	0	0	Hippocampus	NO	YES	NO	NO
...	5	G3BP2	Q9UN86	Seyfried 2017	AD / C	Down	0	0	0	Frontal Cortex	NO	YES	NO	NO
...	5	G3BP2	Q9UN86	Mendonca 2019	AD / C	Down	0	0	0	Parahippocampal Cortex	NO	YES	NO	NO
-->	5	HSD17B10									NO	YES	NO	NO
...	5	HSD17B10	Q99714	Drummond 2020	AD	Present	1	0	0	Hippocampus	NO	YES	NO	NO
...	5	HSD17B10	Q99714	Drummond 2022	AD	Present	0	1	0	Hippocampus	NO	YES	NO	NO
...	5	HSD17B10	Q99714	Hales 2016	AD / C	Up	0	0	0	Frontal Cortex	NO	YES	NO	NO
...	5	HSD17B10	Q99714	Drummond 2017	AD	Present	0	1	0	Hippocampus	NO	YES	NO	NO
...	5	HSD17B10	Q99714	Xu 2019	AD / C	Down	0	0	0	Hippocampus	NO	YES	NO	NO
-->	5	OGT									NO	NO	YES	NO
...	5	OGT	O15294	Wingo 2020	AD / C	Down	0	0	0	Frontal Cortex	NO	NO	YES	NO
...	5	OGT	O15294	Drummond 2022	AD	Present	0	1	0	Hippocampus	NO	NO	YES	NO
...	5	OGT	O15294	Johnson 2018	AD / C	Down	0	0	0	Frontal Cortex	NO	NO	YES	NO
...	5	OGT	O15294	Drummond 2017	AD	Present	0	1	0	Hippocampus	NO	NO	YES	NO
-->	5	PIN1									NO	YES	NO	YES
...	5	PIN1	K7EN45	Drummond 2020	AD	Present	1	0	0	Hippocampus	NO	YES	NO	YES
...	5	PIN1	Q13526	Xu 2019	AD / C	Down	0	0	0	Cingulate Gyrus	NO	YES	NO	YES
...	5	PIN1	Q13526	Drummond 2022	AD	Present	0	1	0	Hippocampus	NO	YES	NO	YES
...	5	PIN1	Q13526	Drummond 2017	AD	Present	0	1	0	Hippocampus	NO	YES	NO	YES
...	5	PIN1	Q13526	Xu 2019	AD / C	Down	0	0	0	Entorhinal Cortex	NO	YES	NO	YES
-->	5	PSMC4									NO	NO	YES	YES
...	5	PSMC4	P43686	Andreev 2012	AD / C	Up	0	0	0	Temporal Cortex	NO	NO	YES	YES
...	5	PSMC4	P43686	Zellner 2022	AD / C	Up	0	0	0	Parietal Cortex	NO	NO	YES	YES
...	5	PSMC4	P43686	Johnson 2022	AD / C	Up	0	0	0	Frontal Cortex	NO	NO	YES	YES
...	5	PSMC4	P43686	Drummond 2022	AD	Present	0	1	0	Hippocampus	NO	NO	YES	YES
...	5	PSMC4	P43686	Drummond 2017	AD	Present	0	1	0	Hippocampus	NO	NO	YES	YES
-->	5	PSMD14									YES	NO	NO	NO
...	5	PSMD14	O00487	Johnson 2020	AD / C	Up	0	0	0	Frontal Cortex	YES	NO	NO	NO
...	5	PSMD14	O00487	Drummond 2020	AD	Present	1	0	0	Hippocampus	YES	NO	NO	NO
...	5	PSMD14	O00487	Drummond 2022	AD	Present	0	1	0	Hippocampus	YES	NO	NO	NO
...	5	PSMD14	O00487	Drummond 2017	AD	Present	0	1	0	Hippocampus	YES	NO	NO	NO
-->	5	PSMD3									YES	NO	NO	YES
...	5	PSMD3	O43242	Johnson 2020	AD / C	Up	0	0	0	Frontal Cortex	YES	NO	NO	YES
...	5	PSMD3	O43242	Drummond 2022	AD	Present	0	1	0	Hippocampus	YES	NO	NO	YES
...	5	PSMD3	O43242	Seyfried 2017	AD / C	Up	0	0	0	Frontal Cortex	YES	NO	NO	YES
...	5	PSMD3	O43242	Drummond 2017	AD	Present	0	1	0	Hippocampus	YES	NO	NO	YES
-->	5	RUFY3									NO	NO	YES	NO
...	5	RUFY3	B4DG59	Drummond 2020	AD	Present	1	0	0	Hippocampus	NO	NO	YES	NO
...	5	RUFY3	Q7L099	Xu 2019	AD / C	Down	0	0	0	Cingulate Gyrus	NO	NO	YES	NO
...	5	RUFY3	Q7L099	Xu 2019	AD / C	Down	0	0	0	Cerebellum	NO	NO	YES	NO
...	5	RUFY3	Q7L099	Drummond 2022	AD	Present	0	1	0	Hippocampus	NO	NO	YES	NO
...	5	RUFY3	Q7L099	Drummond 2017	AD	Present	0	1	0	Hippocampus	NO	NO	YES	NO
-->	5	SH3GL3									NO	NO	YES	NO
...	5	SH3GL3	Q99963	Xu 2019	AD / C	Down	0	0	0	Cingulate Gyrus	NO	NO	YES	NO
...	5	SH3GL3	Q99963	Drummond 2022	AD	Present	0	1	0	Hippocampus	NO	NO	YES	NO
...	5	SH3GL3	Q99963	Astillero-Lopez 2022	AD / C	Down	0	0	0	Entorhinal Cortex	NO	NO	YES	NO
...	5	SH3GL3	Q99963	Drummond 2017	AD	Present	0	1	0	Hippocampus	NO	NO	YES	NO
...	5	SH3GL3	Q99963	Xu 2019	AD / C	Down	0	0	0	Hippocampus	NO	NO	YES	NO
-->	4	CDS2									NO	YES	NO	NO
...	4	CDS2	B3KNK4	Drummond 2020	AD	Present	1	0	0	Hippocampus	NO	YES	NO	NO
...	4	CDS2	O95674	Drummond 2022	AD	Present	0	1	0	Hippocampus	NO	YES	NO	NO
...	4	CDS2	O95674	Drummond 2017	AD	Present	0	1	0	Hippocampus	NO	YES	NO	NO
...	4	CDS2	O95674	Mendonca 2019	AD / C	Down	0	0	0	Entorhinal Cortex	NO	YES	NO	NO
-->	4	CLASP2									NO	YES	NO	NO
...	4	CLASP2	A0A0U1RQI6	Drummond 2017	AD	Present	0	1	0	Hippocampus	NO	YES	NO	NO
...	4	CLASP2	O75122	Johnson 2020	AD / C	Down	0	0	0	Frontal Cortex	NO	YES	NO	NO
...	4	CLASP2	O75122	Drummond 2022	AD	Present	0	1	0	Hippocampus	NO	YES	NO	NO
...	4	CLASP2	O75122	Xu 2019	AD / C	Down	0	0	0	Entorhinal Cortex	NO	YES	NO	NO
-->	4	CLIP2									YES	NO	NO	NO
...	4	CLIP2	Q9UDT6	Johnson 2022	AD / C	Up	0	0	0	Frontal Cortex	YES	NO	NO	NO
...	4	CLIP2	Q9UDT6	Drummond 2022	AD	Present	0	1	0	Hippocampus	YES	NO	NO	NO
...	4	CLIP2	Q9UDT6	Drummond 2017	AD	Present	0	1	0	Hippocampus	YES	NO	NO	NO
...	4	CLIP2	Q9UDT6	Xu 2019	AD / C	Down	0	0	0	Entorhinal Cortex	YES	NO	NO	NO
-->	4	GOT1									NO	YES	NO	NO
...	4	GOT1	P17174	Drummond 2020	AD	Present	1	0	0	Hippocampus	NO	YES	NO	NO
...	4	GOT1	P17174	Drummond 2022	AD	Present	0	1	0	Hippocampus	NO	YES	NO	NO
...	4	GOT1	P17174	Astillero-Lopez 2022	AD / C	Down	0	0	0	Entorhinal Cortex	NO	YES	NO	NO
...	4	GOT1	P17174	Drummond 2017	AD	Present	0	1	0	Hippocampus	NO	YES	NO	NO
-->	4	KIF21A									NO	NO	YES	NO
...	4	KIF21A	Q7Z4S6	Xu 2019	AD / C	Down	0	0	0	Cerebellum	NO	NO	YES	NO
...	4	KIF21A	Q7Z4S6	Johnson 2020	AD / C	Down	0	0	0	Frontal Cortex	NO	NO	YES	NO
...	4	KIF21A	Q7Z4S6	Drummond 2022	AD	Present	0	1	0	Hippocampus	NO	NO	YES	NO
...	4	KIF21A	Q7Z4S6	Drummond 2017	AD	Present	0	1	0	Hippocampus	NO	NO	YES	NO
-->	4	PIP4K2B									NO	YES	NO	YES
...	4	PIP4K2B	P78356	Drummond 2022	AD	Present	0	1	0	Hippocampus	NO	YES	NO	YES
...	4	PIP4K2B	P78356	Zhang 2018	AD / C	Down	0	0	0	Frontal Cortex	NO	YES	NO	YES
...	4	PIP4K2B	P78356	Drummond 2017	AD	Present	0	1	0	Hippocampus	NO	YES	NO	YES
...	4	PIP4K2B	P78356	Mendonca 2019	AD / C	Down	0	0	0	Entorhinal Cortex	NO	YES	NO	YES
-->	4	PPP2R2A									NO	NO	YES	NO
...	4	PPP2R2A	P63151	Zellner 2022	AD / C	Up	0	0	0	Parietal Cortex	NO	NO	YES	NO
...	4	PPP2R2A	P63151	Drummond 2022	AD	Present	0	1	0	Hippocampus	NO	NO	YES	NO
...	4	PPP2R2A	P63151	Drummond 2017	AD	Present	0	1	0	Hippocampus	NO	NO	YES	NO
...	4	PPP2R2A	P63151	Xu 2019	AD / C	Down	0	0	0	Entorhinal Cortex	NO	NO	YES	NO
-->	4	PSMC6									YES	NO	NO	NO
...	4	PSMC6	A0A087X2I1	Drummond 2017	AD	Present	0	1	0	Hippocampus	YES	NO	NO	NO
...	4	PSMC6	P62333	Johnson 2020	AD / C	Up	0	0	0	Frontal Cortex	YES	NO	NO	NO
...	4	PSMC6	P62333	Drummond 2022	AD	Present	0	1	0	Hippocampus	YES	NO	NO	NO
...	4	PSMC6	P62333	Mendonca 2019	AD / C	Down	0	0	0	Parahippocampal Cortex	YES	NO	NO	NO
-->	4	PSMD11									NO	YES	NO	YES
...	4	PSMD11	O00231	Ojo 2021b	AD / C	Up	0	0	0	Frontal Cortex	NO	YES	NO	YES
...	4	PSMD11	O00231	Drummond 2022	AD	Present	0	1	0	Hippocampus	NO	YES	NO	YES
...	4	PSMD11	O00231	Drummond 2017	AD	Present	0	1	0	Hippocampus	NO	YES	NO	YES
...	4	PSMD11	O00231	Xu 2019	AD / C	Down	0	0	0	Entorhinal Cortex	NO	YES	NO	YES
-->	4	PSMD12									YES	NO	NO	NO
...	4	PSMD12	O00232	Drummond 2022	AD	Present	0	1	0	Hippocampus	YES	NO	NO	NO
...	4	PSMD12	O00232	Hondius 2016	AD / C	Down	0	0	0	Hippocampus	YES	NO	NO	NO
-->	4	RCN2									NO	NO	YES	NO
...	4	RCN2	Q14257	Drummond 2022	AD	Present	0	1	0	Hippocampus	NO	NO	YES	NO
...	4	RCN2	Q14257	Zhang 2018	AD / C	Up	0	0	0	Frontal Cortex	NO	NO	YES	NO
-->	4	RPS26									NO	YES	NO	NO
...	4	RPS26	P62854	Zellner 2022	AD / C	Down	0	0	0	Parietal Cortex	NO	YES	NO	NO
...	4	RPS26	P62854	Drummond 2022	AD	Present	0	1	0	Hippocampus	NO	YES	NO	NO
...	4	RPS26	P62854	Drummond 2017	AD	Present	0	1	0	Hippocampus	NO	YES	NO	NO
...	4	RPS26	P62854	Mendonca 2019	AD / C	Down	0	0	0	Frontal Cortex	NO	YES	NO	NO
-->	4	RPS27A									YES	NO	NO	NO
...	4	RPS27A	P62979	Li 2021	AD / C	Up	0	0	0	Occipital Cortex	YES	NO	NO	NO
...	4	RPS27A	P62979	Johnson 2022	AD / C	Down	0	0	0	Frontal Cortex	YES	NO	NO	NO
...	4	RPS27A	P62979	Johnson 2018	AD / C	Up	0	0	0	Frontal Cortex	YES	NO	NO	NO
...	4	RPS27A	P62979	Xu 2019	AD / C	Up	0	0	0	Entorhinal Cortex	YES	NO	NO	NO
-->	3	CAMK1D									NO	YES	NO	NO
...	3	CAMK1D	Q8IU85	Xu 2019	AD / C	Down	0	0	0	Cerebellum	NO	YES	NO	NO
...	3	CAMK1D	Q8IU85	Drummond 2022	AD	Present	0	1	0	Hippocampus	NO	YES	NO	NO
...	3	CAMK1D	Q8IU85	Drummond 2017	AD	Present	0	1	0	Hippocampus	NO	YES	NO	NO
-->	3	COL18A1									NO	YES	NO	NO
...	3	COL18A1	P39060	Dai 2018	AD / C	Up	0	0	0	Frontal Cortex	NO	YES	NO	NO
...	3	COL18A1	P39060	Drummond 2022	AD	Present	0	1	0	Hippocampus	NO	YES	NO	NO
...	3	COL18A1	P39060	Zhang 2018	AD / C	Up	0	0	0	Frontal Cortex	NO	YES	NO	NO
-->	3	GRIPAP1									NO	NO	YES	NO
...	3	GRIPAP1	A0A087WT45	Drummond 2017	AD	Present	0	1	0	Hippocampus	NO	NO	YES	NO
...	3	GRIPAP1	Q4V328	Drummond 2022	AD	Present	0	1	0	Hippocampus	NO	NO	YES	NO
...	3	GRIPAP1	Q4V328	Mendonca 2019	AD / C	Down	0	0	0	Parahippocampal Cortex	NO	NO	YES	NO
-->	3	GTF2I									NO	YES	NO	NO
...	3	GTF2I	P78347	Johnson 2022	AD / C	Up	0	0	0	Frontal Cortex	NO	YES	NO	NO
...	3	GTF2I	P78347	Johnson 2018	AD / C	Up	0	0	0	Frontal Cortex	NO	YES	NO	NO
...	3	GTF2I	P78347	Seyfried 2017	AD / C	Up	0	0	0	Frontal Cortex	NO	YES	NO	NO
-->	3	MACF1									NO	NO	YES	NO
...	3	MACF1	H0Y7I1	Johnson 2022	AD / C	Up	0	0	0	Frontal Cortex	NO	NO	YES	NO
...	3	MACF1	H3BPE1	Drummond 2017	AD	Present	0	1	0	Hippocampus	NO	NO	YES	NO
...	3	MACF1	Q9UPN3	Drummond 2022	AD	Present	0	1	0	Hippocampus	NO	NO	YES	NO
-->	3	MAPK8IP3									NO	NO	YES	NO
...	3	MAPK8IP3	A0A087WYG2	Johnson 2022	AD / C	Down	0	0	0	Frontal Cortex	NO	NO	YES	NO
...	3	MAPK8IP3	Q9UPT6	Drummond 2022	AD	Present	0	1	0	Hippocampus	NO	NO	YES	NO
-->	3	MYEF2									YES	NO	NO	NO
...	3	MYEF2	A0A024R5Q6	Drummond 2020	AD	Present	1	0	0	Hippocampus	YES	NO	NO	NO
...	3	MYEF2	A0A0A0MR39	Ojo 2021b	AD / C	Up	0	0	0	Frontal Cortex	YES	NO	NO	NO
...	3	MYEF2	Q9P2K5	Mendonca 2019	AD / C	Down	0	0	0	Parahippocampal Cortex	YES	NO	NO	NO
-->	3	NAP1L5									YES	NO	NO	NO
...	3	NAP1L5	Q96NT1	Johnson 2022	AD / C	Down	0	0	0	Frontal Cortex	YES	NO	NO	NO
...	3	NAP1L5	Q96NT1	Hales 2016	AD / C	Down	0	0	0	Frontal Cortex	YES	NO	NO	NO
-->	3	NCAM2									NO	YES	NO	NO
...	3	NCAM2	H9KV31	Drummond 2017	AD	Present	0	1	0	Hippocampus	NO	YES	NO	NO
...	3	NCAM2	O15394	Xu 2019	AD / C	Up	0	0	0	Cerebellum	NO	YES	NO	NO
...	3	NCAM2	O15394	Drummond 2022	AD	Present	0	1	0	Hippocampus	NO	YES	NO	NO
-->	3	NOP56									NO	YES	NO	NO
...	3	NOP56	O00567	Xu 2019	AD / C	Up	0	0	0	Cerebellum	NO	YES	NO	NO
...	3	NOP56	O00567	Hales 2016	AD / C	Down	0	0	0	Frontal Cortex	NO	YES	NO	NO
...	3	NOP56	O00567	Xu 2019	AD / C	Up	0	0	0	Hippocampus	NO	YES	NO	NO
-->	3	NUMA1									NO	YES	NO	NO
...	3	NUMA1	Q14980	Johnson 2022	AD / C	Up	0	0	0	Frontal Cortex	NO	YES	NO	NO
...	3	NUMA1	Q14980	Johnson 2018	AD / C	Up	0	0	0	Frontal Cortex	NO	YES	NO	NO
-->	3	PRKDC									NO	YES	NO	NO
...	3	PRKDC	P78527	Drummond 2020	AD	Present	1	0	0	Hippocampus	NO	YES	NO	NO
...	3	PRKDC	P78527	Andreev 2012	AD / C	Up	0	0	0	Temporal Cortex	NO	YES	NO	NO
...	3	PRKDC	P78527	Drummond 2022	AD	Present	0	1	0	Hippocampus	NO	YES	NO	NO
-->	3	PSMC2									YES	NO	NO	YES
...	3	PSMC2	P35998	Drummond 2020	AD	Present	1	0	0	Hippocampus	YES	NO	NO	YES
...	3	PSMC2	P35998	Drummond 2022	AD	Present	0	1	0	Hippocampus	YES	NO	NO	YES
...	3	PSMC2	P35998	Drummond 2017	AD	Present	0	1	0	Hippocampus	YES	NO	NO	YES
-->	3	PSMC3									NO	YES	NO	YES
...	3	PSMC3	E9PKD5	Drummond 2017	AD	Present	0	1	0	Hippocampus	NO	YES	NO	YES
...	3	PSMC3	P17980	Drummond 2022	AD	Present	0	1	0	Hippocampus	NO	YES	NO	YES
...	3	PSMC3	P17980	Zhang 2018	AD / C	Up	0	0	0	Frontal Cortex	NO	YES	NO	YES
-->	3	PSMD1									YES	NO	NO	NO
...	3	PSMD1	Q99460	Johnson 2020	AD / C	Up	0	0	0	Frontal Cortex	YES	NO	NO	NO
...	3	PSMD1	Q99460	Drummond 2022	AD	Present	0	1	0	Hippocampus	YES	NO	NO	NO
...	3	PSMD1	Q99460	Zhang 2018	AD / C	Up	0	0	0	Frontal Cortex	YES	NO	NO	NO
-->	3	PSMD13									YES	NO	NO	YES
...	3	PSMD13	Q9UNM6	Andreev 2012	AD / C	Up	0	0	0	Temporal Cortex	YES	NO	NO	YES
...	3	PSMD13	Q9UNM6	Johnson 2022	AD / C	Down	0	0	0	Frontal Cortex	YES	NO	NO	YES
...	3	PSMD13	Q9UNM6	Drummond 2022	AD	Present	0	1	0	Hippocampus	YES	NO	NO	YES
-->	3	PSMD2									YES	NO	NO	YES
...	3	PSMD2	Q13200	Drummond 2022	AD	Present	0	1	0	Hippocampus	YES	NO	NO	YES
...	3	PSMD2	Q13200	Drummond 2017	AD	Present	0	1	0	Hippocampus	YES	NO	NO	YES
...	3	PSMD2	Q59EG8	Drummond 2020	AD	Present	1	0	0	Hippocampus	YES	NO	NO	YES
-->	3	PSMD6									YES	NO	NO	NO
...	3	PSMD6	Q15008	Drummond 2022	AD	Present	0	1	0	Hippocampus	YES	NO	NO	NO
...	3	PSMD6	Q15008	Seyfried 2017	AD / C	Down	0	0	0	Frontal Cortex	YES	NO	NO	NO
-->	3	PSMD8									NO	YES	NO	YES
...	3	PSMD8	P48556	Johnson 2022	AD / C	Down	0	0	0	Frontal Cortex	NO	YES	NO	YES
...	3	PSMD8	P48556	Drummond 2022	AD	Present	0	1	0	Hippocampus	NO	YES	NO	YES
...	3	PSMD8	R4GMR5	Drummond 2017	AD	Present	0	1	0	Hippocampus	NO	YES	NO	YES
-->	3	RBM39									NO	YES	NO	NO
...	3	RBM39	H0Y4X3	Drummond 2020	AD	Present	1	0	0	Hippocampus	NO	YES	NO	NO
...	3	RBM39	Q14498	Ojo 2021b	AD / C	Up	0	0	0	Frontal Cortex	NO	YES	NO	NO
...	3	RBM39	Q14498	Drummond 2022	AD	Present	0	1	0	Hippocampus	NO	YES	NO	NO
-->	3	SFXN5									NO	NO	YES	NO
...	3	SFXN5	Q8TD22	Andreev 2012	AD / C	Up	0	0	0	Temporal Cortex	NO	NO	YES	NO
...	3	SFXN5	Q8TD22	Drummond 2022	AD	Present	0	1	0	Hippocampus	NO	NO	YES	NO
...	3	SFXN5	Q8TD22	Xu 2019	AD / C	Up	0	0	0	Entorhinal Cortex	NO	NO	YES	NO
-->	3	TNPO2									NO	NO	YES	NO
...	3	TNPO2	O14787	Xu 2019	AD / C	Down	0	0	0	Cingulate Gyrus	NO	NO	YES	NO
...	3	TNPO2	O14787	Johnson 2022	AD / C	Down	0	0	0	Frontal Cortex	NO	NO	YES	NO
...	3	TNPO2	O14787	Seyfried 2017	AD / C	Down	0	0	0	Precuneus	NO	NO	YES	NO
-->	3	VARS1									NO	YES	NO	NO
...	3	VARS1	P26640	Drummond 2022	AD	Present	0	1	0	Hippocampus	NO	YES	NO	NO
...	3	VARS1	P26640	Astillero-Lopez 2022	AD / C	Down	0	0	0	Entorhinal Cortex	NO	YES	NO	NO
...	3	VARS1	P26640	Drummond 2017	AD	Present	0	1	0	Hippocampus	NO	YES	NO	NO
-->	2	ARMC8									YES	NO	NO	YES
...	2	ARMC8	Q8IUR7	Wingo 2020	AD / C	Down	0	0	0	Frontal Cortex	YES	NO	NO	YES
...	2	ARMC8	Q8IUR7	Johnson 2022	AD / C	Down	0	0	0	Frontal Cortex	YES	NO	NO	YES
-->	2	CSDE1									NO	YES	NO	NO
...	2	CSDE1	O75534	Xu 2019	AD / C	Down	0	0	0	Cerebellum	NO	YES	NO	NO
...	2	CSDE1	O75534	Drummond 2022	AD	Present	0	1	0	Hippocampus	NO	YES	NO	NO
-->	2	FAM81A									NO	YES	NO	NO
...	2	FAM81A	Q8TBF8	Johnson 2018	AD / C	Down	0	0	0	Frontal Cortex	NO	YES	NO	NO
...	2	FAM81A	Q8TBF8	Seyfried 2017	AD / C	Down	0	0	0	Frontal Cortex	NO	YES	NO	NO
-->	2	HSD17B12									YES	NO	NO	NO
...	2	HSD17B12	Q53GQ0	Johnson 2020	AD / C	Down	0	0	0	Frontal Cortex	YES	NO	NO	NO
...	2	HSD17B12	Q53GQ0	Johnson 2022	AD / C	Down	0	0	0	Frontal Cortex	YES	NO	NO	NO
-->	2	HUWE1									NO	NO	YES	NO
...	2	HUWE1	Q7Z6Z7	Ho Kim 2015	AD / C	Down	0	0	0	Hippocampus	NO	NO	YES	NO
...	2	HUWE1	Q7Z6Z7	Drummond 2022	AD	Present	0	1	0	Hippocampus	NO	NO	YES	NO
-->	2	IQSEC1									NO	NO	YES	NO
...	2	IQSEC1	Q6DN90	Drummond 2022	AD	Present	0	1	0	Hippocampus	NO	NO	YES	NO
...	2	IQSEC1	Q6DN90	Mendonca 2019	AD / C	Down	0	0	0	Entorhinal Cortex	NO	NO	YES	NO
-->	2	KCNAB2									YES	NO	NO	YES
...	2	KCNAB2	Q13303	Drummond 2022	AD	Present	0	1	0	Hippocampus	YES	NO	NO	YES
...	2	KCNAB2	Q13303	Zhang 2018	AD / C	Up	0	0	0	Frontal Cortex	YES	NO	NO	YES
-->	2	LIN7A									YES	NO	NO	NO
...	2	LIN7A	O14910	Drummond 2022	AD	Present	0	1	0	Hippocampus	YES	NO	NO	NO
...	2	LIN7A	O14910	Drummond 2017	AD	Present	0	1	0	Hippocampus	YES	NO	NO	NO
-->	2	NOP58									NO	YES	NO	NO
...	2	NOP58	Q9Y2X3	Johnson 2022	AD / C	Down	0	0	0	Frontal Cortex	NO	YES	NO	NO
-->	2	PALS2									NO	NO	YES	NO
...	2	PALS2	B8ZZG1	Drummond 2017	AD	Present	0	1	0	Hippocampus	NO	NO	YES	NO
...	2	PALS2	Q9NZW5	Drummond 2022	AD	Present	0	1	0	Hippocampus	NO	NO	YES	NO
-->	2	PDE1B									NO	NO	YES	NO
...	2	PDE1B	Q01064	Drummond 2022	AD	Present	0	1	0	Hippocampus	NO	NO	YES	NO
...	2	PDE1B	Q01064	Zhang 2018	AD / C	Up	0	0	0	Frontal Cortex	NO	NO	YES	NO
-->	2	PPP1CC									NO	NO	YES	NO
...	2	PPP1CC	P36873	Xiong 2019	AD / C	Down	0	1	0	Hippocampus	NO	NO	YES	NO
...	2	PPP1CC	P36873	Drummond 2022	AD	Present	0	1	0	Hippocampus	NO	NO	YES	NO
-->	2	PSMC1									YES	NO	NO	YES
...	2	PSMC1	P62191	Drummond 2022	AD	Present	0	1	0	Hippocampus	YES	NO	NO	YES
...	2	PSMC1	P62191	Drummond 2017	AD	Present	0	1	0	Hippocampus	YES	NO	NO	YES
-->	2	PSMC5									NO	NO	YES	YES
...	2	PSMC5	P62195	Drummond 2022	AD	Present	0	1	0	Hippocampus	NO	NO	YES	YES
...	2	PSMC5	P62195	Drummond 2017	AD	Present	0	1	0	Hippocampus	NO	NO	YES	YES
-->	2	PSMD4									NO	NO	YES	NO
...	2	PSMD4	P55036	Johnson 2020	AD / C	Up	0	0	0	Frontal Cortex	NO	NO	YES	NO
...	2	PSMD4	P55036	Xu 2019	AD / C	Down	0	0	0	Entorhinal Cortex	NO	NO	YES	NO
-->	2	RTRAF									NO	YES	NO	NO
...	2	RTRAF	Q9Y224	Johnson 2020	AD / C	Up	0	0	0	Frontal Cortex	NO	YES	NO	NO
...	2	RTRAF	Q9Y224	Johnson 2022	AD / C	Up	0	0	0	Frontal Cortex	NO	YES	NO	NO
-->	2	SNRPB									NO	NO	YES	NO
...	2	SNRPB	P14678	Johnson 2020	AD / C	Up	0	0	0	Frontal Cortex	NO	NO	YES	NO
...	2	SNRPB	Q15182	Ojo 2021b	AD / C	Down	0	0	0	Frontal Cortex	NO	NO	YES	NO
-->	2	SNU13									NO	YES	NO	NO
...	2	SNU13	P55769	Johnson 2022	AD / C	Down	0	0	0	Frontal Cortex	NO	YES	NO	NO
...	2	SNU13	P55769	Mendonca 2019	AD / C	Up	0	0	0	Entorhinal Cortex	NO	YES	NO	NO
-->	2	TRA2B									YES	NO	NO	NO
...	2	TRA2B	P62995	Johnson 2022	AD / C	Up	0	0	0	Frontal Cortex	YES	NO	NO	NO
...	2	TRA2B	Q8N1H4	Drummond 2020	AD	Present	1	0	0	Hippocampus	YES	NO	NO	NO
-->	2	TRIM28									NO	YES	NO	NO
...	2	TRIM28	M0R0K9	Drummond 2020	AD	Present	1	0	0	Hippocampus	NO	YES	NO	NO
...	2	TRIM28	Q13263	Hondius 2021	AD / C	Down	1	0	0	Hippocampus	NO	YES	NO	NO
-->	2	TXNDC5									NO	YES	NO	NO
...	2	TXNDC5	Q8NBS9	Xu 2019	AD / C	Down	0	0	0	Cerebellum	NO	YES	NO	NO
...	2	TXNDC5	Q8NBS9	Hondius 2016	AD / C	Down	0	0	0	Hippocampus	NO	YES	NO	NO
-->	2	UBC									YES	NO	NO	NO
...	2	UBC	F5H265	Johnson 2022	AD / C	Up	0	0	0	Frontal Cortex	YES	NO	NO	NO
...	2	UBC	P0CG48	Hondius 2016	AD / C	Up	0	0	0	Hippocampus	YES	NO	NO	NO
-->	2	UBR4									YES	NO	NO	NO
...	2	UBR4	Q5T4S7	Sweet 2016	AD / C	Down	0	0	0	Entorhinal Cortex	YES	NO	NO	NO
...	2	UBR4	Q5T4S7	Drummond 2022	AD	Present	0	1	0	Hippocampus	YES	NO	NO	NO
-->	1	AP3B1									NO	NO	YES	NO
...	1	AP3B1	O00203	Wingo 2020	AD / C	Up	0	0	0	Frontal Cortex	NO	NO	YES	NO
-->	1	EFTUD2									NO	YES	NO	NO
...	1	EFTUD2	Q15029	Johnson 2022	AD / C	Up	0	0	0	Frontal Cortex	NO	YES	NO	NO
-->	1	FBL									NO	YES	NO	NO
...	1	FBL	P22087	Johnson 2022	AD / C	Up	0	0	0	Frontal Cortex	NO	YES	NO	NO
-->	1	PDIA4									NO	YES	NO	NO
...	1	PDIA4	P13667	Drummond 2022	AD	Present	0	1	0	Hippocampus	NO	YES	NO	NO
-->	1	RNPS1									NO	YES	NO	NO
...	1	RNPS1	Q15287	Johnson 2020	AD / C	Up	0	0	0	Frontal Cortex	NO	YES	NO	NO
-->	1	SNRNP200									NO	YES	NO	NO
...	1	SNRNP200	O75643	Johnson 2022	AD / C	Up	0	0	0	Frontal Cortex	NO	YES	NO	NO
-->	1	WDR26									YES	NO	NO	YES
...	1	WDR26	Q9H7D7	Johnson 2020	AD / C	Up	0	0	0	Frontal Cortex	YES	NO	NO	YES
