# Supplementary material for: The influence of APOEε4 on the pTau interactome in sporadic Alzheimer’s disease
Source: Acta Neuropathol. 2024 May 21;147(1):91. doi: 10.1007/s00401-024-02744-8 (PMC11108952; doi:10.1007/s00401-024-02744-8)
Supplement: Supplementary file 3 — Supplementary file3 (XLSX 21 KB) [file 401_2024_2744_MOESM3_ESM.xlsx]

## Sheet: Online Resource 3a
Online Resource 3a: Functional enrichment analysis of the 33 most probable pTau interactors common to both APOE groups.
Rank	Category	Description	FDR value	-Log10(FDR)	# Gene IDs	Percentage in network	Gene IDs	Term name	# Gene IDs background
1	GO Cellular Component	Proteasome regulatory particle	2.01e-18	17.6968	10	30.303	PSMC1|PSMD3|PSMD1|PSMD2|PSMD12|PSMD14|PSMC2|PSMD13|PSMC6|PSMD6	GO:0005838	20
2	GO Cellular Component	Proteasome regulatory particle, base subcomplex	5.53e-09	8.25727	5	15.1515	PSMC1|PSMD1|PSMD2|PSMC2|PSMC6	GO:0008540	9
3	GO Cellular Component	Protein-containing complex	8.32e-08	7.07988	26	78.7879	RANBP9|CLIP2|SRSF1|PSMC1|PSMD3|RPS27A|PSMD1|PSMD2|MYEF2|MAPT|AP3D1|PSMD12|KCNAB2|DDX1|NRXN1|PSMD14|PSMC2|PSMD13|PSMC6|WDR26|TRA2B|PSMD6|ARMC8|AP3M2|AP3B2|LIN7A	GO:0032991	5073
4	GO Cellular Component	Cytosolic proteasome complex	4.2e-07	6.37675	4	12.1212	PSMD1|PSMD2|PSMD14|PSMC6	GO:0031597	7
5	GO Cellular Component	Proteasome regulatory particle, lid subcomplex	4.48e-07	6.34872	4	12.1212	PSMD3|PSMD12|PSMD14|PSMD13	GO:0008541	8
6	GO Cellular Component	Nuclear lumen	0.00066	3.18046	20	60.6061	SRSF1|PSMC1|PSMD3|RPS27A|PSMD1|PSMD2|MAPT|PSMD12|UBR4|DDX1|SQSTM1|NRXN1|PSMD14|PSMC2|PSMD13|PSMC6|WDR26|TRA2B|PSMD6|UBC	GO:0031981	4733
7	GO Cellular Component	Proteasome storage granule	0.001	3	2	6.06061	PSMD1|PSMD2	GO:0034515	2
8	GO Cellular Component	AP-3 adaptor complex	0.0061	2.21467	2	6.06061	AP3D1|AP3B2	GO:0030123	8
9	GO Cellular Component	Cytoplasmic ribonucleoprotein granule	0.026	1.58503	4	12.1212	MAPT|DDX1|SQSTM1|PSMC2	GO:0036464	231
10	GO Cellular Component	Axon	0.0269	1.57025	6	18.1818	MAPT|AP3D1|KCNAB2|NRXN1|AP3M2|AP3B2	GO:0030424	646
11	GO Cellular Component	Postsynapse	0.0269	1.57025	6	18.1818	PSD3|MAPT|AP3D1|KCNAB2|PSMC2|LIN7A	GO:0098794	643
1	GO Biological Process	Regulation of mrna metabolic process	6.29e-15	14.2013	15	45.4545	SRSF1|PSMC1|PSMD3|RPS27A|PSMD1|PSMD2|MYEF2|PSMD12|PSMD14|PSMC2|PSMD13|PSMC6|TRA2B|PSMD6|UBC	GO:1903311	338
2	GO Biological Process	Ubiquitin-dependent protein catabolic process	1.35e-12	11.8697	15	45.4545	PSMC1|PSMD3|RPS27A|PSMD1|PSMD2|PSMD12|UBR4|SQSTM1|PSMD14|PSMC2|PSMD13|PSMC6|PSMD6|ARMC8|UBC	GO:0006511	535
3	GO Biological Process	Establishment of localization in cell	9.12e-10	9.04001	21	63.6364	SRSF1|PSMD3|RPS27A|PSMD1|PSMD2|MAPT|AP3D1|PSMD12|UBR4|KCNAB2|SQSTM1|NRXN1|PSMD14|PSMC2|PSMD13|PSMD6|ARMC8|AP3M2|AP3B2|UBC|LIN7A	GO:0051649	2375
4	GO Biological Process	Cell-cell signaling	1.51e-09	8.82102	16	48.4848	PSMC1|PSMD3|RPS27A|PSMD1|PSMD2|MAPT|PSMD12|NRXN1|PSMD14|SLC12A5|PSMC2|PSMD13|PSMC6|PSMD6|UBC|LIN7A	GO:0007267	1145
5	GO Biological Process	Myeloid leukocyte activation	1.56e-08	7.80688	12	36.3636	PSMD3|PSMD1|PSMD2|MAPT|PSMD12|UBR4|KCNAB2|PSMD14|PSMC2|PSMD13|PSMD6|ARMC8	GO:0002274	585
6	GO Biological Process	Synaptic vesicle localization	1.66e-06	5.77989	5	15.1515	AP3D1|NRXN1|AP3M2|AP3B2|LIN7A	GO:0097479	44
7	GO Biological Process	Axonal transport	0.00021	3.67778	4	12.1212	MAPT|AP3D1|AP3M2|AP3B2	GO:0098930	55
8	GO Biological Process	Protein-containing complex assembly	0.0024	2.61979	10	30.303	RANBP9|SRSF1|RPS27A|NAP1L5|MAPT|DDX1|NRXN1|PSMD13|UBC|LIN7A	GO:0065003	1293
9	GO Biological Process	Regulation of protein catabolic process	0.0041	2.38722	6	18.1818	PSMC1|PSMD3|PSMD1|PSMD2|PSMD14|PSMC2	GO:0042176	415
10	GO Biological Process	Positive regulation of rna polymerase ii transcription preinitiation complex assembly	0.0112	1.95078	2	6.06061	PSMC2|PSMC6	GO:0045899	10
11	GO Biological Process	Response to stimulus	0.0146	1.83565	24	72.7273	RANBP9|PSMC1|PSMD3|RPS27A|PSMD1|PSMD2|MYEF2|MAPT|AP3D1|PSMD12|UBR4|KCNAB2|DDX1|SQSTM1|NRXN1|PSMD14|SLC12A5|PSMC2|PSMD13|PSMC6|TRA2B|PSMD6|ARMC8|UBC	GO:0050896	8046
12	GO Biological Process	Regulation of protein metabolic process	0.0235	1.62893	13	39.3939	RANBP9|PSMC1|PSMD3|RPS27A|PSMD1|PSMD2|MAPT|DDX1|SQSTM1|NRXN1|PSMD14|PSMC2|UBC	GO:0051246	2828
13	GO Biological Process	Endosomal transport	0.0364	1.4389	4	12.1212	RPS27A|AP3D1|SQSTM1|UBC	GO:0016197	232
14	GO Biological Process	Error-prone translesion synthesis	0.0382	1.41794	2	6.06061	RPS27A|UBC	GO:0042276	21
15	GO Biological Process	DNA duplex unwinding	0.044	1.35655	3	9.09091	RPS27A|DDX1|UBC	GO:0032508	106
PPI enrichment = 1.0E-16; redundancy cut-off = 0.7
Cytoscape 3.9.1 (June 2023)

## Sheet: Online Resource 3b
Online Resource 3b: Functional enrichment analysis of the 47 most probable pTau interactors associated with APOEε3/ε3 cases.
Rank	Category	Description	FDR value	-Log10(FDR)	# Gene IDs	Percentage in network	Gene IDs	Term name	# Gene IDs background
1	GO Cellular Component	Nucleoplasm	1.36e-06	5.86646	29	61.7021	PSMD8|PNN|FBL|CMAS|PIN1|TRIM28|RBM39|LANCL2|C14orf166|PSMD11|NOP58|HNRNPUL2|PRKDC|SNRNP200|PPP1CA|DHX15|RPS26|GOT1|NOP56|NUMA1|PPP1CB|ELAVL2|NCAM2|NHP2L1|EFTUD2|RNPS1|GTF2I|PSMC3|PIP4K2B	GO:0005654	3973
2	GO Cellular Component	Ribonucleoprotein complex	4.48e-06	5.34872	13	27.6596	HSD17B10|PNN|FBL|NOP58|PRKDC|SNRNP200|DHX15|RPS26|G3BP2|NOP56|ELAVL2|NHP2L1|EFTUD2	GO:1990904	677
3	GO Cellular Component	Box c/d snornp complex	5.34e-06	5.27246	4	8.51064	FBL|NOP58|NOP56|NHP2L1	GO:0031428	7
4	GO Cellular Component	Protein-containing complex	0.0024	2.61979	26	55.3191	HSD17B10|PSMD8|PNN|FBL|TRIM28|RBM39|C14orf166|PSMD11|NOP58|PRKDC|SNRNP200|PPP1CA|DHX15|COL18A1|RPS26|G3BP2|NOP56|NUMA1|PPP1CB|ELAVL2|NHP2L1|EFTUD2|KIF5C|RNPS1|PSMC3|CSDE1	GO:0032991	5073
5	GO Cellular Component	Intracellular organelle	0.0024	2.61979	43	91.4894	HSD17B10|PSMD8|PNN|FBL|CMAS|PIN1|TRIM28|RBM39|LANCL2|C14orf166|PSMD11|PRKCG|NOP58|PDIA4|HSPA4L|HNRNPUL2|PRKDC|SNRNP200|PPP1CA|DHX15|AK5|COL18A1|RPS26|G3BP2|GOT1|TXNDC5|NOP56|NUMA1|PPP1CB|ELAVL2|NCAM2|NHP2L1|EFTUD2|KIF5C|CLASP2|FAM162A|CDS2|RNPS1|GTF2I|CAMK1D|PSMC3|CSDE1|PIP4K2B	GO:0043229	12528
6	GO Cellular Component	Proteasome regulatory particle	0.0027	2.56864	3	6.38298	PSMD8|PSMD11|PSMC3	GO:0005838	20
7	GO Cellular Component	Dense fibrillar component	0.0036	2.4437	2	4.25532	FBL|NHP2L1	GO:0001651	2
8	GO Cellular Component	Cortical microtubule	0.0036	2.4437	2	4.25532	NUMA1|CLASP2	GO:0055028	2
9	GO Cellular Component	U4/U6 x U5 tri-snRNP complex	0.0062	2.20761	3	6.38298	SNRNP200|NHP2L1|EFTUD2	GO:0046540	31
10	GO Cellular Component	Nuclear body	0.0073	2.13668	9	19.1489	PNN|FBL|PIN1|RBM39|NOP58|DHX15|NCAM2|EFTUD2|RNPS1	GO:0016604	789
11	GO Cellular Component	Spliceosomal complex	0.0075	2.12494	5	10.6383	PNN|SNRNP200|DHX15|NHP2L1|EFTUD2	GO:0005681	192
12	GO Cellular Component	Glycogen granule	0.0136	1.86646	2	4.25532	PPP1CA|PPP1CB	GO:0042587	7
13	GO Cellular Component	Proteasome regulatory particle, lid subcomplex	0.0157	1.8041	2	4.25532	PSMD8|PSMD11	GO:0008541	8
14	GO Cellular Component	pre-snoRNP complex	0.0157	1.8041	2	4.25532	NOP58|NOP56	GO:0070761	8
15	GO Cellular Component	Cytosol	0.0161	1.79317	24	51.0638	PSMD8|PIN1|LANCL2|C14orf166|PSMD11|PRKCG|NOP58|HSPA4L|PRKDC|PPP1CA|AK5|RPS26|G3BP2|GOT1|VARS|NUMA1|PPP1CB|EFTUD2|CLASP2|FAM162A|RNPS1|PSMC3|CSDE1|PIP4K2B	GO:0005829	5193
16	GO Cellular Component	Nuclear speck	0.0196	1.70774	6	12.766	PNN|PIN1|RBM39|DHX15|EFTUD2|RNPS1	GO:0016607	399
17	GO Cellular Component	Cajal body	0.0214	1.66959	3	6.38298	FBL|NOP58|EFTUD2	GO:0015030	59
18	GO Cellular Component	Postsynaptic cytosol	0.042	1.37675	2	4.25532	PIN1|PRKCG	GO:0099524	18
1	GO Biological Process	RNA metabolic process	1.89e-05	4.72354	19	40.4255	HSD17B10|PNN|FBL|TRIM28|RBM39|C14orf166|NOP58|PRKDC|SNRNP200|DHX15|RPS26|VARS|NOP56|ELAVL2|NHP2L1|EFTUD2|RNPS1|GTF2I|CSDE1	GO:0016070	1584
2	GO Biological Process	RNA splicing	0.0014	2.85387	9	19.1489	PNN|RBM39|C14orf166|SNRNP200|DHX15|ELAVL2|NHP2L1|EFTUD2|RNPS1	GO:0008380	396
3	GO Biological Process	RNA localization	0.0113	1.94692	6	12.766	FBL|C14orf166|NOP58|G3BP2|KIF5C|RNPS1	GO:0006403	210
4	GO Biological Process	ncRNA metabolic process	0.0123	1.91009	8	17.0213	HSD17B10|FBL|C14orf166|NOP58|PRKDC|VARS|NOP56|NHP2L1	GO:0034660	467
5	GO Biological Process	Nitrogen compound metabolic process	0.0337	1.47237	30	63.8298	HSD17B10|PSMD8|PNN|FBL|CMAS|PIN1|TRIM28|RBM39|C14orf166|PSMD11|PRKCG|NOP58|PRKDC|SNRNP200|PPP1CA|DHX15|AK5|RPS26|GOT1|VARS|NOP56|PPP1CB|ELAVL2|NHP2L1|EFTUD2|RNPS1|GTF2I|CAMK1D|PSMC3|CSDE1	GO:0006807	6852
6	GO Biological Process	Response to abiotic stimulus	0.0394	1.4045	11	23.4043	PSMD8|KIAA1045|PIN1|PSMD11|PRKDC|PPP1CA|COL18A1|GOT1|PPP1CB|FAM162A|PSMC3	GO:0009628	1147
PPI enrichment = 7.1E-03; redundancy cut-off = 0.7
Cytoscape 3.9.1 (June 2023)

## Sheet: Online Resource 3c
Online Resource 3c: Functional enrichment analysis of the 35 most probable pTau interactors associated with APOEε4/ε4 cases.
Rank	Category	Description	FDR value	-Log10(FDR)	# Gene IDs	Percentage in network	Gene IDs	Term name	# Gene IDs background
1	GO Cellular Component	Synapse	5.8e-05	4.23657	14	40	PSMC4|SLC1A4|AP3B1|GRIA2|PSMC5|GLS|SH3GL3|PPP2R2A|PPP1CC|ARHGEF2|GRIPAP1|ARRB1|CAMKV|IQSEC1	GO:0045202	1351
2	GO Cellular Component	Proteasome regulatory particle, base subcomplex	0.00086	3.0655	3	8.57143	PSMC4|PSMC5|PSMD4	GO:0008540	9
3	GO Cellular Component	Cytoplasm	0.00095	3.02228	33	94.2857	PSMC4|SLC1A4|PDE1B|MAPK8IP3|AP3B1|DYNC1LI2|CCDC6|SFXN5|DYNC1LI1|GRIA2|PSMC5|GLS|RCN2|SH3GL3|PPP2R2A|HUWE1|PPP1CC|MACF1|ARHGEF2|KIF21A|ADAR|PSMD4|OGT|PHYHIPL|GRIPAP1|RUFY3|EPS15L1|TNPO2|ARRB1|SNRPB|CAMKV|SSBP1|IQSEC1	GO:0005737	11428
4	GO Cellular Component	Dendrite	0.0031	2.50864	8	22.8571	SLC1A4|MAPK8IP3|GRIA2|PPP1CC|ARHGEF2|GRIPAP1|RUFY3|ARRB1	GO:0030425	612
5	GO Cellular Component	Postsynapse	0.0031	2.50864	8	22.8571	GRIA2|PSMC5|SH3GL3|PPP1CC|ARHGEF2|GRIPAP1|ARRB1|IQSEC1	GO:0098794	643
6	GO Cellular Component	Cytoplasmic vesicle	0.0048	2.31876	14	40	SLC1A4|MAPK8IP3|AP3B1|DYNC1LI2|DYNC1LI1|GRIA2|PSMC5|SH3GL3|HUWE1|ARHGEF2|GRIPAP1|ARRB1|CAMKV|IQSEC1	GO:0031410	2386
7	GO Cellular Component	Glutamatergic synapse	0.0055	2.25964	6	17.1429	SH3GL3|PPP2R2A|PPP1CC|ARHGEF2|GRIPAP1|CAMKV	GO:0098978	361
8	GO Cellular Component	Cytosolic proteasome complex	0.0134	1.8729	2	5.71429	PSMC4|PSMC5	GO:0031597	7
9	GO Cellular Component	Postsynaptic density	0.0343	1.46471	5	14.2857	GRIA2|SH3GL3|ARHGEF2|ARRB1|IQSEC1	GO:0014069	344
10	GO Cellular Component	Postsynaptic endosome	0.0352	1.45346	2	5.71429	SH3GL3|GRIPAP1	GO:0098845	15
11	GO Cellular Component	Catalytic complex	0.0352	1.45346	9	25.7143	PSMC4|DYNC1LI2|DYNC1LI1|PSMC5|PPP2R2A|PPP1CC|PSMD4|OGT|SNRPB	GO:1902494	1328
12	GO Cellular Component	Cytosol	0.0359	1.44491	19	54.2857	PSMC4|PDE1B|DYNC1LI2|CCDC6|DYNC1LI1|PSMC5|GLS|PPP2R2A|HUWE1|PPP1CC|ARHGEF2|KIF21A|PSMD4|OGT|GRIPAP1|RUFY3|EPS15L1|ARRB1|SNRPB	GO:0005829	5193
13	GO Cellular Component	Cell body	0.0359	1.44491	6	17.1429	SLC1A4|PDE1B|MAPK8IP3|GRIA2|ARHGEF2|RUFY3	GO:0044297	588
14	GO Cellular Component	Postsynaptic density, intracellular component	0.0359	1.44491	2	5.71429	SH3GL3|ARHGEF2	GO:0099092	17
15	GO Cellular Component	Cytoplasmic dynein complex	0.0396	1.4023	2	5.71429	DYNC1LI2|DYNC1LI1	GO:0005868	20
16	GO Cellular Component	Microtubule	0.042	1.37675	5	14.2857	DYNC1LI2|DYNC1LI1|MACF1|ARHGEF2|KIF21A	GO:0005874	407
1	GO Biological Process	Transport	0.0119	1.92445	21	60	PSMC4|SLC1A4|MAPK8IP3|AP3B1|DYNC1LI2|SFXN5|DYNC1LI1|GRIA2|PSMC5|GLS|SH3GL3|HUWE1|MACF1|ARHGEF2|ADAR|PSMD4|GRIPAP1|EPS15L1|TNPO2|ARRB1|SNRPB	GO:0006810	4353
2	GO Biological Process	Antigen processing and presentation of exogenous antigen	0.0119	1.92445	6	17.1429	PSMC4|AP3B1|DYNC1LI2|DYNC1LI1|PSMC5|PSMD4	GO:0019884	182
PPI enrichment = 2.4E-02; redundancy cut-off = 0.7
Cytoscape 3.9.1 (June 2023)
