# Supplementary material for: The influence of APOEε4 on the pTau interactome in sporadic Alzheimer’s disease
Source: Acta Neuropathol. 2024 May 21;147(1):91. doi: 10.1007/s00401-024-02744-8 (PMC11108952; doi:10.1007/s00401-024-02744-8)
Supplement: Supplementary file 4 — Supplementary file4 (XLSX 129 KB) [file 401_2024_2744_MOESM4_ESM.xlsx]

## Sheet: Online Resource 4
Online Resource 4: Dataset describing the phosphorylation landscape of Tau protein in sporadic Alzheimer’s disease cases with an APOEε3/ε3 or APOEε4/ε4 genotype. Tau phosphorylation sites were identified by mass spectrometry in anti-pTau PHF1 immunoprecipitated fractions. All detected sites were mapped along the Tau protein sequence, based on the 2N4R Tau isoform of 441 aa. The frequency of obser…
Sequence	First aa position	Modified aa (phosphorylation)	Modified aa position	APOEε3/ε3 group					APOEε4/ε4 group						APOEε3/ε3 group		APOEε4/ε4 group
				PHF1_1 %	PHF1_2 %	PHF1_3 %	PHF1_4 %	PHF1_5 %	PHF1_6 %	PHF1_7 %	PHF1_8 %	PHF1_9 %	PHF1_10 %		Number out of 5	Average summed %	Number out of 5	Average summed %
IPAKTPPAPKTPPSSGEPPK	171	T,T	175, 181						100	100		100			0	#DIV/0!	3	100
TPPAPKTPPSSGEPPK	175	T	181	92.7	100	96.6	100	95	98.8	95.9	98.7	96.5	100
TPPAPKTPPSSGEPPKSGDR	175	T	181	4.72		3.43		1.36			1.26	1.2
TPPSSGEPPK	181	T	181			69.4							62.5
SUM		T	181	97.42	100	169.43	100	96.36	98.8	95.9	99.96	97.7	162.5		5	112.642	5	110.972
TPPAPKTPPSSGEPPK	175	T,S	181, 184							1.87		2.3			0	#DIV/0!	2	2.085
TPPAPKTPPSSGEPPKSGDR	175	T,S	181, 191	2.6				3.63	1.19	2.27					2	3.115	2	1.73
TPPSSGEPPKSGDR	181	S	191			30.6							37.5		1	30.6	1	37.5
SGYSSPGSPGTPGSR	195	S	199				50								1	50	0	#DIV/0!
SGYSSPGSPGTPGSR	195	S	202	100	100	100	50	65	100	100	92.1	100	100		5	83	5	98.42
SGYSSPGSPGTPGSR	195	T	205								7.94				0	#DIV/0!	1	7.94
SGYSSPGSPGTPGSR	195	S	208					35							1	35	0	#DIV/0!
SRTPSLPTPPTR	210	S	210					9.06			9.46				1	9.06	1	9.46
SRTPSLPTPPTREPK	210	S,T	210, 217		39.3	38.3	34.4		21.3	27.8	19.8	24.3	25.9		3	37.3333	5	23.82
SRTPSLPTPPTR	210	T	212					9.57	11.7						1	9.57	1	11.7
SRTPSLPTPPTR	210	T,T	212, 217		60.7		65.6	54.7	45.7	44.4	43.4	51.5	48.1
SRTPSLPTPPTREPK	210	T,T	212, 217	37.6		38.3		26.7	21.3	27.8	19.8	24.3	25.9
TPSLPTPPTR	212	T,T	212, 217								0.873		3.87
SUM		T,T	212, 217	37.6	60.7	38.3	65.6	81.4	67	72.2	64.073	75.8	77.87		5	56.72	5	71.3886
TPSLPTPPTR	212	S	214								1.6				0	#DIV/0!	1	1.6
SRTPSLPTPPTR	210	S,T	214, 217								7.47
TPSLPTPPTR	212	S,T	214, 217				1.74	4.19		1.24	2.94	4.59	3.87
TPSLPTPPTREPK	212	S,T	214, 217					2.41			1.95		1.67
SUM		S,T	214, 217				1.74	6.6		1.24	12.36	4.59	5.54		2	4.17	4	5.9325
SRTPSLPTPPTR	210	T	217	34.3		9.09
SRTPSLPTPPTREPK	210	T	217	28.2		14.3
TPSLPTPPTR	212	T	217	45.8	73.1	51.9	64.3	58.7	74.5	66.7	60.4	63	62.2
TPSLPTPPTREPK	212	T	217	54.2	26.9	48.1	34	34.7	25.5	32.1	32.2	32.4	28.3
SUM		T	217	162.5	100	123.39	98.3	93.4	100	98.8	92.6	95.4	90.5		5	115.518	5	95.46
KVAVVRTPPK	225	T	231			100				100			100
VAVVRTPPK	226	T	231	35.8		26.9	14.7	2.9		11.5	32.5	1.69	26.3
VAVVRTPPKSPSSAK	226	T	231	28.4	24.6	32	24.3	25.5	29.1	24.8	29.4	38.8	30.3
SUM		T	231	64.2	24.6	158.9	39	28.4	29.1	136.3	61.9	40.49	156.6		5	63.02	5	84.878
VAVVRTPPKSPSSAK	226	T,S	231, 235	35.7	67.4	41.2	32.4	69.8	70.9	56.5	35.4	57.6	43.4		5	49.3	5	52.76
VAVVRTPPKSPSSAK	226	T,S	231, 237		8.07			1.76		7.29	1.38	1.93			2	4.915	3	3.53333
VAVVRTPPKSPSSAK	226	T,S	231, 238				28.6				1.38				1	28.6	1	1.38
LQTAPVPMPDLK	243	T	245					100					100		1	100	1	100
SKIGSTENLK	258	S	262			43.8	18.8			35.4			40.3
SKIGSTENLK	258	S,N	262, 265			19.1	38.3			26	38.9		17.7
SKIGSTENLKHQPGGGK	258	S,N	262, 265		100	37.1	9.44		100	18.2	61.1		22.7
IGSTENLK	260	S	262	41.1	43.8	27.5	51.6	34.9	40.1	28.1	42.8	32.2	54.3
IGSTENLK	260	S,N	262, 265	11.2	23	12.8	23.4	23.7	26.2	20	26	28.2	22.1
IGSTENLKHQPGGGK	260	S	262							0.978
IGSTENLKHQPGGGK	260	S,N	262, 265	47.7	29.4	32.4	25	33.5	30	20.3	31.2	37.5	20.6
IGSTENLKHQPGGGK	260	S,Q	262, 269					5.51
SUM		S	262	100	196.2	172.7	166.54	97.61	196.3	148.978	200	97.9	177.7		5	146.61	5	164.176
SKIGSTENLK	258	T,N	263, 265							6.29
SKIGSTENLKHQPGGGK	258	T,N	263, 265				33.5			14.1			19.3
IGSTENLK	260	T	263							28.1
IGSTENLK	260	T,N	263, 265		3.7			2.43	3.68	2.49		2.13	3.04
IGSTENLKHQPGGGK	260	T,N	263, 265			27.4
SUM		T	263		3.7	27.4	33.5	2.43	3.68	50.98		2.13	22.34		4	16.7575	4	19.7825
KLDLSNVQSK	281	N,S	286, 289	61				100	100	56.3		100	59.6
KLDLSNVQSK	281	S	289	39						43.7			40.4
LDLSNVQSK	282	S	289					100
SUM		S	289	100				200	100	100		100	100		2	150	4	100
HVPGGGSVQIVYKPVDLSK	299	S	305					100	100			100			1	100	2	100
PVDLSKVTSKCGSLGNIHHKPGGGQVEVK	312	S,T	316, 319									100			0	#DIV/0!	1	100
VTSKCGSLGNIHHKPGGGQVEVK	318	T	319					50							1	50	0	#DIV/0!
VTSKCGSLGNIHHKPGGGQVEVK	318	S	320				100	50	100			60.7			2	75	2	80.35
VTSKCGSLGNIHHKPGGGQVEVK	318	S	324									39.3			0	#DIV/0!	1	39.3
IGSLDNITHVPGGGNK	354	S	356								100				0	#DIV/0!	1	100
TDHGAEIVYKSPVVSGDTSPR	386	S	396	24.1	100	18.8	40.5	38.7	41.3	40.8	13.8	36.2	16.3		5	44.42	5	29.68
TDHGAEIVYKSPVVSGDTSPR	386	S,S	396, 400	29		46.5	59.5	30.7		59.2		21.9	54.1		4	41.425	3	45.0667
AKTDHGAEIVYKSPVVSGDTSPR	384	S,T	396, 403	100
TDHGAEIVYKSPVVSGDTSPR	386	S,T	396, 403	46.9				30.7	58.7		58.6	41.9	29.6
TDHGAEIVYKSPVVSGDTSPR	386	S,S	396, 404			34.7					27.6
SUM		S, T/S	396, 403/404	146.9		34.7		30.7	58.7		86.2	41.9	29.6		3	70.7667	4	54.1
SPVVSGDTSPR	396	T	403	1.62	38.2	32.6		41.5	50	50	29.1	22.9	43.4
SPVVSGDTSPR	396	S	404	98.4	61.8	67.4	100	58.5	50	50	70.9	77.1	56.6
SUM		T/S	403/404	100.02	100	100	100	100	100	100	100	100	100		5	100.004	5	100
